# Supplementary material for: Consumption of alcohol and blood pressure: Results of the ELSA-Brasil study
Source: PLoS One. 2018 Jan 8;13(1):e0190239. doi: 10.1371/journal.pone.0190239 (PMC5757983; doi:10.1371/journal.pone.0190239)
Supplement: S1 File — (XLSX) [file pone.0190239.s001.xlsx]

## Sheet: Plan1
ID	RCTA8	IDADEA	ANTA3	HFDA07	A_PESO	A_IMC1	A_CINT	A_RENDAPERCAPITA	A_FUMANTE	A_USODEALCOOL	A_VOLALCGR	A_BEBEXCESSIVO	A_ATIVFISICA	A_MEDANTHIPERT	MEDIA_SIS	MEDIA_DIAS	HA_SIS	HA_DIAS	HA_SISTEMICA	CLASS_HAS	CLASS_EXCPESO_IMC	CLASS_EXCPESO_CC	CLASS_RACA_COR	CLASS_ESCOL	MENOPAUSA	CONSUMODEALCOOL	ALCOOLREFEICOES	BINGE5CAT	BINGE2CAT	ALCOOLGSEMCAT
1	Feminno	38	155.4	Sim	59	24431492	85.9	933625	Fumante	Nunca usou			Fraca	Não	102.5	67	Nao	Nao	Nao	Normal	Nao	Sim	Nao branco	Fundamenta	Não	Abstêmios				Abstêmios
2	Feminno	38	158.2	Sim	56.45	22555424	81.35	1971125	Nunca fumo	Nunca usou			Fraca	Não	101	71	Nao	Nao	Nao	Normal	Nao	Sim	Branco	Ensino Sup	Não	Abstêmios				Abstêmios
3	Masculino	71	159.3	Sim	63.7	25101974	88.8	1452.25	Nunca fumo	Usuario	107.52	Nao	Moderada	Não	153.5	90	Sim	Sim	Sim	Elevada	Sim	Nao	Branco	Ensino Med	Não	Moderado	Sempre ou maioria junto as refeições	Somente em ocasiões especiais	Não	0 a 139,99 g/semana
4	Feminno	44	165.7	Não	61.96	22566614	79.55	1576.9	Ex fumante	Usuario	77.76	Nao	Fraca	Não	125	73.5	Nao	Nao	Nao	Normal	Nao	Nao	Branco	Ensino Sup	Não	Moderado	Nunca ou maioria fora das refeições	Nunca	Não	0 a 139,99 g/semana
5	Masculino	47	173.8	Não	74.8	24762931	88.15	13816667	Fumante	Ex usuario			Fraca	Não	116.5	75.5	Nao	Nao	Nao	Normal	Nao	Nao	Branco	Ensino Med	Não	Abstêmios				Abstêmios
6	Feminno	55	157.7	Sim	53.1	21351635	74	1576.9	Nunca fumo	Usuario	38.88	Nao	Fraca	Não	99.5	66	Nao	Nao	Nao	Normal	Nao	Nao	Branco	Ensino Sup	Sim	Moderado	Tanto junto quanto fora das refeições	Somente em ocasiões especiais	Não	0 a 139,99 g/semana
7	Feminno	47	160.8	Não	62.75	24268428	83.4	518625	Ex fumante	Usuario	50.4	Nao	Fraca	Não	106	60	Nao	Nao	Nao	Normal	Nao	Sim	Branco	Ensino Med	Não	Moderado	Nunca ou maioria fora das refeições	Nunca	Não	0 a 139,99 g/semana
8	Masculino	50	159.8	Sim	83.4	32659723	106	414.9	Fumante	Usuario	271.52	Sim	Fraca	Não	124.5	89	Nao	Nao	Nao	Normal	Sim	Sim	Branco	Fundamenta	Não	Excessivo	Nunca ou maioria fora das refeições	1 a 2x por semana	Sim	210 a 279,99 g/semana
9	Feminno	43	170.8	Sim	56	19196069	73.6	1971125	Nunca fumo	Nunca usou			Fraca	Não	96	67.5	Nao	Nao	Nao	Normal	Nao	Nao	Branco	Ensino Sup	Não	Abstêmios				Abstêmios
10	Feminno	52	159.6	Sim	55.9	21945528	72	1576.9	Nunca fumo	Usuario	16.8	Nao	Forte	Não	107	64	Nao	Nao	Nao	Normal	Nao	Nao	Branco	Ensino Sup	Não	Moderado	Nunca ou maioria fora das refeições	Nunca	Não	0 a 139,99 g/semana
11	Masculino	43	172.5	Sim	63.7	21407267	76.6	933625	Fumante	Usuario	201.6	Nao	Fraca	Não	99	56	Nao	Nao	Nao	Normal	Nao	Nao	Branco	Ensino Med	Não	Moderado	Sempre ou maioria junto as refeições	Somente em ocasiões especiais	Não	140 a 209,99 g/semana
12	Feminno	50	158.7	Sim	55.1	21877503	68.2	1971125	Nunca fumo	Ex usuario			Fraca	Não	119.5	78	Nao	Nao	Nao	Normal	Nao	Nao	Branco	Ensino Sup	Sim	Abstêmios				Abstêmios
13	Masculino	44	167.8	Sim	68.8	24434560	82.7	17981667	Ex fumante	Usuario	84	Nao	Fraca	Não	127.5	84	Nao	Nao	Nao	Normal	Nao	Nao	Nao branco	Ensino Sup	Não	Moderado	Sempre ou maioria junto as refeições	Somente em ocasiões especiais	Não	0 a 139,99 g/semana
14	Feminno	48	157.1	Sim	54.95	22264622	73.9	20748333	Nunca fumo	Usuario	72.48	Nao	Fraca	Não	130.5	86.5	Nao	Nao	Nao	Normal	Nao	Nao	Branco	Ensino Sup	Não	Moderado	Tanto junto quanto fora das refeições	Nunca	Não	0 a 139,99 g/semana
15	Feminno	63	157.9	Sim	66	26471569	85.6	3112.25	Ex fumante	Usuario	33.6	Nao	Fraca	Não	125	62.5	Nao	Nao	Nao	Normal	Sim	Sim	Branco	Ensino Sup	Sim	Moderado	Sempre ou maioria junto as refeições	Somente em ocasiões especiais	Não	0 a 139,99 g/semana
16	Feminno	37	170.4	Sim	53.95	18580281	73.5	1556125	Nunca fumo	Ex usuario			Fraca	Não	101	63	Nao	Nao	Nao	Normal	Nao	Nao	Branco	Ensino Sup	Não	Abstêmios				Abstêmios
17	Masculino	59	166.2	Sim	64.55	23368681	86.35	1763625	Fumante	Usuario	160.8	Nao	Fraca	Não	134.5	91	Nao	Sim	Sim	Elevada	Nao	Nao	Branco	Ensino Sup	Não	Moderado	Sempre ou maioria junto as refeições	Somente em ocasiões especiais	Não	140 a 209,99 g/semana
18	Feminno	58	163.1	Não	64.2	24133878	85.3	17981667	Ex fumante	Usuario	25.92	Nao	Fraca	Não	128.5	83	Nao	Nao	Nao	Normal	Nao	Sim	Branco	Ensino Med	Sim	Moderado	Sempre ou maioria junto as refeições	Somente em ocasiões especiais	Não	0 a 139,99 g/semana
19	Feminno	50	158.1	Sim	51.55	20623622	66.3	26281667	Nunca fumo	Usuario	12.96	Nao	Fraca	Não	125	77	Nao	Nao	Nao	Normal	Nao	Nao	Branco	Ensino Sup	Não	Moderado	Sempre ou maioria junto as refeições	Nunca	Não	0 a 139,99 g/semana
20	Feminno	67	154.3	Sim	55.29	23222808	81.7	691.5	Nunca fumo	Ex usuario			Fraca	Não	140.5	72.5	Sim	Nao	Sim	Elevada	Nao	Sim	Nao branco	Fundamenta	Sim	Abstêmios				Abstêmios
21	Feminno	42	153.7	Sim	49.1	20784221	73.5	1521.5	Nunca fumo	Usuario	12.96	Nao	Fraca	Não	90	54	Nao	Nao	Nao	Normal	Nao	Nao	Nao branco	Ensino Sup	Não	Moderado	Sempre ou maioria junto as refeições	Nunca	Não	0 a 139,99 g/semana
22	Masculino	50	176.8	Sim	66	21114433	84.2	12448333	Ex fumante	Usuario	100.8	Nao	Moderada	Não	100.5	69	Nao	Nao	Nao	Normal	Nao	Nao	Branco	Ensino Med	Não	Moderado	Nunca ou maioria fora das refeições	1 a 2x por semana	Sim	0 a 139,99 g/semana
23	Feminno	56	166.5	Sim	57.55	20759498	77.7	933625	Ex fumante	Nunca usou			Moderada	Não	100	65	Nao	Nao	Nao	Normal	Nao	Nao	Branco	Ensino Sup	Sim	Abstêmios				Abstêmios
24	Feminno	42	166	Sim	84.2	30555959	88.6	1078.9	Nunca fumo	Nunca usou			Fraca	Não	106	63.5	Nao	Nao	Nao	Normal	Sim	Sim	Nao branco	Ensino Sup	Não	Abstêmios				Abstêmios
25	Feminno	47	158.7	Não	63.15	25073762	84.9	726125	Ex fumante	Ex usuario			Fraca	Não	120.5	75	Nao	Nao	Nao	Normal	Sim	Sim	Nao branco	Ensino Med	Não	Abstêmios				Abstêmios
26	Feminno	45	153.2	Não	62.15	26480343	80.2	1037.25	Nunca fumo	Ex usuario			Moderada	Não	105.5	67	Nao	Nao	Nao	Normal	Sim	Sim	Branco	Ensino Med	Não	Abstêmios				Abstêmios
27	Masculino	59	165.5	Não	73.95	26998658	99	311125	Ex fumante	Nunca usou			Fraca	Não	119	73	Nao	Nao	Nao	Normal	Sim	Sim	Nao branco	Fundamenta	Não	Abstêmios				Abstêmios
28	Masculino	48	174.5	Não	81.45	26748549	96.3	1348625	Fumante	Usuario	125.12	Nao	Fraca	Não	111.5	76	Nao	Nao	Nao	Normal	Sim	Sim	Branco	Ensino Sup	Não	Moderado	Tanto junto quanto fora das refeições	1 a 2x por semana	Sim	0 a 139,99 g/semana
29	Feminno	40	171.1	Sim	65.05	22220165	76.9	41483333	Fumante	Ex usuario			Fraca	Não	107.5	70.5	Nao	Nao	Nao	Normal	Nao	Nao	Nao branco	Ensino Sup	Não	Abstêmios				Abstêmios
30	Masculino	51	183.1	Sim	82.55	24622967	97.5	1971125	Nunca fumo	Usuario	85.44	Nao	Fraca	Não	98	63.5	Nao	Nao	Nao	Normal	Nao	Sim	Branco	Ensino Sup	Não	Moderado	Sempre ou maioria junto as refeições	1 a 2x por semana	Sim	0 a 139,99 g/semana
31	Feminno	44	156.9	Sim	62.55	2540864	81.35	691.5	Nunca fumo	Usuario	50.4	Nao	Fraca	Não	99.5	57.5	Nao	Nao	Nao	Normal	Sim	Sim	Nao branco	Ensino Med	Não	Moderado	Sempre ou maioria junto as refeições	Somente em ocasiões especiais	Não	0 a 139,99 g/semana
32	Masculino	56	178.6	Sim	89.1	27932821	106.8	3942.25	Ex fumante	Ex usuario			Fraca	Não	131	81.5	Nao	Nao	Nao	Normal	Sim	Sim	Branco	Ensino Sup	Não	Abstêmios				Abstêmios
33	Feminno	44	157.3	Não	58.75	23743811	77.8	1244.9	Ex fumante	Usuario	62.88	Nao	Fraca	Não	96.5	60	Nao	Nao	Nao	Normal	Nao	Nao	Branco	Ensino Med	Não	Moderado	Tanto junto quanto fora das refeições	1 a 2x por semana	Sim	0 a 139,99 g/semana
34	Feminno	58	148.5	Sim	65.05	29498124	91	3527.25	Ex fumante	Ex usuario			Fraca	Não	127.5	80.5	Nao	Nao	Nao	Normal	Sim	Sim	Nao branco	Ensino Med	Sim	Abstêmios				Abstêmios
35	Masculino	56	161	Sim	66.7	25732032	85.2	3942.25	Nunca fumo	Usuario	25.92	Nao	Moderada	Não	128.5	82	Nao	Nao	Nao	Normal	Sim	Nao	Nao branco	Ensino Sup	Não	Moderado	Nunca ou maioria fora das refeições	Nunca	Não	0 a 139,99 g/semana
36	Feminno	48	162.3	Sim	73.4	27864998	88.8	1521.5	Ex fumante	Usuario	168	Sim	Fraca	Não	113.5	75.5	Nao	Nao	Nao	Normal	Sim	Sim	Nao branco	Ensino Med	Sim	Excessivo	Nunca ou maioria fora das refeições	1 a 2x por semana	Sim	140 a 209,99 g/semana
37	Masculino	62	173.3	Não	77.15	25688504	96.2	1452.25	Nunca fumo	Ex usuario			Moderada	Não	127	83.5	Nao	Nao	Nao	Normal	Sim	Sim	Nao branco	Ensino Med	Não	Abstêmios				Abstêmios
38	Masculino	46	186.5	Sim	85.2	24495253	96.25	1348625	Nunca fumo	Usuario	41.92	Nao	Forte	Não	117	73.5	Nao	Nao	Nao	Normal	Nao	Sim	Branco	Ensino Sup	Não	Moderado	Sempre ou maioria junto as refeições	Nunca	Não	0 a 139,99 g/semana
39	Feminno	49	158	Sim	61.65	24695562	81.7	1078.9	Nunca fumo	Usuario	25.92	Nao	Fraca	Não	106	72.5	Nao	Nao	Nao	Normal	Nao	Sim	Nao branco	Ensino Med	Não	Moderado	Sempre ou maioria junto as refeições	Somente em ocasiões especiais	Não	0 a 139,99 g/semana
40	Masculino	40	175.1	Sim	77.4	2524461	93.6	1141125	Nunca fumo	Ex usuario			Fraca	Não	109	68.5	Nao	Nao	Nao	Normal	Sim	Nao	Branco	Ensino Sup	Não	Abstêmios				Abstêmios
41	Feminno	63	165.8	Sim	61.45	22353876	74.8	3942.25	Nunca fumo	Usuario	64.8	Nao	Fraca	Não	97	62	Nao	Nao	Nao	Normal	Nao	Nao	Branco	Ensino Sup	Sim	Moderado	Sempre ou maioria junto as refeições	Nunca	Não	0 a 139,99 g/semana
42	Masculino	42	170	Sim	91.35	31608997	103	48408333	Nunca fumo	Usuario	113.76	Nao	Fraca	Não	119	87	Nao	Nao	Nao	Normal	Sim	Sim	Nao branco	Ensino Med	Não	Moderado	Nunca ou maioria fora das refeições	1 a 2x por semana	Sim	0 a 139,99 g/semana
43	Feminno	73	154.2	Sim	72.95	30680084	98.6	1521.5	Nunca fumo	Nunca usou			Fraca	Não	141.5	81	Sim	Nao	Sim	Elevada	Sim	Sim	Nao branco	Fundamenta	Sim	Abstêmios				Abstêmios
44	Masculino	44	170	Não	81	28027682	90.5	933625	Nunca fumo	Usuario	257.76	Sim	Moderada	Não	118.5	74	Nao	Nao	Nao	Normal	Sim	Nao	Branco	Ensino Med	Não	Excessivo	Nunca ou maioria fora das refeições	Nunca	Não	210 a 279,99 g/semana
45	Feminno	40	158	Sim	65.9	26398013	84.25	2697.25	Nunca fumo	Usuario	33.6	Nao	Fraca	Não	102	65.5	Nao	Nao	Nao	Normal	Sim	Sim	Branco	Ensino Sup	Não	Moderado	Nunca ou maioria fora das refeições	1 a 2x por semana	Sim	0 a 139,99 g/semana
46	Masculino	67	176.7	Não	83.8	26839284	107	26281667	Ex fumante	Usuario	80.8	Nao	Forte	Não	120	68.5	Nao	Nao	Nao	Normal	Sim	Sim	Branco	Ensino Sup	Não	Moderado	Sempre ou maioria junto as refeições	Somente em ocasiões especiais	Não	0 a 139,99 g/semana
47	Masculino	52	174.1	Não	76.95	25386982	86	3942.25	Nunca fumo	Ex usuario			Forte	Não	111	64.5	Nao	Nao	Nao	Normal	Sim	Nao	Branco	Ensino Sup	Não	Abstêmios				Abstêmios
48	Feminno	45	162.5	Sim	70.75	26792899	89.9	726125	Ex fumante	Usuario	50.4	Nao	Fraca	Não	134	99.5	Nao	Sim	Sim	Elevada	Sim	Sim	Branco	Ensino Med	Não	Moderado	Nunca ou maioria fora das refeições	Somente em ocasiões especiais	Não	0 a 139,99 g/semana
49	Feminno	49	158.9	Não	61.55	24377	87.55	20748333	Nunca fumo	Usuario	24	Nao	Moderada	Não	108.5	72	Nao	Nao	Nao	Normal	Nao	Sim	Branco	Ensino Sup	Não	Moderado	Nunca ou maioria fora das refeições	Somente em ocasiões especiais	Não	0 a 139,99 g/semana
50	Masculino	43	170.2	Não	76.05	26253071	97	1521.5	Fumante	Usuario	29.76	Nao	Fraca	Não	121	84	Nao	Nao	Nao	Normal	Sim	Sim	Branco	Ensino Sup	Não	Moderado	Sempre ou maioria junto as refeições	Somente em ocasiões especiais	Não	0 a 139,99 g/semana
51	Feminno	61	163.2	Sim	77.25	29004019	96.5	1452.25	Ex fumante	Ex usuario			Moderada	Não	125	77.5	Nao	Nao	Nao	Normal	Sim	Sim	Branco	Ensino Med	Sim	Abstêmios				Abstêmios
52	Masculino	57	164.4	Sim	72.75	26917168	90.9	41483333	Ex fumante	Ex usuario			Moderada	Não	132.5	83.5	Nao	Nao	Nao	Normal	Sim	Nao	Nao branco	Fundamenta	Não	Abstêmios				Abstêmios
53	Masculino	55	169.7	Sim	73.05	25366266	90.7	17981667	Fumante	Usuario	29.76	Nao	Moderada	Não	121.5	70.5	Nao	Nao	Nao	Normal	Sim	Nao	Branco	Ensino Med	Não	Moderado	Nunca ou maioria fora das refeições	Somente em ocasiões especiais	Não	0 a 139,99 g/semana
54	Feminno	50	166.4	Sim	76.3	27556109	89.5	26281667	Fumante	Usuario	83.84	Nao	Fraca	Não	109.5	72	Nao	Nao	Nao	Normal	Sim	Sim	Branco	Ensino Sup	Não	Moderado	Nunca ou maioria fora das refeições	Nunca	Não	0 a 139,99 g/semana
55	Feminno	64	147.7	Não	69.9	32041747	105	2697.25	Ex fumante	Ex usuario			Fraca	Não	127.5	81.5	Nao	Nao	Nao	Normal	Sim	Sim	Nao branco	Ensino Sup	Sim	Abstêmios				Abstêmios
56	Feminno	53	156.8	Não	68.35	27800103	93	691.5	Ex fumante	Nunca usou			Fraca	Não	121	74.5	Nao	Nao	Nao	Normal	Sim	Sim	Nao branco	Ensino Sup	Sim	Abstêmios				Abstêmios
57	Feminno	47	164.7	Sim	68.55	25270874	84	1078.9	Ex fumante	Ex usuario			Fraca	Não	126.5	74.5	Nao	Nao	Nao	Normal	Sim	Sim	Nao branco	Ensino Med	Não	Abstêmios				Abstêmios
58	Masculino	48	174.2	Sim	87.8	28933316	101	13140833	Fumante	Usuario	1008	Sim	Moderada	Não	142.5	99	Sim	Sim	Sim	Elevada	Sim	Sim	Nao branco	Ensino Sup	Não	Excessivo	Nunca ou maioria fora das refeições	Somente em ocasiões especiais	Não	420 a 1074 g/semana
59	Masculino	50	172	Sim	71.66	24222553	87	41483333	Ex fumante	Usuario	72.48	Nao	Moderada	Não	125	71	Nao	Nao	Nao	Normal	Nao	Nao	Nao branco	Ensino Med	Não	Moderado	Nunca ou maioria fora das refeições	Nunca	Não	0 a 139,99 g/semana
60	Masculino	46	178.2	Não	71.5	22515969	85	248.9	Nunca fumo	Ex usuario			Fraca	Não	120	83	Nao	Nao	Nao	Normal	Nao	Nao	Nao branco	Fundamenta	Não	Abstêmios				Abstêmios
61	Feminno	37	158.4	Sim	62.05	24730417	77.4	29635714	Nunca fumo	Usuario	36	Nao	Fraca	Não	87.5	55	Nao	Nao	Nao	Normal	Nao	Nao	Nao branco	Ensino Med	Não	Moderado	Sempre ou maioria junto as refeições	Nunca	Não	0 a 139,99 g/semana
62	Feminno	43	157.1	Sim	57.7	23378866	81.2	7780625	Nunca fumo	Ex usuario			Fraca	Não	105.5	67.5	Nao	Nao	Nao	Normal	Nao	Sim	Branco	Ensino Sup	Não	Abstêmios				Abstêmios
63	Masculino	63	169.8	Sim	70.85	24573357	98.6	2074.5	Ex fumante	Ex usuario			Fraca	Não	135.5	80	Nao	Nao	Nao	Normal	Nao	Sim	Branco	Ensino Med	Não	Abstêmios				Abstêmios
64	Masculino	42	164	Sim	80.65	29985872	99.75	12448333	Nunca fumo	Ex usuario			Fraca	Não	114.5	69.5	Nao	Nao	Nao	Normal	Sim	Sim	Nao branco	Ensino Med	Não	Abstêmios				Abstêmios
65	Feminno	48	166.4	Sim	57.75	20856688	74.5	17981667	Nunca fumo	Nunca usou			Moderada	Não	119	71	Nao	Nao	Nao	Normal	Nao	Nao	Branco	Ensino Med	Não	Abstêmios				Abstêmios
66	Masculino	61	176.4	Sim	97.05	31188779	112.2	622.25	Fumante	Usuario	33.6	Nao	Fraca	Não	128.5	85.5	Nao	Nao	Nao	Normal	Sim	Sim	Nao branco	Fundamenta	Não	Moderado	Nunca ou maioria fora das refeições	Nunca	Não	0 a 139,99 g/semana
67	Feminno	53	167.9	Sim	81.65	2896375	94.4	414.9	Ex fumante	Nunca usou			Fraca	Não	115	75.5	Nao	Nao	Nao	Normal	Sim	Sim	Branco	Fundamenta	Não	Abstêmios				Abstêmios
68	Masculino	50	162.7	Sim	74.75	2823814	88.6	20741667	Fumante	Usuario	167.04	Nao	Fraca	Não	136.5	84.5	Nao	Nao	Nao	Normal	Sim	Nao	Branco	Fundamenta	Não	Moderado	Nunca ou maioria fora das refeições	1 a 2x por semana	Sim	140 a 209,99 g/semana
69	Feminno	40	153.3	Sim	48	20424758	68.1	1867.25	Nunca fumo	Usuario	12.96	Nao	Fraca	Não	113.5	66.5	Nao	Nao	Nao	Normal	Nao	Nao	Branco	Ensino Sup	Não	Moderado	Sempre ou maioria junto as refeições	Nunca	Não	0 a 139,99 g/semana
70	Masculino	38	167.9	Não	77.9	27633511	87.4	726125	Ex fumante	Usuario	65.6	Nao	Fraca	Não	120.5	74.5	Nao	Nao	Nao	Normal	Sim	Nao	Branco	Ensino Med	Não	Moderado	Sempre ou maioria junto as refeições	Somente em ocasiões especiais	Não	0 a 139,99 g/semana
71	Masculino	55	163.9	Sim	65.01	24200384	92.4	414.9	Ex fumante	Usuario	119.04	Nao	Forte	Não	130.5	82	Nao	Nao	Nao	Normal	Nao	Nao	Nao branco	Fundamenta	Não	Moderado	Tanto junto quanto fora das refeições	1 a 2x por semana	Sim	0 a 139,99 g/semana
72	Feminno	62	157.6	Sim	47.8	19244892	64.3	3942.25	Nunca fumo	Usuario	51.84	Nao	Fraca	Não	104	58.5	Nao	Nao	Nao	Normal	Nao	Nao	Branco	Ensino Sup	Sim	Moderado	Sempre ou maioria junto as refeições	Nunca	Não	0 a 139,99 g/semana
73	Feminno	51	164.4	Sim	77.05	28508149	90.8	1348625	Nunca fumo	Usuario	33.6	Nao	Fraca	Não	134.5	92.5	Nao	Sim	Sim	Elevada	Sim	Sim	Branco	Ensino Sup	Não	Moderado	Nunca ou maioria fora das refeições	Somente em ocasiões especiais	Não	0 a 139,99 g/semana
74	Feminno	64	161.3	Sim	68.05	26155281	88	1452.25	Ex fumante	Ex usuario			Moderada	Não	110	52	Nao	Nao	Nao	Normal	Sim	Sim	Nao branco	Ensino Sup	Sim	Abstêmios				Abstêmios
75	Feminno	57	148.2	Sim	50.8	23129556	70.85	1037.25	Nunca fumo	Nunca usou			Fraca	Não	137	83	Nao	Nao	Nao	Normal	Nao	Nao	Nao branco	Ensino Sup	Sim	Abstêmios				Abstêmios
76	Masculino	52	178	Sim	77.6	24491857	93.9	1576.9	Nunca fumo	Usuario	107.52	Nao	Fraca	Não	112	72	Nao	Nao	Nao	Normal	Nao	Nao	Branco	Ensino Sup	Não	Moderado	Nunca ou maioria fora das refeições	2 ou 3x por mês	Sim	0 a 139,99 g/semana
77	Feminno	47	172.3	Sim	105.4	35503409	114.6	1037.25	Nunca fumo	Ex usuario			Fraca	Não	103.5	67	Nao	Nao	Nao	Normal	Sim	Sim	Branco	Ensino Med	Não	Abstêmios				Abstêmios
78	Feminno	47	156.6	Sim	82.8	3376345	97.2	207.25	Ex fumante	Ex usuario			Fraca	Não	119	83	Nao	Nao	Nao	Normal	Sim	Sim	Nao branco	Ensino Med	Não	Abstêmios				Abstêmios
79	Feminno	43	163.3	Sim	83.05	31143489	97.45	518625	Nunca fumo	Ex usuario			Fraca	Não	115	72	Nao	Nao	Nao	Normal	Sim	Sim	Nao branco	Ensino Sup	Não	Abstêmios				Abstêmios
80	Masculino	49	179.6	Sim	79.95	24785963	94.4	311125	Nunca fumo	Usuario	297.6	Sim	Forte	Não	163.5	98.5	Sim	Sim	Sim	Elevada	Nao	Sim	Nao branco	Fundamenta	Não	Excessivo	Nunca ou maioria fora das refeições	1 a 2x por semana	Sim	280 a 419,99 g/semana
81	Masculino	46	161.6	Sim	59.3	22707639	79.5	311125	Ex fumante	Usuario	243.36	Sim	Fraca	Não	116	68	Nao	Nao	Nao	Normal	Nao	Nao	Nao branco	Ensino Med	Não	Excessivo	Nunca ou maioria fora das refeições	Somente em ocasiões especiais	Não	210 a 279,99 g/semana
82	Masculino	47	172.5	Sim	97.2	32665406	107.3	13140833	Nunca fumo	Usuario	98.4	Nao	Moderada	Não	127.5	78	Nao	Nao	Nao	Normal	Sim	Sim	Branco	Ensino Sup	Não	Moderado	Sempre ou maioria junto as refeições	1 a 2x por semana	Sim	0 a 139,99 g/semana
83	Feminno	46	164.6	Não	57	2103852	73.1	2697.25	Fumante	Usuario	42.72	Nao	Fraca	Não	104	64	Nao	Nao	Nao	Normal	Nao	Nao	Branco	Ensino Sup	Não	Moderado	Sempre ou maioria junto as refeições	Somente em ocasiões especiais	Não	0 a 139,99 g/semana
84	Feminno	48	155.8	Sim	60.15	24779967	74.2	26281667	Ex fumante	Nunca usou			Fraca	Não	95.5	68	Nao	Nao	Nao	Normal	Nao	Nao	Nao branco	Ensino Sup	Não	Abstêmios				Abstêmios
85	Feminno	50	153.6	Sim	72.6	30771891	92.7	41483333	Nunca fumo	Ex usuario			Fraca	Não	124	75	Nao	Nao	Nao	Normal	Sim	Sim	Nao branco	Ensino Sup	Sim	Abstêmios				Abstêmios
86	Masculino	63	170.1	Não	80.7	27891053	100.85	48408333	Ex fumante	Ex usuario			Fraca	Não	129	79	Nao	Nao	Nao	Normal	Sim	Sim	Nao branco	Fundamenta	Não	Abstêmios				Abstêmios
87	Feminno	44	158.6	Sim	61.8	24568696	79.2	933625	Nunca fumo	Usuario	90	Nao	Fraca	Não	123.5	80.5	Nao	Nao	Nao	Normal	Nao	Nao	Branco	Ensino Med	Não	Moderado	Nunca ou maioria fora das refeições	Somente em ocasiões especiais	Não	0 a 139,99 g/semana
88	Feminno	37	161.9	Não	62.7	23920698	78.25	7884.5	Nunca fumo	Usuario	33.6	Nao	Fraca	Não	101.5	70	Nao	Nao	Nao	Normal	Nao	Nao	Nao branco	Ensino Sup	Não	Moderado	Sempre ou maioria junto as refeições	Somente em ocasiões especiais	Não	0 a 139,99 g/semana
89	Feminno	41	152.2	Sim	65.35	28210857	90.15	311125	Ex fumante	Ex usuario			Moderada	Não	115	68.5	Nao	Nao	Nao	Normal	Sim	Sim	Nao branco	Ensino Med	Não	Abstêmios				Abstêmios
90	Feminno	49	163.3	Sim	86.6	32474728	106.9	726125	Ex fumante	Usuario	33.6	Nao	Fraca	Não	101.5	69	Nao	Nao	Nao	Normal	Sim	Sim	Branco	Ensino Sup	Sim	Moderado	Nunca ou maioria fora das refeições	Somente em ocasiões especiais	Não	0 a 139,99 g/semana
91	Masculino	48	178.3	Sim	79.55	25022892	91.9	580.9	Ex fumante	Ex usuario			Fraca	Não	134.5	92.5	Nao	Sim	Sim	Elevada	Sim	Nao	Nao branco	Fundamenta	Não	Abstêmios				Abstêmios
92	Feminno	35	167.8	Sim	85.3	30294593	100	26281667	Ex fumante	Ex usuario			Moderada	Não	102	72	Nao	Nao	Nao	Normal	Sim	Sim	Branco	Ensino Sup	Não	Abstêmios				Abstêmios
93	Feminno	54	164.3	Sim	89.55	33173437	104.2	1452.25	Ex fumante	Ex usuario			Forte	Não	120.5	84.5	Nao	Nao	Nao	Normal	Sim	Sim	Branco	Ensino Sup	Não	Abstêmios				Abstêmios
94	Feminno	47	164.5	Sim	70.9	26200793	88	2593125	Nunca fumo	Nunca usou			Moderada	Não	113.5	74	Nao	Nao	Nao	Normal	Sim	Sim	Branco	Ensino Sup	Não	Abstêmios				Abstêmios
95	Masculino	46	166.5	Sim	56.15	20254489	73	1141125	Fumante	Usuario	63.36	Nao	Fraca	Não	121.5	78	Nao	Nao	Nao	Normal	Nao	Nao	Nao branco	Ensino Med	Não	Moderado	Nunca ou maioria fora das refeições	Somente em ocasiões especiais	Não	0 a 139,99 g/semana
96	Feminno	47	157.6	Sim	58.85	23693763	80	1037.25	Fumante	Usuario	33.6	Nao	Fraca	Não	105.5	65	Nao	Nao	Nao	Normal	Nao	Nao	Branco	Ensino Med	Não	Moderado	Nunca ou maioria fora das refeições	2 ou 3x por mês	Sim	0 a 139,99 g/semana
97	Feminno	42	160.3	Sim	64.65	2515947	78.15	3942.25	Nunca fumo	Usuario	33.6	Nao	Fraca	Não	142	90	Sim	Sim	Sim	Elevada	Sim	Nao	Branco	Ensino Sup	Não	Moderado	Nunca ou maioria fora das refeições	Somente em ocasiões especiais	Não	0 a 139,99 g/semana
98	Masculino	46	139.9	Sim	71.85	36710588	85.65	2904.5	Ex fumante	Usuario	105.28	Nao	Forte	Não	99.5	66.5	Nao	Nao	Nao	Normal	Sim	Nao	Branco	Ensino Sup	Não	Moderado	Nunca ou maioria fora das refeições	Somente em ocasiões especiais	Não	0 a 139,99 g/semana
99	Feminno	56	163.5	Sim	63.75	238476	86.3	1521.5	Nunca fumo	Usuario	12	Nao	Fraca	Não	119	83	Nao	Nao	Nao	Normal	Nao	Sim	Branco	Ensino Sup	Não	Moderado	Nunca ou maioria fora das refeições	Somente em ocasiões especiais	Não	0 a 139,99 g/semana
100	Masculino	67	165.5	Sim	62.95	22982631	86	1244.9	Ex fumante	Ex usuario			Moderada	Não	153.5	103	Sim	Sim	Sim	Elevada	Nao	Nao	Nao branco	Fundamenta	Não	Abstêmios				Abstêmios
101	Masculino	44	165.8	Sim	76.65	27883232	91.5	1763625	Nunca fumo	Usuario	29.76	Nao	Fraca	Não	109.5	70.5	Nao	Nao	Nao	Normal	Sim	Nao	Branco	Ensino Med	Não	Moderado	Nunca ou maioria fora das refeições	Somente em ocasiões especiais	Não	0 a 139,99 g/semana
102	Masculino	35	176.7	Sim	96.35	30858771	111.9	3112.25	Nunca fumo	Usuario	48.96	Nao	Fraca	Não	116	74	Nao	Nao	Nao	Normal	Sim	Sim	Branco	Ensino Sup	Não	Moderado	Tanto junto quanto fora das refeições	Somente em ocasiões especiais	Não	0 a 139,99 g/semana
103	Feminno	62	157.8	Não	54.85	22027369	78.6	3942.25	Nunca fumo	Usuario	12.96	Nao	Fraca	Não	115.5	78	Nao	Nao	Nao	Normal	Nao	Nao	Branco	Ensino Sup	Sim	Moderado	Sempre ou maioria junto as refeições	Nunca	Não	0 a 139,99 g/semana
104	Masculino	52	178.5	Sim	86.7	27210884	103.5	1348625	Nunca fumo	Usuario	504	Sim	Fraca	Não	116.5	76.5	Nao	Nao	Nao	Normal	Sim	Sim	Branco	Ensino Sup	Não	Excessivo	Tanto junto quanto fora das refeições	Praticamente todos ou dias ou mais de 1x ao dia	Sim	420 a 1074 g/semana
105	Feminno	55	151.9	Sim	59.15	25635347	85.7	1141125	Nunca fumo	Usuario	193.92	Sim	Fraca	Não	175.5	93.5	Sim	Sim	Sim	Elevada	Sim	Sim	Branco	Ensino Sup	Sim	Excessivo	Nunca ou maioria fora das refeições	2 ou 3x por mês	Sim	140 a 209,99 g/semana
106	Feminno	44	145.2	Sim	56.4	2675136	78.6	726125	Fumante	Nunca usou			Fraca	Não	102	62.5	Nao	Nao	Nao	Normal	Sim	Nao	Branco	Ensino Med	Não	Abstêmios				Abstêmios
107	Feminno	49	164.5	Sim	63.45	23447677	75.7	518625	Nunca fumo	Nunca usou			Fraca	Não	113.5	75	Nao	Nao	Nao	Normal	Nao	Nao	Branco	Ensino Med	Sim	Abstêmios				Abstêmios
108	Feminno	52	165.4	Não	75.7	27671001	102.3	13140833	Ex fumante	Usuario	50.4	Nao	Fraca	Não	105	77.5	Nao	Nao	Nao	Normal	Sim	Sim	Nao branco	Ensino Sup	Sim	Moderado	Nunca ou maioria fora das refeições	Somente em ocasiões especiais	Não	0 a 139,99 g/semana
109	Feminno	59	161.8	Não	57.5	21963968	77.9	7884.5	Nunca fumo	Ex usuario			Fraca	Não	103	65	Nao	Nao	Nao	Normal	Nao	Nao	Branco	Ensino Sup	Sim	Abstêmios				Abstêmios
110	Feminno	46	152.9	Sim	50.25	21494191	75.6	933625	Nunca fumo	Nunca usou			Forte	Não	131	78.5	Nao	Nao	Nao	Normal	Nao	Nao	Nao branco	Ensino Med	Não	Abstêmios				Abstêmios
111	Masculino	55	170.2	Não	71.55	24699634	91	1576.9	Nunca fumo	Ex usuario			Fraca	Não	103.5	65.5	Nao	Nao	Nao	Normal	Nao	Nao	Nao branco	Ensino Sup	Não	Abstêmios				Abstêmios
112	Feminno	56	164.3	Sim	69.35	25690428	86.8	5394.5	Fumante	Usuario	32	Nao	Fraca	Não	116.5	76	Nao	Nao	Nao	Normal	Sim	Sim	Branco	Ensino Sup	Sim	Moderado	Sempre ou maioria junto as refeições	Nunca	Não	0 a 139,99 g/semana
113	Masculino	50	176.1	Sim	73.35	23652737	86.45	20748333	Ex fumante	Usuario	25.92	Nao	Fraca	Não	109	64	Nao	Nao	Nao	Normal	Nao	Nao	Branco	Ensino Med	Não	Moderado	Nunca ou maioria fora das refeições	Nunca	Não	0 a 139,99 g/semana
114	Feminno	38	157.7	Não	70.4	28308006	88.7	1867.25	Nunca fumo	Ex usuario			Fraca	Não	107.5	76	Nao	Nao	Nao	Normal	Sim	Sim	Nao branco	Ensino Med	Não	Abstêmios				Abstêmios
115	Feminno	42	159	Não	51.65	20430363	70.3	12448333	Nunca fumo	Ex usuario			Forte	Não	106	64.5	Nao	Nao	Nao	Normal	Nao	Nao	Branco	Ensino Sup	Não	Abstêmios				Abstêmios
116	Masculino	51	179.4	Sim	82.55	25649104	90.1	2074.5	Fumante	Usuario	134.4	Nao	Fraca	Não	129	77.5	Nao	Nao	Nao	Normal	Sim	Nao	Nao branco	Ensino Med	Não	Moderado	Nunca ou maioria fora das refeições	1 a 2x por semana	Sim	0 a 139,99 g/semana
117	Feminno	59	151.1	Sim	56.5	24746827	77	13140833	Nunca fumo	Nunca usou			Fraca	Não	111	77.5	Nao	Nao	Nao	Normal	Nao	Nao	Nao branco	Ensino Sup	Sim	Abstêmios				Abstêmios
118	Feminno	44	158.2	Sim	68.45	27350199	88.9	518625	Nunca fumo	Usuario	76.32	Nao	Fraca	Não	135.5	78.5	Nao	Nao	Nao	Normal	Sim	Sim	Branco	Ensino Med	Não	Moderado	Nunca ou maioria fora das refeições	Somente em ocasiões especiais	Não	0 a 139,99 g/semana
119	Feminno	40	170.6	Sim	54.05	18571101	71.2	414.9	Nunca fumo	Usuario	6	Nao	Fraca	Não	79.5	42.5	Nao	Nao	Nao	Normal	Nao	Nao	Branco	Ensino Med	Não	Moderado	Nunca ou maioria fora das refeições	2 ou 3x por mês	Sim	0 a 139,99 g/semana
120	Masculino	44	170.2	Não	81.05	27979111	98	41483333	Nunca fumo	Usuario	238.08	Sim	Fraca	Não	118.5	72	Nao	Nao	Nao	Normal	Sim	Sim	Nao branco	Ensino Med	Não	Excessivo	Nunca ou maioria fora das refeições	2 ou 3x por mês	Sim	210 a 279,99 g/semana
121	Feminno	42	152.5	Sim	55.25	23757055	80.5	1141125	Nunca fumo	Usuario	72.48	Nao	Fraca	Não	104	68	Nao	Nao	Nao	Normal	Nao	Sim	Branco	Ensino Sup	Não	Moderado	Sempre ou maioria junto as refeições	Nunca	Não	0 a 139,99 g/semana
122	Masculino	37	172.5	Sim	66	22180214	78.25	414.9	Nunca fumo	Ex usuario			Fraca	Não	114.5	75.5	Nao	Nao	Nao	Normal	Nao	Nao	Nao branco	Ensino Sup	Não	Abstêmios				Abstêmios
123	Masculino	59	175.4	Sim	79.15	25727154	97.6	26281667	Ex fumante	Usuario	154.08	Nao	Forte	Não	112	73	Nao	Nao	Nao	Normal	Sim	Sim	Branco	Ensino Sup	Não	Moderado	Sempre ou maioria junto as refeições	1 a 2x por semana	Sim	140 a 209,99 g/semana
124	Masculino	55	174.5	Não	78	25615553	92.45	1971125	Nunca fumo	Usuario	196.8	Nao	Fraca	Não	142	89.5	Sim	Nao	Sim	Elevada	Sim	Nao	Branco	Ensino Sup	Não	Moderado	Tanto junto quanto fora das refeições	Somente em ocasiões especiais	Não	140 a 209,99 g/semana
125	Masculino	43	177.4	Não	79.25	25182106	91.7	518625	Nunca fumo	Usuario	168	Nao	Fraca	Não	116	70.5	Nao	Nao	Nao	Normal	Sim	Nao	Branco	Ensino Sup	Não	Moderado	Nunca ou maioria fora das refeições	Somente em ocasiões especiais	Não	140 a 209,99 g/semana
126	Feminno	53	166.1	Não	61.35	22236954	80.5	4564.5	Fumante	Usuario	100.8	Nao	Fraca	Não	122.5	80.5	Nao	Nao	Nao	Normal	Nao	Sim	Nao branco	Ensino Med	Sim	Moderado	Nunca ou maioria fora das refeições	1 a 2x por semana	Sim	0 a 139,99 g/semana
127	Feminno	50	165.1	Sim	88.85	32595923	109.2	1867.25	Nunca fumo	Ex usuario			Moderada	Não	122	86	Nao	Nao	Nao	Normal	Sim	Sim	Nao branco	Ensino Sup	Não	Abstêmios				Abstêmios
128	Feminno	50	150.7	Sim	68	2994211	92.6	1452.25	Nunca fumo	Usuario	12.96	Nao	Fraca	Não	133.5	80.5	Nao	Nao	Nao	Normal	Sim	Sim	Nao branco	Ensino Sup	Não	Moderado	Nunca ou maioria fora das refeições	Somente em ocasiões especiais	Não	0 a 139,99 g/semana
129	Masculino	66	180.5	Não	75.95	23311669	91	3942.25	Ex fumante	Usuario	123.52	Nao	Forte	Não	124.5	74	Nao	Nao	Nao	Normal	Nao	Nao	Branco	Ensino Sup	Não	Moderado	Sempre ou maioria junto as refeições	Nunca	Não	0 a 139,99 g/semana
130	Feminno	55	156.2	Sim	84.15	3448991	113.25	414.9	Nunca fumo	Nunca usou			Fraca	Não	140.5	84.5	Sim	Nao	Sim	Elevada	Sim	Sim	Nao branco	Ensino Med	Sim	Abstêmios				Abstêmios
131	Feminno	66	161.5	Não	50.91	19519022	71.4	4564.5	Nunca fumo	Ex usuario			Fraca	Não	116	73	Nao	Nao	Nao	Normal	Nao	Nao	Nao branco	Ensino Sup	Não	Abstêmios				Abstêmios
132	Masculino	56	175.3	Sim	91.35	29726564	105.1	1576.9	Nunca fumo	Usuario	261.76	Sim	Forte	Não	107.5	71.5	Nao	Nao	Nao	Normal	Sim	Sim	Nao branco	Ensino Sup	Não	Excessivo	Sempre ou maioria junto as refeições	Nunca	Não	210 a 279,99 g/semana
133	Masculino	44	171.5	Sim	101.2	34407432	113.2	17981667	Nunca fumo	Usuario	29.76	Nao	Fraca	Não	125.5	85.5	Nao	Nao	Nao	Normal	Sim	Sim	Nao branco	Ensino Sup	Não	Moderado	Nunca ou maioria fora das refeições	Somente em ocasiões especiais	Não	0 a 139,99 g/semana
134	Masculino	61	162.8	Sim	72.3	27279066	95.5	1971125	Nunca fumo	Usuario	120.48	Nao	Fraca	Não	113	74.5	Nao	Nao	Nao	Normal	Sim	Sim	Branco	Ensino Sup	Não	Moderado	Sempre ou maioria junto as refeições	Somente em ocasiões especiais	Não	0 a 139,99 g/semana
135	Masculino	50	167.6	Sim	73.35	26112719	94.9	41483333	Fumante	Ex usuario			Fraca	Não	105	70.5	Nao	Nao	Nao	Normal	Sim	Sim	Nao branco	Fundamenta	Não	Abstêmios				Abstêmios
136	Feminno	53	157.4	Sim	58.05	23431105	80.6	2074.5	Fumante	Ex usuario			Fraca	Não	109.5	67	Nao	Nao	Nao	Normal	Nao	Sim	Nao branco	Ensino Med	Não	Abstêmios				Abstêmios
137	Feminno	59	155.4	Não	77.4	32050804	100.75	3942.25	Ex fumante	Usuario	90.72	Nao	Fraca	Não	114	71	Nao	Nao	Nao	Normal	Sim	Sim	Nao branco	Ensino Sup	Não	Moderado	Sempre ou maioria junto as refeições	Somente em ocasiões especiais	Não	0 a 139,99 g/semana
138	Feminno	54	148.6	Não	46.45	2103527	71.6	1971125	Nunca fumo	Usuario	33.6	Nao	Fraca	Não	134	78.5	Nao	Nao	Nao	Normal	Nao	Nao	Nao branco	Ensino Sup	Sim	Moderado	Sempre ou maioria junto as refeições	Nunca	Não	0 a 139,99 g/semana
139	Feminno	55	163.8	Sim	59.25	22083126	73	26281667	Nunca fumo	Usuario	98.4	Nao	Fraca	Não	97	51.5	Nao	Nao	Nao	Normal	Nao	Nao	Branco	Ensino Sup	Não	Moderado	Sempre ou maioria junto as refeições	Somente em ocasiões especiais	Não	0 a 139,99 g/semana
140	Masculino	47	177.1	Sim	78.65	25076193	95	13140833	Ex fumante	Usuario	236.32	Sim	Forte	Não	142	98	Sim	Sim	Sim	Elevada	Sim	Sim	Nao branco	Ensino Sup	Não	Excessivo	Nunca ou maioria fora das refeições	2 ou 3x por mês	Sim	210 a 279,99 g/semana
141	Masculino	52	175.7	Não	85.1	2756678	99.1	13140833	Nunca fumo	Usuario	50.4	Nao	Forte	Não	122.5	77	Nao	Nao	Nao	Normal	Sim	Sim	Branco	Ensino Sup	Não	Moderado	Nunca ou maioria fora das refeições	Somente em ocasiões especiais	Não	0 a 139,99 g/semana
142	Feminno	49	151	Sim	87.05	3817815	112	933625	Fumante	Ex usuario			Fraca	Não	118.5	74.5	Nao	Nao	Nao	Normal	Sim	Sim	Branco	Ensino Med	Sim	Abstêmios				Abstêmios
143	Feminno	43	156.5	Sim	96.3	3931856	109.7	933625	Nunca fumo	Usuario	201.6	Sim	Fraca	Não	147	91	Sim	Sim	Sim	Elevada	Sim	Sim	Nao branco	Ensino Med	Não	Excessivo	Tanto junto quanto fora das refeições	2 ou 3x por mês	Sim	140 a 209,99 g/semana
144	Masculino	54	180.3	Sim	61.15	18810702	73.5	13140833	Nunca fumo	Usuario	33.6	Nao	Fraca	Não	131	79.5	Nao	Nao	Nao	Normal	Nao	Nao	Branco	Ensino Sup	Não	Moderado	Nunca ou maioria fora das refeições	Nunca	Não	0 a 139,99 g/semana
145	Feminno	64	157.1	Não	60.66	24578198	87	13140833	Nunca fumo	Ex usuario			Fraca	Não	113	71.5	Nao	Nao	Nao	Normal	Nao	Sim	Nao branco	Ensino Sup	Sim	Abstêmios				Abstêmios
146	Feminno	51	157.9	Não	50.55	20274815	70.75	3942.25	Fumante	Usuario	250.24	Sim	Fraca	Não	100.5	55	Nao	Nao	Nao	Normal	Nao	Nao	Branco	Ensino Med	Não	Excessivo	Sempre ou maioria junto as refeições	Somente em ocasiões especiais	Não	210 a 279,99 g/semana
147	Masculino	42	170.8	Sim	73.5	2519484	87.5	311125	Nunca fumo	Ex usuario			Fraca	Não	122.5	81.5	Nao	Nao	Nao	Normal	Sim	Nao	Nao branco	Ensino Med	Não	Abstêmios				Abstêmios
148	Masculino	69	170.9	Não	61.35	21005375	84.5	726125	Fumante	Usuario	96	Nao	Fraca	Não	125.5	74	Nao	Nao	Nao	Normal	Nao	Nao	Nao branco	Ensino Med	Não	Moderado	Nunca ou maioria fora das refeições	Somente em ocasiões especiais	Não	0 a 139,99 g/semana
149	Masculino	45	172.6	Sim	81.9	27491746	94.15	41483333	Nunca fumo	Usuario	210.56	Sim	Fraca	Não	104.5	64	Nao	Nao	Nao	Normal	Sim	Sim	Branco	Ensino Med	Não	Excessivo	Nunca ou maioria fora das refeições	1 a 2x por semana	Sim	210 a 279,99 g/semana
150	Masculino	59	170	Sim	89.55	30986159	111.5	1576.9	Ex fumante	Usuario	50.4	Nao	Fraca	Não	143	86.5	Sim	Nao	Sim	Elevada	Sim	Sim	Nao branco	Ensino Sup	Não	Moderado	Nunca ou maioria fora das refeições	Somente em ocasiões especiais	Não	0 a 139,99 g/semana
151	Masculino	44	173.8	Não	82.15	27196187	94	6224.5	Nunca fumo	Usuario	86.88	Nao	Forte	Não	110	76.5	Nao	Nao	Nao	Normal	Sim	Sim	Branco	Ensino Sup	Não	Moderado	Tanto junto quanto fora das refeições	Nunca	Não	0 a 139,99 g/semana
152	Feminno	46	153.8	Sim	56.2	23758753	82.6	1971125	Nunca fumo	Usuario	12.96	Nao	Fraca	Não	102	69.5	Nao	Nao	Nao	Normal	Nao	Sim	Branco	Ensino Sup	Não	Moderado	Nunca ou maioria fora das refeições	Nunca	Não	0 a 139,99 g/semana
153	Feminno	56	157.7	Sim	67.4	27101699	91.5	3527.25	Nunca fumo	Usuario	25.92	Nao	Fraca	Não	136.5	82.5	Nao	Nao	Nao	Normal	Sim	Sim	Nao branco	Ensino Sup	Não	Moderado	Sempre ou maioria junto as refeições	Somente em ocasiões especiais	Não	0 a 139,99 g/semana
154	Masculino	38	181	Não	86.7	26464394	93.25	691.5	Nunca fumo	Usuario	50.4	Nao	Fraca	Não	127.5	78.5	Nao	Nao	Nao	Normal	Sim	Nao	Nao branco	Ensino Sup	Não	Moderado	Nunca ou maioria fora das refeições	1 a 2x por semana	Sim	0 a 139,99 g/semana
155	Feminno	43	150.2	Sim	72.15	31981326	83.5	41483333	Nunca fumo	Nunca usou			Fraca	Não	123.5	83.5	Nao	Nao	Nao	Normal	Sim	Sim	Nao branco	Ensino Med	Não	Abstêmios				Abstêmios
156	Feminno	53	173.5	Sim	69.2	22988315	89.5	1971125	Ex fumante	Nunca usou			Fraca	Não	112	73	Nao	Nao	Nao	Normal	Nao	Sim	Branco	Ensino Sup	Sim	Abstêmios				Abstêmios
157	Feminno	43	170.9	Sim	59.65	20423319	72.7	1521.5	Nunca fumo	Usuario	64.8	Nao	Fraca	Não	102	60	Nao	Nao	Nao	Normal	Nao	Nao	Branco	Ensino Sup	Não	Moderado	Nunca ou maioria fora das refeições	Nunca	Não	0 a 139,99 g/semana
158	Masculino	52	172.4	Não	76.05	25587314	89.95	5394.5	Nunca fumo	Usuario	151.68	Nao	Forte	Não	120.5	79.5	Nao	Nao	Nao	Normal	Sim	Nao	Branco	Ensino Sup	Não	Moderado	Sempre ou maioria junto as refeições	Nunca	Não	140 a 209,99 g/semana
159	Feminno	47	162.5	Sim	56.8	21510059	76.1	580.9	Nunca fumo	Nunca usou			Fraca	Não	118.5	76	Nao	Nao	Nao	Normal	Nao	Nao	Branco	Ensino Sup	Não	Abstêmios				Abstêmios
160	Masculino	51	168.1	Não	64.95	22984959	83.1	518625	Ex fumante	Usuario	85.44	Nao	Moderada	Não	100.5	71	Nao	Nao	Nao	Normal	Nao	Nao	Nao branco	Ensino Med	Não	Moderado	Nunca ou maioria fora das refeições	Somente em ocasiões especiais	Não	0 a 139,99 g/semana
161	Feminno	50	161.7	Não	70.3	26886563	86.5	414.9	Nunca fumo	Usuario	46.56	Nao	Fraca	Não	90.5	64.5	Nao	Nao	Nao	Normal	Sim	Sim	Branco	Fundamenta	Não	Moderado	Nunca ou maioria fora das refeições	Somente em ocasiões especiais	Não	0 a 139,99 g/semana
162	Feminno	60	157.5	Não	63.96	25783825	92.7	1556125	Fumante	Usuario	48	Nao	Fraca	Não	104	62	Nao	Nao	Nao	Normal	Sim	Sim	Nao branco	Ensino Sup	Sim	Moderado	Nunca ou maioria fora das refeições	1 a 2x por semana	Sim	0 a 139,99 g/semana
163	Feminno	45	165.8	Sim	58.8	21389876	79.7	580.9	Nunca fumo	Nunca usou			Fraca	Não	95.5	60.5	Nao	Nao	Nao	Normal	Nao	Nao	Nao branco	Ensino Sup	Não	Abstêmios				Abstêmios
164	Feminno	42	160.9	Sim	65.9	25455013	82.1	12448333	Nunca fumo	Ex usuario			Fraca	Não	116	70	Nao	Nao	Nao	Normal	Sim	Sim	Branco	Ensino Sup	Não	Abstêmios				Abstêmios
165	Masculino	37	186.8	Sim	80.15	22969407	87.1	1556125	Nunca fumo	Usuario	24	Nao	Fraca	Não	147.5	93.5	Sim	Sim	Sim	Elevada	Nao	Nao	Nao branco	Ensino Sup	Não	Moderado	Nunca ou maioria fora das refeições	Somente em ocasiões especiais	Não	0 a 139,99 g/semana
166	Feminno	58	157.9	Sim	64.4	25829834	87.5	1971125	Nunca fumo	Usuario	12.96	Nao	Fraca	Não	104	69.5	Nao	Nao	Nao	Normal	Sim	Sim	Branco	Ensino Sup	Sim	Moderado	Tanto junto quanto fora das refeições	Nunca	Não	0 a 139,99 g/semana
167	Masculino	43	171.1	Não	62.15	21229566	74.4	96816667	Fumante	Usuario	38.88	Nao	Fraca	Não	109.5	66	Nao	Nao	Nao	Normal	Nao	Nao	Nao branco	Ensino Med	Não	Moderado	Sempre ou maioria junto as refeições	Somente em ocasiões especiais	Não	0 a 139,99 g/semana
168	Masculino	44	165.5	Sim	83.55	30503555	95.6	1763625	Nunca fumo	Ex usuario			Forte	Não	121.5	74	Nao	Nao	Nao	Normal	Sim	Sim	Branco	Ensino Sup	Não	Abstêmios				Abstêmios
169	Feminno	52	151.1	Sim	58.8	2575422	82.7	1556125	Nunca fumo	Nunca usou			Fraca	Não	126	71	Nao	Nao	Nao	Normal	Sim	Sim	Nao branco	Ensino Sup	Não	Abstêmios				Abstêmios
170	Feminno	50	167.7	Sim	76.1	27059423	94	1521.5	Ex fumante	Ex usuario			Fraca	Não	110	73.5	Nao	Nao	Nao	Normal	Sim	Sim	Branco	Ensino Sup	Não	Abstêmios				Abstêmios
171	Feminno	53	164.3	Não	64.5	23893765	83.3	96816667	Fumante	Usuario	12.96	Nao	Fraca	Não	129.5	86.5	Nao	Nao	Nao	Normal	Nao	Sim	Branco	Ensino Sup	Sim	Moderado	Sempre ou maioria junto as refeições	Nunca	Não	0 a 139,99 g/semana
172	Feminno	41	158.3	Sim	94.75	37810933	110.6	17981667	Ex fumante	Ex usuario			Fraca	Não	104	79.5	Nao	Nao	Nao	Normal	Sim	Sim	Branco	Ensino Med	Não	Abstêmios				Abstêmios
173	Masculino	57	161.5	Não	64.2	24614441	89.5	13816667	Fumante	Usuario	833.28	Sim	Fraca	Não	123.5	88	Nao	Nao	Nao	Normal	Nao	Nao	Branco	Fundamenta	Não	Excessivo	Nunca ou maioria fora das refeições	Somente em ocasiões especiais	Não	420 a 1074 g/semana
174	Feminno	47	161.5	Não	101.3	38838674	108	1244.5	Nunca fumo	Ex usuario			Fraca	Não	98	69.5	Nao	Nao	Nao	Normal	Sim	Sim	Nao branco	Fundamenta	Não	Abstêmios				Abstêmios
175	Masculino	55	170.9	Sim	71.8	24583308	90	96816667	Ex fumante	Usuario	361.6	Sim	Moderada	Não	134	87	Nao	Nao	Nao	Normal	Nao	Nao	Branco	Fundamenta	Não	Excessivo	Sempre ou maioria junto as refeições	1 a 2x por semana	Sim	280 a 419,99 g/semana
176	Feminno	58	160.5	Não	73.45	28512922	92.6	1971125	Nunca fumo	Usuario	25.92	Nao	Fraca	Não	110.5	68	Nao	Nao	Nao	Normal	Sim	Sim	Nao branco	Ensino Sup	Não	Moderado	Tanto junto quanto fora das refeições	Nunca	Não	0 a 139,99 g/semana
177	Masculino	49	162.5	Não	84.55	32018935	107.8	1348625	Fumante	Ex usuario			Fraca	Não	130.5	82.5	Nao	Nao	Nao	Normal	Sim	Sim	Branco	Ensino Med	Não	Abstêmios				Abstêmios
178	Masculino	35	189.6	Sim	67.8	18860492	74.4	1244.5	Nunca fumo	Ex usuario			Fraca	Não	113	70.5	Nao	Nao	Nao	Normal	Nao	Nao	Branco	Ensino Sup	Não	Abstêmios				Abstêmios
179	Feminno	47	157.2	Sim	53.35	21588842	74.5	933625	Ex fumante	Usuario	25.92	Nao	Fraca	Não	122.5	80	Nao	Nao	Nao	Normal	Nao	Nao	Nao branco	Ensino Sup	Não	Moderado	Sempre ou maioria junto as refeições	Somente em ocasiões especiais	Não	0 a 139,99 g/semana
180	Masculino	55	168.9	Sim	75.85	2658865	90.9	726125	Nunca fumo	Usuario	25.92	Nao	Fraca	Não	125	79.5	Nao	Nao	Nao	Normal	Sim	Nao	Nao branco	Ensino Sup	Não	Moderado	Sempre ou maioria junto as refeições	Somente em ocasiões especiais	Não	0 a 139,99 g/semana
181	Feminno	50	158	Sim	46.35	18566736	67.85	26281667	Fumante	Ex usuario			Fraca	Não	91.5	59	Nao	Nao	Nao	Normal	Nao	Nao	Branco	Ensino Sup	Sim	Abstêmios				Abstêmios
182	Feminno	44	156.1	Sim	69.95	2870661	89.4	2351.5	Fumante	Usuario	24	Nao	Fraca	Não	103	67	Nao	Nao	Nao	Normal	Sim	Sim	Nao branco	Ensino Med	Não	Moderado	Nunca ou maioria fora das refeições	Somente em ocasiões especiais	Não	0 a 139,99 g/semana
183	Feminno	42	153.6	Sim	54.6	23142497	78	1348625	Nunca fumo	Ex usuario			Fraca	Não	117.5	74	Nao	Nao	Nao	Normal	Nao	Nao	Nao branco	Ensino Sup	Não	Abstêmios				Abstêmios
184	Masculino	52	172.9	Sim	89.25	2985508	98.2	691.5	Fumante	Usuario	144.96	Nao	Fraca	Não	121	77.5	Nao	Nao	Nao	Normal	Sim	Sim	Nao branco	Fundamenta	Não	Moderado	Nunca ou maioria fora das refeições	1 a 2x por semana	Sim	140 a 209,99 g/semana
185	Masculino	62	172.5	Não	74.3	24969544	93.1	1971125	Ex fumante	Ex usuario			Moderada	Não	107	71	Nao	Nao	Nao	Normal	Nao	Nao	Branco	Ensino Sup	Não	Abstêmios				Abstêmios
186	Feminno	49	165.1	Não	73.3	26891178	89.1	17981667	Nunca fumo	Usuario	29.76	Nao	Fraca	Não	105.5	73	Nao	Nao	Nao	Normal	Sim	Sim	Nao branco	Ensino Sup	Não	Moderado	Nunca ou maioria fora das refeições	2 ou 3x por mês	Sim	0 a 139,99 g/semana
187	Masculino	41	175.7	Sim	74.15	24019703	84.9	3527.25	Nunca fumo	Usuario	102.24	Nao	Moderada	Não	119.5	79.5	Nao	Nao	Nao	Normal	Nao	Nao	Branco	Ensino Sup	Não	Moderado	Sempre ou maioria junto as refeições	Somente em ocasiões especiais	Não	0 a 139,99 g/semana
188	Masculino	44	173.7	Sim	75.75	25106317	92.5	26281667	Nunca fumo	Usuario	194.56	Nao	Fraca	Não	102	70.5	Nao	Nao	Nao	Normal	Sim	Nao	Branco	Ensino Sup	Não	Moderado	Sempre ou maioria junto as refeições	2 ou 3x por mês	Sim	140 a 209,99 g/semana
189	Masculino	55	176.2	Sim	85.05	27394445	99.5	1078.9	Nunca fumo	Ex usuario			Fraca	Não	119	84.5	Nao	Nao	Nao	Normal	Sim	Sim	Branco	Ensino Sup	Não	Abstêmios				Abstêmios
190	Feminno	57	166.4	Não	64.8	23402829	80	1971125	Nunca fumo	Usuario	28.96	Nao	Moderada	Não	99.5	63.5	Nao	Nao	Nao	Normal	Nao	Nao	Branco	Ensino Sup	Sim	Moderado	Sempre ou maioria junto as refeições	1 a 2x por semana	Sim	0 a 139,99 g/semana
191	Feminno	64	164.2	Não	67.85	25165383	85.4	12448333	Ex fumante	Usuario	50.4	Nao	Fraca	Não	122	76	Nao	Nao	Nao	Normal	Sim	Sim	Nao branco	Ensino Med	Não	Moderado	Nunca ou maioria fora das refeições	1 a 2x por semana	Sim	0 a 139,99 g/semana
192	Feminno	38	153.7	Sim	84.8	3589617	104.2	41483333	Nunca fumo	Ex usuario			Fraca	Não	111.5	78.5	Nao	Nao	Nao	Normal	Sim	Sim	Nao branco	Ensino Med	Não	Abstêmios				Abstêmios
193	Feminno	50	160.3	Sim	64.3	25023262	84.9	1410.9	Fumante	Ex usuario			Fraca	Não	110	64.5	Nao	Nao	Nao	Normal	Sim	Sim	Nao branco	Ensino Med	Não	Abstêmios				Abstêmios
194	Masculino	62	166.4	Não	68.15	24612698	91.2	96816667	Ex fumante	Usuario	66.4	Nao	Forte	Não	126	78	Nao	Nao	Nao	Normal	Nao	Nao	Nao branco	Ensino Sup	Não	Moderado	Sempre ou maioria junto as refeições	Somente em ocasiões especiais	Não	0 a 139,99 g/semana
195	Masculino	44	164.3	Não	85.8	31784264	101	1971125	Ex fumante	Nunca usou			Fraca	Não	106	69.5	Nao	Nao	Nao	Normal	Sim	Sim	Branco	Ensino Sup	Não	Abstêmios				Abstêmios
196	Feminno	44	154.3	Sim	61.75	25936126	85.7	518625	Nunca fumo	Usuario	148.8	Sim	Fraca	Não	126.5	90.5	Nao	Sim	Sim	Elevada	Sim	Sim	Branco	Ensino Med	Não	Excessivo	Nunca ou maioria fora das refeições	1 a 2x por semana	Sim	140 a 209,99 g/semana
197	Masculino	53	177.3	Não	70.95	22570175	80.5	1971125	Nunca fumo	Usuario	189.12	Nao	Forte	Não	109.5	81.5	Nao	Nao	Nao	Normal	Nao	Nao	Branco	Ensino Sup	Não	Moderado	Sempre ou maioria junto as refeições	Somente em ocasiões especiais	Não	140 a 209,99 g/semana
198	Feminno	53	159.2	Não	61.6	24304942	84	3527.25	Fumante	Usuario	16.8	Nao	Moderada	Não	121.5	78	Nao	Nao	Nao	Normal	Nao	Sim	Nao branco	Ensino Sup	Sim	Moderado	Nunca ou maioria fora das refeições	Somente em ocasiões especiais	Não	0 a 139,99 g/semana
199	Feminno	58	155.5	Sim	78.85	32609258	94.8	1037.25	Nunca fumo	Nunca usou			Fraca	Não	128.5	74	Nao	Nao	Nao	Normal	Sim	Sim	Nao branco	Ensino Med	Sim	Abstêmios				Abstêmios
200	Feminno	44	150.5	Sim	62.75	27703888	85.3	518625	Nunca fumo	Ex usuario			Fraca	Não	104.5	69	Nao	Nao	Nao	Normal	Sim	Sim	Branco	Ensino Med	Não	Abstêmios				Abstêmios
201	Masculino	40	172.2	Não	72.3	2438215	85.3	414.9	Nunca fumo	Usuario	160	Nao	Moderada	Não	124	76	Nao	Nao	Nao	Normal	Nao	Nao	Nao branco	Fundamenta	Não	Moderado	Nunca ou maioria fora das refeições	Nunca	Não	140 a 209,99 g/semana
202	Feminno	41	163.2	Não	59.11	22193237	76.1	580.9	Nunca fumo	Ex usuario			Fraca	Não	129.5	85.5	Nao	Nao	Nao	Normal	Nao	Nao	Nao branco	Ensino Sup	Não	Abstêmios				Abstêmios
203	Feminno	44	156.3	Sim	62.55	25604091	85	933625	Nunca fumo	Nunca usou			Fraca	Não	102.5	66.5	Nao	Nao	Nao	Normal	Sim	Sim	Nao branco	Ensino Med	Não	Abstêmios				Abstêmios
204	Feminno	49	157.7	Não	56.4	22678573	74.3	96816667	Nunca fumo	Nunca usou			Fraca	Não	109.5	71	Nao	Nao	Nao	Normal	Nao	Nao	Branco	Ensino Med	Não	Abstêmios				Abstêmios
205	Masculino	56	170.1	Sim	66.75	23069737	89.3	1410.9	Nunca fumo	Ex usuario			Moderada	Não	116	72	Nao	Nao	Nao	Normal	Nao	Nao	Nao branco	Ensino Sup	Não	Abstêmios				Abstêmios
206	Feminno	49	152.2	Não	54.15	23375944	73.4	2697.25	Ex fumante	Usuario	62.56	Nao	Fraca	Não	112	75	Nao	Nao	Nao	Normal	Nao	Nao	Nao branco	Ensino Sup	Não	Moderado	Sempre ou maioria junto as refeições	Somente em ocasiões especiais	Não	0 a 139,99 g/semana
207	Feminno	50	167.1	Não	64.8	23207166	75.65	1971125	Nunca fumo	Usuario	25.92	Nao	Forte	Não	115	72	Nao	Nao	Nao	Normal	Nao	Nao	Branco	Ensino Sup	Não	Moderado	Sempre ou maioria junto as refeições	Somente em ocasiões especiais	Não	0 a 139,99 g/semana
208	Masculino	59	170.7	Não	79.65	27334979	99	1556125	Nunca fumo	Ex usuario			Moderada	Não	117.5	66.5	Nao	Nao	Nao	Normal	Sim	Sim	Branco	Ensino Sup	Não	Abstêmios				Abstêmios
209	Masculino	48	175.7	Sim	101.1	32749723	115	1763625	Nunca fumo	Usuario	50.4	Nao	Fraca	Não	124	83.5	Nao	Nao	Nao	Normal	Sim	Sim	Branco	Ensino Sup	Não	Moderado	Nunca ou maioria fora das refeições	Somente em ocasiões especiais	Não	0 a 139,99 g/semana
210	Feminno	58	154.3	Sim	77	32341404	102.9	760.75	Nunca fumo	Nunca usou			Fraca	Não	139	84.5	Nao	Nao	Nao	Normal	Sim	Sim	Nao branco	Ensino Sup	Sim	Abstêmios				Abstêmios
211	Masculino	52	165.9	Sim	65.6	23834776	84.1	746.9	Ex fumante	Usuario	96.96	Nao	Fraca	Não	107.5	70	Nao	Nao	Nao	Normal	Nao	Nao	Branco	Ensino Sup	Não	Moderado	Tanto junto quanto fora das refeições	Nunca	Não	0 a 139,99 g/semana
212	Feminno	70	160.6	Sim	60.54	23472067	86	912.9	Nunca fumo	Nunca usou			Fraca	Não	121.5	60.5	Nao	Nao	Nao	Normal	Nao	Sim	Nao branco	Ensino Med	Não	Abstêmios				Abstêmios
213	Feminno	53	151.7	Não	57.25	24877362	76.8	1037.25	Nunca fumo	Nunca usou			Fraca	Não	111	61.5	Nao	Nao	Nao	Normal	Nao	Nao	Branco	Ensino Med	Não	Abstêmios				Abstêmios
214	Masculino	49	173	Não	58.45	19529553	75.9	26281667	Nunca fumo	Nunca usou			Fraca	Não	125	85	Nao	Nao	Nao	Normal	Nao	Nao	Branco	Ensino Med	Não	Abstêmios				Abstêmios
215	Feminno	39	160.4	Sim	66.35	25788863	87.35	691.5	Nunca fumo	Usuario	59.52	Nao	Moderada	Não	104	58.5	Nao	Nao	Nao	Normal	Sim	Sim	Nao branco	Ensino Sup	Não	Moderado	Sempre ou maioria junto as refeições	Nunca	Não	0 a 139,99 g/semana
216	Feminno	66	156.7	Sim	70.5	28711185	106.3	2904.5	Nunca fumo	Ex usuario			Fraca	Não	181.5	99.5	Sim	Sim	Sim	Elevada	Sim	Sim	Nao branco	Ensino Med	Sim	Abstêmios				Abstêmios
217	Masculino	56	176	Não	85.5	27602014	101.3	1141125	Nunca fumo	Usuario	72.48	Nao	Fraca	Não	129	81.5	Nao	Nao	Nao	Normal	Sim	Sim	Nao branco	Ensino Med	Não	Moderado	Sempre ou maioria junto as refeições	Somente em ocasiões especiais	Não	0 a 139,99 g/semana
218	Masculino	44	184.9	Não	68.95	20167889	76.7	1576.9	Nunca fumo	Usuario	292.96	Sim	Fraca	Não	115	68.5	Nao	Nao	Nao	Normal	Nao	Nao	Branco	Ensino Sup	Não	Excessivo	Sempre ou maioria junto as refeições	2 ou 3x por mês	Sim	280 a 419,99 g/semana
219	Feminno	69	150	Não	75.55	33577778	101.4	1521.5	Nunca fumo	Usuario	117.6	Nao	Fraca	Não	123.5	62	Nao	Nao	Nao	Normal	Sim	Sim	Nao branco	Ensino Med	Sim	Moderado	Sempre ou maioria junto as refeições	Nunca	Não	0 a 139,99 g/semana
220	Masculino	56	167.9	Não	77.65	27544828	96.6	1556125	Nunca fumo	Usuario	12	Nao	Fraca	Não	109	74	Nao	Nao	Nao	Normal	Sim	Sim	Nao branco	Ensino Sup	Não	Moderado	Sempre ou maioria junto as refeições	Somente em ocasiões especiais	Não	0 a 139,99 g/semana
221	Feminno	46	167.5	Não	66.15	23577634	81.1	88921429	Nunca fumo	Ex usuario			Moderada	Não	106.5	52.5	Nao	Nao	Nao	Normal	Nao	Sim	Nao branco	Ensino Sup	Sim	Abstêmios				Abstêmios
222	Masculino	53	182.4	Não	82.15	24692093	98.8	933625	Nunca fumo	Usuario	283.52	Sim	Fraca	Não	107.5	70.5	Nao	Nao	Nao	Normal	Nao	Sim	Branco	Ensino Sup	Não	Excessivo	Sempre ou maioria junto as refeições	Somente em ocasiões especiais	Não	280 a 419,99 g/semana
223	Masculino	59	151.7	Não	43.2	18772088	69.6	726125	Ex fumante	Ex usuario			Fraca	Não	130	81.5	Nao	Nao	Nao	Normal	Nao	Nao	Branco	Ensino Med	Não	Abstêmios				Abstêmios
224	Masculino	49	170.2	Sim	78.35	27047049	96.55	1452.25	Nunca fumo	Usuario	160	Nao	Fraca	Não	115	76	Nao	Nao	Nao	Normal	Sim	Sim	Branco	Ensino Sup	Não	Moderado	Nunca ou maioria fora das refeições	2 ou 3x por mês	Sim	140 a 209,99 g/semana
225	Masculino	52	178.5	Não	91.2	28623214	105	20748333	Nunca fumo	Usuario	109.12	Nao	Fraca	Não	108	64	Nao	Nao	Nao	Normal	Sim	Sim	Branco	Ensino Sup	Não	Moderado	Sempre ou maioria junto as refeições	Somente em ocasiões especiais	Não	0 a 139,99 g/semana
226	Feminno	49	157.6	Sim	66.1	26612706	88.3	26281667	Ex fumante	Usuario	77.76	Nao	Fraca	Não	100.5	62.5	Nao	Nao	Nao	Normal	Sim	Sim	Branco	Ensino Sup	Não	Moderado	Nunca ou maioria fora das refeições	2 ou 3x por mês	Sim	0 a 139,99 g/semana
227	Feminno	41	153.8	Não	70.95	29994369	81.55	20748333	Nunca fumo	Usuario	6	Nao	Fraca	Não	99.5	61.5	Nao	Nao	Nao	Normal	Sim	Sim	Branco	Ensino Sup	Não	Moderado	Sempre ou maioria junto as refeições	Somente em ocasiões especiais	Não	0 a 139,99 g/semana
228	Masculino	45	165.3	Sim	73.2	26789547	92.3	1971125	Ex fumante	Usuario	93.12	Nao	Fraca	Não	133	82.5	Nao	Nao	Nao	Normal	Sim	Nao	Nao branco	Ensino Sup	Não	Moderado	Sempre ou maioria junto as refeições	1 a 2x por semana	Sim	0 a 139,99 g/semana
229	Feminno	48	171.2	Sim	74.4	25384313	80	1971125	Nunca fumo	Ex usuario			Moderada	Não	120	75	Nao	Nao	Nao	Normal	Sim	Nao	Nao branco	Ensino Sup	Não	Abstêmios				Abstêmios
230	Feminno	48	161	Não	69.09	26654064	92	1763625	Nunca fumo	Usuario	24.96	Nao	Fraca	Não	105	67	Nao	Nao	Nao	Normal	Sim	Sim	Nao branco	Ensino Sup	Sim	Moderado	Tanto junto quanto fora das refeições	Somente em ocasiões especiais	Não	0 a 139,99 g/semana
231	Feminno	60	155.6	Sim	55.6	22964427	78.1	622.25	Nunca fumo	Usuario	59.52	Nao	Fraca	Não	99.5	71	Nao	Nao	Nao	Normal	Nao	Nao	Nao branco	Fundamenta	Sim	Moderado	Tanto junto quanto fora das refeições	1 a 2x por semana	Sim	0 a 139,99 g/semana
232	Feminno	42	168.6	Sim	77.9	27404527	89.1	1971125	Fumante	Nunca usou			Fraca	Não	110.5	71.5	Nao	Nao	Nao	Normal	Sim	Sim	Branco	Ensino Sup	Não	Abstêmios				Abstêmios
233	Feminno	53	156.3	Não	85.95	351826	115.5	2593125	Nunca fumo	Nunca usou			Fraca	Não	129	84	Nao	Nao	Nao	Normal	Sim	Sim	Nao branco	Ensino Sup	Sim	Abstêmios				Abstêmios
234	Feminno	44	162	Sim	56.85	21662094	81	2351.5	Nunca fumo	Nunca usou			Moderada	Não	104.5	69	Nao	Nao	Nao	Normal	Nao	Sim	Branco	Ensino Sup	Não	Abstêmios				Abstêmios
235	Feminno	59	149.2	Sim	54.05	24280524	74.1	3942.25	Nunca fumo	Usuario	12	Nao	Fraca	Não	103.5	69.5	Nao	Nao	Nao	Normal	Nao	Nao	Branco	Ensino Sup	Sim	Moderado	Nunca ou maioria fora das refeições	Nunca	Não	0 a 139,99 g/semana
236	Feminno	56	157.4	Sim	57.35	23148559	80.5	41483333	Nunca fumo	Nunca usou			Moderada	Não	134.5	84.5	Nao	Nao	Nao	Normal	Nao	Sim	Nao branco	Fundamenta	Sim	Abstêmios				Abstêmios
237	Masculino	38	172	Não	86.85	29357085	91.2	2074.5	Nunca fumo	Usuario	29.76	Nao	Moderada	Não	110.5	68.5	Nao	Nao	Nao	Normal	Sim	Nao	Nao branco	Ensino Sup	Não	Moderado	Nunca ou maioria fora das refeições	Somente em ocasiões especiais	Não	0 a 139,99 g/semana
238	Feminno	52	155.8	Não	67.7	27890337	91.4	933625	Nunca fumo	Usuario	16.8	Nao	Moderada	Não	105	63	Nao	Nao	Nao	Normal	Sim	Sim	Nao branco	Ensino Med	Sim	Moderado	Nunca ou maioria fora das refeições	Somente em ocasiões especiais	Não	0 a 139,99 g/semana
239	Feminno	69	163.7	Sim	74.45	27782245	87	1037.25	Nunca fumo	Ex usuario			Moderada	Não	118	84	Nao	Nao	Nao	Normal	Sim	Sim	Nao branco	Ensino Med	Sim	Abstêmios				Abstêmios
240	Feminno	51	151.3	Sim	81.6	35646123	105.4	1521.5	Nunca fumo	Ex usuario			Fraca	Não	126	84.5	Nao	Nao	Nao	Normal	Sim	Sim	Nao branco	Ensino Sup	Sim	Abstêmios				Abstêmios
241	Feminno	60	159	Sim	85.75	33918753	110.5	1037.25	Ex fumante	Ex usuario			Fraca	Não	107.5	73.5	Nao	Nao	Nao	Normal	Sim	Sim	Branco	Ensino Med	Sim	Abstêmios				Abstêmios
242	Feminno	62	159.3	Sim	67.25	26500907	89.3	96816667	Nunca fumo	Usuario	16.8	Nao	Fraca	Não	133	59.5	Nao	Nao	Nao	Normal	Sim	Sim	Nao branco	Fundamenta	Sim	Moderado	Nunca ou maioria fora das refeições	Nunca	Não	0 a 139,99 g/semana
243	Masculino	51	165.7	Sim	85.35	31085547	105.4	1452.25	Nunca fumo	Usuario	892.8	Sim	Fraca	Não	125.5	80.5	Nao	Nao	Nao	Normal	Sim	Sim	Nao branco	Fundamenta	Não	Excessivo	Nunca ou maioria fora das refeições	2 ou 3x por mês	Sim	420 a 1074 g/semana
244	Feminno	49	160.6	Sim	70.8	27449989	84.8	10077857	Ex fumante	Usuario	12.96	Nao	Fraca	Não	130	88.5	Nao	Nao	Nao	Normal	Sim	Sim	Nao branco	Ensino Sup	Não	Moderado	Nunca ou maioria fora das refeições	Nunca	Não	0 a 139,99 g/semana
245	Masculino	36	172.2	Não	90.35	30469257	97.6	726125	Ex fumante	Usuario	89.28	Nao	Fraca	Não	148.5	96	Sim	Sim	Sim	Elevada	Sim	Sim	Nao branco	Ensino Sup	Não	Moderado	Nunca ou maioria fora das refeições	1 a 2x por semana	Sim	0 a 139,99 g/semana
246	Masculino	48	160.1	Não	81.5	3179618	101.3	12448333	Nunca fumo	Usuario	68.64	Nao	Fraca	Não	100.5	68	Nao	Nao	Nao	Normal	Sim	Sim	Branco	Fundamenta	Não	Moderado	Nunca ou maioria fora das refeições	Nunca	Não	0 a 139,99 g/semana
247	Feminno	55	147.4	Não	56.15	25843706	82.75	746.9	Fumante	Ex usuario			Fraca	Não	104.5	70.5	Nao	Nao	Nao	Normal	Sim	Sim	Nao branco	Ensino Med	Sim	Abstêmios				Abstêmios
248	Masculino	53	159.5	Não	61.5	24174291	83.2	1971125	Ex fumante	Usuario	172.32	Nao	Moderada	Não	107	72.5	Nao	Nao	Nao	Normal	Nao	Nao	Nao branco	Ensino Sup	Não	Moderado	Sempre ou maioria junto as refeições	Somente em ocasiões especiais	Não	140 a 209,99 g/semana
249	Masculino	58	175.4	Sim	95.1	3091159	108.7	760.75	Ex fumante	Ex usuario			Fraca	Não	119.5	70	Nao	Nao	Nao	Normal	Sim	Sim	Nao branco	Ensino Sup	Não	Abstêmios				Abstêmios
250	Masculino	46	171.4	Sim	82.75	28167374	94.9	1410.9	Ex fumante	Usuario	64.8	Nao	Fraca	Não	112	69	Nao	Nao	Nao	Normal	Sim	Sim	Branco	Ensino Med	Não	Moderado	Nunca ou maioria fora das refeições	Somente em ocasiões especiais	Não	0 a 139,99 g/semana
251	Feminno	58	158.1	Sim	55.66	2226791	82.5	3112.25	Nunca fumo	Usuario	77.76	Nao	Fraca	Não	105	70.5	Nao	Nao	Nao	Normal	Nao	Sim	Nao branco	Ensino Med	Não	Moderado	Nunca ou maioria fora das refeições	Nunca	Não	0 a 139,99 g/semana
252	Masculino	59	163.3	Não	72.85	27318521	95	1037.25	Nunca fumo	Nunca usou			Fraca	Não	93.5	58	Nao	Nao	Nao	Normal	Sim	Sim	Nao branco	Ensino Med	Não	Abstêmios				Abstêmios
253	Masculino	37	181.2	Sim	66.05	20116686	74.7	3112.25	Nunca fumo	Ex usuario			Fraca	Não	105	63.5	Nao	Nao	Nao	Normal	Nao	Nao	Branco	Ensino Sup	Não	Abstêmios				Abstêmios
254	Feminno	46	155.7	Sim	67.5	27843674	83.5	1244.9	Nunca fumo	Usuario	33.6	Nao	Forte	Não	108	70	Nao	Nao	Nao	Normal	Sim	Sim	Branco	Ensino Sup	Não	Moderado	Sempre ou maioria junto as refeições	Somente em ocasiões especiais	Não	0 a 139,99 g/semana
255	Masculino	59	170.2	Não	77.55	26770883	95.2	2282.25	Nunca fumo	Ex usuario			Moderada	Não	156	91	Sim	Sim	Sim	Elevada	Sim	Sim	Branco	Ensino Med	Não	Abstêmios				Abstêmios
256	Masculino	47	167.8	Sim	97.55	34645223	107.35	1348625	Ex fumante	Usuario	67.2	Nao	Fraca	Não	130	87	Nao	Nao	Nao	Normal	Sim	Sim	Branco	Ensino Med	Não	Moderado	Nunca ou maioria fora das refeições	Somente em ocasiões especiais	Não	0 a 139,99 g/semana
257	Feminno	41	164.5	Sim	53.2	19659833	71.25	1037.25	Nunca fumo	Ex usuario			Fraca	Não	120	82.5	Nao	Nao	Nao	Normal	Nao	Nao	Branco	Ensino Med	Não	Abstêmios				Abstêmios
258	Masculino	47	169.1	Sim	80	27977105	97.25	48408333	Ex fumante	Usuario	238.08	Sim	Fraca	Não	135.5	74	Nao	Nao	Nao	Normal	Sim	Sim	Nao branco	Fundamenta	Não	Excessivo	Nunca ou maioria fora das refeições	Nunca	Não	210 a 279,99 g/semana
259	Masculino	57	175.6	Não	86.9	28181931	98.8	3527.25	Ex fumante	Usuario	448.64	Sim	Fraca	Não	137	84.5	Nao	Nao	Nao	Normal	Sim	Sim	Nao branco	Ensino Sup	Não	Excessivo	Nunca ou maioria fora das refeições	Praticamente todos ou dias ou mais de 1x ao dia	Sim	420 a 1074 g/semana
260	Feminno	48	155.3	Não	49.85	20669133	75	1348625	Nunca fumo	Nunca usou			Fraca	Não	121	74.5	Nao	Nao	Nao	Normal	Nao	Nao	Branco	Ensino Sup	Não	Abstêmios				Abstêmios
261	Feminno	49	161.2	Sim	51.95	19991965	69.5	1556125	Nunca fumo	Usuario	16.8	Nao	Forte	Não	118	75.5	Nao	Nao	Nao	Normal	Nao	Nao	Nao branco	Ensino Sup	Não	Moderado	Nunca ou maioria fora das refeições	Nunca	Não	0 a 139,99 g/semana
262	Masculino	49	179	Não	108.8	33956493	113.5	1348625	Ex fumante	Usuario	50.4	Nao	Fraca	Não	141.5	101	Sim	Sim	Sim	Elevada	Sim	Sim	Branco	Ensino Sup	Não	Moderado	Sempre ou maioria junto as refeições	2 ou 3x por mês	Sim	0 a 139,99 g/semana
263	Feminno	59	154.5	Não	67.35	28215038	85.6	2074.5	Nunca fumo	Ex usuario			Fraca	Não	107	59	Nao	Nao	Nao	Normal	Sim	Sim	Branco	Ensino Med	Sim	Abstêmios				Abstêmios
264	Feminno	46	162.9	Sim	87.65	3303009	110.75	96816667	Nunca fumo	Usuario	178.56	Sim	Fraca	Não	157	95.5	Sim	Sim	Sim	Elevada	Sim	Sim	Nao branco	Ensino Sup	Não	Excessivo	Nunca ou maioria fora das refeições	Nunca	Não	140 a 209,99 g/semana
265	Masculino	46	165.3	Não	56.8	20787518	79.5	1556125	Nunca fumo	Ex usuario			Fraca	Não	108	68.5	Nao	Nao	Nao	Normal	Nao	Nao	Nao branco	Ensino Med	Não	Abstêmios				Abstêmios
266	Masculino	45	166.1	Sim	63.15	22889383	81.2	3942.25	Nunca fumo	Usuario	238.88	Sim	Forte	Não	113	71	Nao	Nao	Nao	Normal	Nao	Nao	Branco	Ensino Sup	Não	Excessivo	Sempre ou maioria junto as refeições	Somente em ocasiões especiais	Não	210 a 279,99 g/semana
267	Masculino	44	178.5	Sim	83.15	26096713	96.9	414.9	Nunca fumo	Nunca usou			Fraca	Não	111.5	71.5	Nao	Nao	Nao	Normal	Sim	Sim	Nao branco	Ensino Med	Não	Abstêmios				Abstêmios
268	Masculino	40	175.5	Não	74	24025779	85	1576.9	Nunca fumo	Usuario	12.96	Nao	Fraca	Não	112.5	62.5	Nao	Nao	Nao	Normal	Nao	Nao	Branco	Ensino Sup	Não	Moderado	Nunca ou maioria fora das refeições	Somente em ocasiões especiais	Não	0 a 139,99 g/semana
269	Masculino	42	169.7	Sim	68.45	23768937	81.75	17981667	Nunca fumo	Ex usuario			Moderada	Não	129	78	Nao	Nao	Nao	Normal	Nao	Nao	Nao branco	Ensino Sup	Não	Abstêmios				Abstêmios
270	Masculino	44	177.7	Sim	74.35	23545402	90.1	1037.25	Nunca fumo	Ex usuario			Fraca	Não	117	74	Nao	Nao	Nao	Normal	Nao	Nao	Nao branco	Ensino Med	Não	Abstêmios				Abstêmios
271	Feminno	56	155.9	Não	75.5	3106381	107	726125	Nunca fumo	Nunca usou			Fraca	Não	93.5	57.5	Nao	Nao	Nao	Normal	Sim	Sim	Nao branco	Ensino Med	Sim	Abstêmios				Abstêmios
272	Feminno	49	160	Sim	63.75	24902344	83.7	1867.25	Ex fumante	Usuario	90.72	Nao	Forte	Não	112.5	67	Nao	Nao	Nao	Normal	Nao	Sim	Nao branco	Ensino Sup	Não	Moderado	Tanto junto quanto fora das refeições	2 ou 3x por mês	Sim	0 a 139,99 g/semana
273	Masculino	63	156.2	Não	69.1	28321483	93.4	1452.25	Nunca fumo	Usuario	42	Nao	Fraca	Não	146.5	83	Sim	Nao	Sim	Elevada	Sim	Nao	Nao branco	Fundamenta	Não	Moderado	Sempre ou maioria junto as refeições	Nunca	Não	0 a 139,99 g/semana
274	Feminno	38	159.1	Sim	66.25	26172519	90.4	1521.5	Nunca fumo	Ex usuario			Forte	Não	117.5	78.5	Nao	Nao	Nao	Normal	Sim	Sim	Branco	Ensino Sup	Não	Abstêmios				Abstêmios
275	Masculino	62	167.3	Não	80	28582361	96.2	311125	Nunca fumo	Ex usuario			Fraca	Não	124.5	80	Nao	Nao	Nao	Normal	Sim	Sim	Nao branco	Ensino Med	Não	Abstêmios				Abstêmios
276	Masculino	55	176.5	Sim	70.96	22778451	90	726125	Ex fumante	Usuario	476.16	Sim	Fraca	Não	155	99	Sim	Sim	Sim	Elevada	Nao	Nao	Nao branco	Ensino Med	Não	Excessivo	Nunca ou maioria fora das refeições	Nunca	Não	420 a 1074 g/semana
277	Masculino	45	169.5	Não	67.1	23355174	82.5	248.9	Ex fumante	Usuario	148.8	Nao	Fraca	Não	135	78	Nao	Nao	Nao	Normal	Nao	Nao	Nao branco	Ensino Sup	Não	Moderado	Nunca ou maioria fora das refeições	1 a 2x por semana	Sim	140 a 209,99 g/semana
278	Masculino	47	168	Sim	74	26218821	92.85	12448333	Fumante	Usuario	59.52	Nao	Fraca	Não	124.5	85	Nao	Nao	Nao	Normal	Sim	Nao	Nao branco	Ensino Sup	Não	Moderado	Nunca ou maioria fora das refeições	Nunca	Não	0 a 139,99 g/semana
279	Masculino	55	161.2	Sim	66.2	25475805	90.9	1348625	Nunca fumo	Ex usuario			Moderada	Não	126.5	69.5	Nao	Nao	Nao	Normal	Sim	Nao	Nao branco	Ensino Med	Não	Abstêmios				Abstêmios
280	Masculino	49	174.9	Sim	85.5	27950301	106.3	912.9	Ex fumante	Usuario	714.24	Sim	Fraca	Não	136	89	Nao	Nao	Nao	Normal	Sim	Sim	Branco	Ensino Med	Não	Excessivo	Nunca ou maioria fora das refeições	1 a 2x por semana	Sim	420 a 1074 g/semana
281	Masculino	54	169	Sim	81.35	28482896	93.85	2351.5	Fumante	Usuario	84	Nao	Fraca	Não	116	78	Nao	Nao	Nao	Normal	Sim	Nao	Nao branco	Fundamenta	Não	Moderado	Nunca ou maioria fora das refeições	Nunca	Não	0 a 139,99 g/semana
282	Feminno	52	149.9	Não	49.35	21962607	77.5	1971125	Nunca fumo	Nunca usou			Moderada	Não	147	92.5	Sim	Sim	Sim	Elevada	Nao	Nao	Branco	Ensino Sup	Não	Abstêmios				Abstêmios
283	Masculino	47	170.3	Sim	85.5	29480634	96.8	1175.75	Nunca fumo	Nunca usou			Moderada	Não	154.5	92	Sim	Sim	Sim	Elevada	Sim	Sim	Branco	Ensino Med	Não	Abstêmios				Abstêmios
284	Masculino	60	175.2	Sim	87.6	28538813	106.7	26281667	Fumante	Usuario	209.92	Nao	Fraca	Não	107	69	Nao	Nao	Nao	Normal	Sim	Sim	Branco	Ensino Sup	Não	Moderado	Nunca ou maioria fora das refeições	Somente em ocasiões especiais	Não	140 a 209,99 g/semana
285	Feminno	40	157.5	Sim	51	20559335	68.3	912.9	Nunca fumo	Ex usuario			Moderada	Não	121	72.5	Nao	Nao	Nao	Normal	Nao	Nao	Nao branco	Ensino Sup	Não	Abstêmios				Abstêmios
286	Feminno	45	166.9	Sim	70.45	25291135	84.7	96816667	Fumante	Usuario	90.72	Nao	Fraca	Não	116	77	Nao	Nao	Nao	Normal	Sim	Sim	Branco	Ensino Med	Não	Moderado	Nunca ou maioria fora das refeições	Somente em ocasiões especiais	Não	0 a 139,99 g/semana
287	Feminno	57	149.9	Sim	83.9	37338657	107.7	41483333	Nunca fumo	Usuario	12.96	Nao	Fraca	Não	134.5	88.5	Nao	Nao	Nao	Normal	Sim	Sim	Branco	Ensino Med	Sim	Moderado	Sempre ou maioria junto as refeições	Somente em ocasiões especiais	Não	0 a 139,99 g/semana
288	Feminno	52	159.3	Sim	74.65	29416992	88	6224.5	Nunca fumo	Usuario	51.84	Nao	Forte	Não	113	71	Nao	Nao	Nao	Normal	Sim	Sim	Branco	Ensino Sup	Não	Moderado	Sempre ou maioria junto as refeições	Somente em ocasiões especiais	Não	0 a 139,99 g/semana
289	Feminno	41	159.1	Sim	55.5	21925657	70.25	1141125	Nunca fumo	Usuario	76.32	Nao	Forte	Não	88	61	Nao	Nao	Nao	Normal	Nao	Nao	Branco	Ensino Sup	Não	Moderado	Nunca ou maioria fora das refeições	Somente em ocasiões especiais	Não	0 a 139,99 g/semana
290	Feminno	58	166.3	Sim	77.15	2789661	81	1556125	Nunca fumo	Ex usuario			Fraca	Não	116.5	69	Nao	Nao	Nao	Normal	Sim	Sim	Branco	Ensino Sup	Sim	Abstêmios				Abstêmios
291	Feminno	56	153.5	Sim	59.45	25231037	78.8	1244.9	Nunca fumo	Usuario	18.96	Nao	Fraca	Não	123	68	Nao	Nao	Nao	Normal	Sim	Nao	Nao branco	Ensino Med	Sim	Moderado	Sempre ou maioria junto as refeições	Nunca	Não	0 a 139,99 g/semana
292	Feminno	40	167.5	Não	72.2	25734016	80.1	4564.5	Nunca fumo	Usuario	16.8	Nao	Fraca	Não	112.5	80	Nao	Nao	Nao	Normal	Sim	Sim	Branco	Ensino Sup	Não	Moderado	Sempre ou maioria junto as refeições	Nunca	Não	0 a 139,99 g/semana
293	Feminno	59	165	Não	68.55	25179063	94.4	26281667	Nunca fumo	Usuario	12	Nao	Fraca	Não	142	90	Sim	Sim	Sim	Elevada	Sim	Sim	Nao branco	Ensino Sup	Sim	Moderado	Nunca ou maioria fora das refeições	1 a 2x por semana	Sim	0 a 139,99 g/semana
294	Feminno	60	156.5	Sim	76	31030224	98.1	414.9	Nunca fumo	Usuario	29.76	Nao	Fraca	Não	114.5	79.5	Nao	Nao	Nao	Normal	Sim	Sim	Nao branco	Fundamenta	Sim	Moderado	Nunca ou maioria fora das refeições	Somente em ocasiões especiais	Não	0 a 139,99 g/semana
295	Masculino	53	169.1	Sim	79	27627391	95.5	20748333	Ex fumante	Usuario	457.6	Sim	Fraca	Não	136	85.5	Nao	Nao	Nao	Normal	Sim	Sim	Nao branco	Ensino Sup	Não	Excessivo	Nunca ou maioria fora das refeições	2 ou 3x por mês	Sim	420 a 1074 g/semana
296	Feminno	69	148.4	Não	53.55	24315974	76.3	622.25	Nunca fumo	Ex usuario			Fraca	Não	124.5	57.5	Nao	Nao	Nao	Normal	Nao	Nao	Nao branco	Fundamenta	Sim	Abstêmios				Abstêmios
297	Masculino	43	167.5	Sim	72.35	25787481	88.1	1244.5	Fumante	Usuario	29.76	Nao	Fraca	Não	107	66.5	Nao	Nao	Nao	Normal	Sim	Nao	Branco	Fundamenta	Não	Moderado	Sempre ou maioria junto as refeições	Nunca	Não	0 a 139,99 g/semana
298	Masculino	47	173.5	Sim	85.85	28519463	99	1556125	Nunca fumo	Ex usuario			Fraca	Não	136	85	Nao	Nao	Nao	Normal	Sim	Sim	Nao branco	Ensino Sup	Não	Abstêmios				Abstêmios
299	Feminno	48	163.1	Sim	66.3	24923304	79.1	2351.5	Fumante	Usuario	96.96	Nao	Fraca	Não	148	94	Sim	Sim	Sim	Elevada	Nao	Nao	Nao branco	Ensino Sup	Não	Moderado	Nunca ou maioria fora das refeições	Somente em ocasiões especiais	Não	0 a 139,99 g/semana
300	Feminno	55	151.9	Sim	48.25	20911336	68.5	3734.5	Fumante	Usuario	12.96	Nao	Fraca	Não	108.5	69.5	Nao	Nao	Nao	Normal	Nao	Nao	Branco	Ensino Med	Não	Moderado	Sempre ou maioria junto as refeições	Somente em ocasiões especiais	Não	0 a 139,99 g/semana
301	Feminno	51	156.6	Não	86.55	35292592	112	622.25	Ex fumante	Ex usuario			Fraca	Não	94	57	Nao	Nao	Nao	Normal	Sim	Sim	Nao branco	Ensino Sup	Não	Abstêmios				Abstêmios
302	Feminno	46	153.8	Não	66.3	28028565	92.6	1452.25	Ex fumante	Nunca usou			Fraca	Não	108	69.5	Nao	Nao	Nao	Normal	Sim	Sim	Nao branco	Ensino Med	Sim	Abstêmios				Abstêmios
303	Feminno	61	146.2	Sim	62.8	29380887	80	1452.25	Ex fumante	Nunca usou			Fraca	Não	111	71.5	Nao	Nao	Nao	Normal	Sim	Nao	Branco	Fundamenta	Sim	Abstêmios				Abstêmios
304	Masculino	48	170	Sim	69.95	24204152	83	96816667	Nunca fumo	Usuario	232.8	Sim	Moderada	Não	112.5	67.5	Nao	Nao	Nao	Normal	Nao	Nao	Branco	Ensino Sup	Não	Excessivo	Nunca ou maioria fora das refeições	1 a 2x por semana	Sim	210 a 279,99 g/semana
305	Feminno	63	147	Sim	55.6	2573002	81.3	7884.5	Ex fumante	Usuario	141.12	Sim	Fraca	Não	116.5	76	Nao	Nao	Nao	Normal	Sim	Sim	Branco	Ensino Sup	Não	Excessivo	Sempre ou maioria junto as refeições	Nunca	Não	140 a 209,99 g/semana
306	Masculino	53	162.9	Não	77.8	29318208	98	1867.25	Nunca fumo	Ex usuario			Fraca	Não	109.5	68.5	Nao	Nao	Nao	Normal	Sim	Sim	Nao branco	Fundamenta	Não	Abstêmios				Abstêmios
307	Feminno	46	156.6	Sim	60.5	24670154	86.8	933625	Nunca fumo	Ex usuario			Fraca	Não	98	65	Nao	Nao	Nao	Normal	Nao	Sim	Branco	Ensino Med	Não	Abstêmios				Abstêmios
308	Feminno	47	149.5	Não	41.65	18635138	62.9	933625	Nunca fumo	Usuario	12.96	Nao	Moderada	Não	105.5	59	Nao	Nao	Nao	Normal	Nao	Nao	Branco	Ensino Sup	Não	Moderado	Sempre ou maioria junto as refeições	Nunca	Não	0 a 139,99 g/semana
309	Feminno	40	161.9	Sim	52.05	19857613	74.3	1141125	Ex fumante	Usuario	116.64	Nao	Fraca	Não	106	68.5	Nao	Nao	Nao	Normal	Nao	Nao	Nao branco	Ensino Med	Não	Moderado	Nunca ou maioria fora das refeições	Somente em ocasiões especiais	Não	0 a 139,99 g/semana
310	Feminno	49	158.1	Não	58.5	2340411	79	13140833	Nunca fumo	Usuario	117.6	Nao	Moderada	Não	123	80	Nao	Nao	Nao	Normal	Nao	Nao	Branco	Ensino Sup	Não	Moderado	Sempre ou maioria junto as refeições	Somente em ocasiões especiais	Não	0 a 139,99 g/semana
311	Masculino	49	173.6	Não	103.7	34409575	112.7	1763625	Nunca fumo	Usuario	32	Nao	Moderada	Não	136.5	86	Nao	Nao	Nao	Normal	Sim	Sim	Branco	Ensino Sup	Não	Moderado	Nunca ou maioria fora das refeições	Nunca	Não	0 a 139,99 g/semana
312	Masculino	53	174.5	Não	80.85	26551506	100	1576.9	Nunca fumo	Usuario	101.44	Nao	Fraca	Não	126.5	80	Nao	Nao	Nao	Normal	Sim	Sim	Branco	Ensino Sup	Não	Moderado	Sempre ou maioria junto as refeições	Somente em ocasiões especiais	Não	0 a 139,99 g/semana
313	Masculino	60	177.1	Não	75.75	24151578	85.7	691.5	Nunca fumo	Usuario	51.84	Nao	Fraca	Não	110.5	73	Nao	Nao	Nao	Normal	Nao	Nao	Nao branco	Ensino Med	Não	Moderado	Nunca ou maioria fora das refeições	Nunca	Não	0 a 139,99 g/semana
314	Masculino	50	171.5	Não	86.45	29392515	101	1971125	Nunca fumo	Usuario	117.6	Nao	Fraca	Não	110.5	65.5	Nao	Nao	Nao	Normal	Sim	Sim	Nao branco	Ensino Sup	Não	Moderado	Nunca ou maioria fora das refeições	Somente em ocasiões especiais	Não	0 a 139,99 g/semana
315	Feminno	53	154.6	Sim	56.3	23555342	79.1	29635714	Nunca fumo	Ex usuario			Fraca	Não	120	77.5	Nao	Nao	Nao	Normal	Nao	Nao	Branco	Ensino Sup	Sim	Abstêmios				Abstêmios
316	Feminno	38	170	Sim	67.05	23200692	84.2	580.9	Nunca fumo	Ex usuario			Fraca	Não	143.5	107.5	Sim	Sim	Sim	Elevada	Nao	Sim	Nao branco	Ensino Sup	Não	Abstêmios				Abstêmios
317	Masculino	63	174.9	Sim	82.7	2703497	98.7	1971125	Ex fumante	Usuario	135.68	Nao	Fraca	Não	114	73	Nao	Nao	Nao	Normal	Sim	Sim	Branco	Ensino Sup	Não	Moderado	Sempre ou maioria junto as refeições	Nunca	Não	0 a 139,99 g/semana
318	Masculino	48	178.6	Sim	89.3	27995521	92	3942.25	Ex fumante	Usuario	151.04	Nao	Fraca	Não	120	75.5	Nao	Nao	Nao	Normal	Sim	Nao	Branco	Ensino Sup	Não	Moderado	Sempre ou maioria junto as refeições	2 ou 3x por mês	Sim	140 a 209,99 g/semana
319	Feminno	47	154.6	Sim	59.25	24789592	77.4	518625	Nunca fumo	Nunca usou			Fraca	Não	104	61	Nao	Nao	Nao	Normal	Nao	Nao	Nao branco	Ensino Sup	Não	Abstêmios				Abstêmios
320	Feminno	58	145.6	Sim	51.75	24411114	79.5	7884.5	Ex fumante	Usuario	137.28	Nao	Moderada	Não	100	76.5	Nao	Nao	Nao	Normal	Nao	Nao	Branco	Ensino Sup	Sim	Moderado	Sempre ou maioria junto as refeições	Nunca	Não	0 a 139,99 g/semana
321	Masculino	66	171.7	Não	86.25	2925624	105.9	580.9	Ex fumante	Usuario	67.2	Nao	Fraca	Não	121.5	77.5	Nao	Nao	Nao	Normal	Sim	Sim	Nao branco	Ensino Med	Não	Moderado	Nunca ou maioria fora das refeições	Somente em ocasiões especiais	Não	0 a 139,99 g/semana
322	Feminno	39	151.5	Não	54.7	23832086	78.55	1141125	Nunca fumo	Usuario	128.16	Nao	Fraca	Não	104	63	Nao	Nao	Nao	Normal	Nao	Nao	Nao branco	Ensino Sup	Não	Moderado	Nunca ou maioria fora das refeições	Nunca	Não	0 a 139,99 g/semana
323	Masculino	46	171.3	Sim	77.65	26462248	85.5	1037.25	Nunca fumo	Nunca usou			Forte	Não	118.5	80.5	Nao	Nao	Nao	Normal	Sim	Nao	Nao branco	Ensino Med	Não	Abstêmios				Abstêmios
324	Feminno	55	161.7	Não	60.55	2315763	75.7	3527.25	Ex fumante	Usuario	32	Nao	Moderada	Não	102.5	62	Nao	Nao	Nao	Normal	Nao	Nao	Branco	Ensino Sup	Sim	Moderado	Tanto junto quanto fora das refeições	Nunca	Não	0 a 139,99 g/semana
325	Feminno	60	165.7	Sim	74.35	27079208	93	26281667	Nunca fumo	Usuario	124.32	Nao	Moderada	Não	123	67.5	Nao	Nao	Nao	Normal	Sim	Sim	Branco	Ensino Sup	Sim	Moderado	Sempre ou maioria junto as refeições	Somente em ocasiões especiais	Não	0 a 139,99 g/semana
326	Masculino	67	166	Sim	81.85	2970315	101.5	1576.9	Nunca fumo	Usuario	132	Nao	Fraca	Não	171	102	Sim	Sim	Sim	Elevada	Sim	Sim	Nao branco	Ensino Sup	Não	Moderado	Nunca ou maioria fora das refeições	1 a 2x por semana	Sim	0 a 139,99 g/semana
327	Feminno	53	168.4	Sim	66.55	23467341	86	96816667	Nunca fumo	Usuario	24	Nao	Fraca	Não	118.5	78.5	Nao	Nao	Nao	Normal	Nao	Sim	Branco	Ensino Sup	Não	Moderado	Nunca ou maioria fora das refeições	1 a 2x por semana	Sim	0 a 139,99 g/semana
328	Feminno	43	171.9	Não	66	2233532	86.25	26281667	Ex fumante	Usuario	33.6	Nao	Fraca	Não	104	64.5	Nao	Nao	Nao	Normal	Nao	Sim	Branco	Ensino Sup	Sim	Moderado	Nunca ou maioria fora das refeições	Nunca	Não	0 a 139,99 g/semana
329	Feminno	52	149	Sim	60	2702581	87.5	3942.25	Nunca fumo	Usuario	94.56	Nao	Fraca	Não	130.5	86.5	Nao	Nao	Nao	Normal	Sim	Sim	Nao branco	Ensino Sup	Não	Moderado	Sempre ou maioria junto as refeições	Somente em ocasiões especiais	Não	0 a 139,99 g/semana
330	Masculino	45	184.1	Não	109.3	32248728	102.35	1576.9	Nunca fumo	Usuario	33.6	Nao	Fraca	Não	115	79.5	Nao	Nao	Nao	Normal	Sim	Sim	Branco	Ensino Sup	Não	Moderado	Nunca ou maioria fora das refeições	Somente em ocasiões especiais	Não	0 a 139,99 g/semana
331	Feminno	44	157.8	Sim	60.25	24195971	78.65	518625	Fumante	Usuario	59.52	Nao	Forte	Não	107.5	67	Nao	Nao	Nao	Normal	Nao	Nao	Nao branco	Ensino Med	Não	Moderado	Nunca ou maioria fora das refeições	2 ou 3x por mês	Sim	0 a 139,99 g/semana
332	Masculino	58	175.4	Não	73.15	23776896	91	3112.25	Fumante	Ex usuario			Fraca	Não	121.5	83	Nao	Nao	Nao	Normal	Nao	Nao	Branco	Ensino Sup	Não	Abstêmios				Abstêmios
333	Masculino	51	165.7	Não	85.75	31231232	101.15	3942.25	Nunca fumo	Usuario	484.64	Sim	Fraca	Não	136	101	Nao	Sim	Sim	Elevada	Sim	Sim	Branco	Ensino Sup	Não	Excessivo	Sempre ou maioria junto as refeições	Praticamente todos ou dias ou mais de 1x ao dia	Sim	420 a 1074 g/semana
334	Masculino	60	173.4	Sim	62	2062023	81.5	3942.25	Nunca fumo	Usuario	68.64	Nao	Fraca	Não	100.5	61	Nao	Nao	Nao	Normal	Nao	Nao	Branco	Ensino Sup	Não	Moderado	Nunca ou maioria fora das refeições	Somente em ocasiões especiais	Não	0 a 139,99 g/semana
335	Feminno	68	154.9	Não	50.55	21067758	78.6	3112.25	Ex fumante	Usuario	16	Nao	Fraca	Não	141.5	77	Sim	Nao	Sim	Elevada	Nao	Nao	Branco	Ensino Sup	Sim	Moderado	Tanto junto quanto fora das refeições	Somente em ocasiões especiais	Não	0 a 139,99 g/semana
336	Masculino	42	171.5	Sim	96.15	32690461	101.5	1037.25	Fumante	Usuario	254.08	Sim	Fraca	Não	132.5	88.5	Nao	Nao	Nao	Normal	Sim	Sim	Branco	Ensino Med	Não	Excessivo	Nunca ou maioria fora das refeições	1 a 2x por semana	Sim	210 a 279,99 g/semana
337	Feminno	59	153.6	Sim	66.5	28186374	78.5	5394.5	Ex fumante	Ex usuario			Moderada	Não	108	67.5	Nao	Nao	Nao	Normal	Sim	Nao	Branco	Ensino Sup	Não	Abstêmios				Abstêmios
338	Masculino	41	181.1	Sim	81.05	24712468	88.8	3942.25	Fumante	Usuario	180.96	Nao	Fraca	Não	100	62.5	Nao	Nao	Nao	Normal	Nao	Nao	Branco	Ensino Sup	Não	Moderado	Nunca ou maioria fora das refeições	2 ou 3x por mês	Sim	140 a 209,99 g/semana
339	Feminno	61	144.9	Sim	65.5	31196404	82.5	5394.5	Nunca fumo	Nunca usou			Moderada	Não	126	79.5	Nao	Nao	Nao	Normal	Sim	Sim	Branco	Ensino Sup	Não	Abstêmios				Abstêmios
340	Masculino	56	176.3	Sim	69.1	22231738	84.3	3942.25	Nunca fumo	Usuario	80.8	Nao	Fraca	Não	130.5	80	Nao	Nao	Nao	Normal	Nao	Nao	Branco	Ensino Sup	Não	Moderado	Sempre ou maioria junto as refeições	Somente em ocasiões especiais	Não	0 a 139,99 g/semana
341	Feminno	55	161.3	Sim	71.2	27365996	87.2	1971125	Nunca fumo	Ex usuario			Forte	Não	101.5	65.5	Nao	Nao	Nao	Normal	Sim	Sim	Branco	Ensino Sup	Não	Abstêmios				Abstêmios
342	Feminno	39	161.8	Não	59.3	22651536	80.55	311125	Fumante	Usuario	84	Nao	Fraca	Não	107	66.5	Nao	Nao	Nao	Normal	Nao	Sim	Nao branco	Ensino Med	Não	Moderado	Nunca ou maioria fora das refeições	1 a 2x por semana	Sim	0 a 139,99 g/semana
343	Masculino	55	167.5	Sim	71.95	2564491	94	1037.25	Nunca fumo	Nunca usou			Fraca	Não	115.5	80.5	Nao	Nao	Nao	Normal	Sim	Sim	Nao branco	Fundamenta	Não	Abstêmios				Abstêmios
344	Feminno	37	159.1	Sim	79.35	31347764	91.7	2351.5	Nunca fumo	Nunca usou			Forte	Não	96	60.5	Nao	Nao	Nao	Normal	Sim	Sim	Nao branco	Ensino Sup	Não	Abstêmios				Abstêmios
345	Masculino	58	171.8	Não	99.45	33694458	117.5	1078.9	Ex fumante	Usuario	58.72	Nao	Moderada	Não	139	91	Nao	Sim	Sim	Elevada	Sim	Sim	Branco	Fundamenta	Não	Moderado	Nunca ou maioria fora das refeições	Nunca	Não	0 a 139,99 g/semana
346	Feminno	48	160.3	Sim	61.95	24108726	79.35	2697.25	Nunca fumo	Usuario	72	Nao	Moderada	Não	120.5	80.5	Nao	Nao	Nao	Normal	Nao	Nao	Nao branco	Ensino Sup	Não	Moderado	Sempre ou maioria junto as refeições	Nunca	Não	0 a 139,99 g/semana
347	Masculino	52	176.6	Não	77.4	24817588	95.2	1971125	Ex fumante	Ex usuario			Fraca	Não	118.5	79.5	Nao	Nao	Nao	Normal	Nao	Sim	Branco	Ensino Sup	Não	Abstêmios				Abstêmios
348	Masculino	62	168.2	Não	79.05	27941511	101.4	1576.9	Nunca fumo	Usuario	116	Nao	Forte	Não	134.5	82	Nao	Nao	Nao	Normal	Sim	Sim	Branco	Ensino Sup	Não	Moderado	Sempre ou maioria junto as refeições	2 ou 3x por mês	Sim	0 a 139,99 g/semana
349	Masculino	39	177.6	Sim	100.3	31799113	108.6	1867.25	Fumante	Ex usuario			Fraca	Não	111	81.5	Nao	Nao	Nao	Normal	Sim	Sim	Nao branco	Ensino Sup	Não	Abstêmios				Abstêmios
350	Feminno	38	160	Sim	55.99	21871094	74.95	1244.5	Nunca fumo	Nunca usou			Fraca	Não	99	64	Nao	Nao	Nao	Normal	Nao	Nao	Nao branco	Ensino Sup	Não	Abstêmios				Abstêmios
351	Masculino	45	166.3	Sim	83.15	30066146	90.1	13816667	Nunca fumo	Usuario	506.56	Sim	Fraca	Não	129	82.5	Nao	Nao	Nao	Normal	Sim	Nao	Nao branco	Ensino Med	Não	Excessivo	Nunca ou maioria fora das refeições	1 a 2x por semana	Sim	420 a 1074 g/semana
352	Feminno	43	161.2	Não	65.3	25129457	75.8	1763625	Nunca fumo	Ex usuario			Fraca	Não	97	61.5	Nao	Nao	Nao	Normal	Sim	Nao	Nao branco	Ensino Sup	Não	Abstêmios				Abstêmios
353	Masculino	43	180.2	Não	79.55	24497999	88	1348625	Ex fumante	Usuario	100.8	Nao	Fraca	Não	123.5	78	Nao	Nao	Nao	Normal	Nao	Nao	Branco	Ensino Sup	Não	Moderado	Nunca ou maioria fora das refeições	Nunca	Não	0 a 139,99 g/semana
354	Masculino	51	167.4	Não	57.66	20576132	74.7	691.5	Fumante	Usuario	714.24	Sim	Forte	Não	129	91	Nao	Sim	Sim	Elevada	Nao	Nao	Nao branco	Ensino Med	Não	Excessivo	Nunca ou maioria fora das refeições	Praticamente todos ou dias ou mais de 1x ao dia	Sim	420 a 1074 g/semana
355	Masculino	53	175.1	Não	64.5	21037175	82.5	311125	Ex fumante	Ex usuario			Fraca	Não	120	71	Nao	Nao	Nao	Normal	Nao	Nao	Nao branco	Fundamenta	Não	Abstêmios				Abstêmios
356	Masculino	61	162.2	Sim	63.6	24174384	88.4	1971125	Nunca fumo	Nunca usou			Moderada	Não	116	79.5	Nao	Nao	Nao	Normal	Nao	Nao	Branco	Ensino Sup	Não	Abstêmios				Abstêmios
357	Feminno	43	160.1	Sim	51.05	19916503	70.7	1971125	Fumante	Usuario	111.36	Nao	Fraca	Não	95	60	Nao	Nao	Nao	Normal	Nao	Nao	Branco	Ensino Sup	Não	Moderado	Tanto junto quanto fora das refeições	Somente em ocasiões especiais	Não	0 a 139,99 g/semana
358	Feminno	50	163.6	Não	59.9	22380007	80.3	1141125	Ex fumante	Usuario	50.4	Nao	Fraca	Não	95.5	65	Nao	Nao	Nao	Normal	Nao	Sim	Branco	Ensino Sup	Não	Moderado	Sempre ou maioria junto as refeições	Nunca	Não	0 a 139,99 g/semana
359	Masculino	38	168.2	Sim	69.91	24710829	80.9	8818125	Nunca fumo	Usuario	29.76	Nao	Fraca	Não	130.5	94	Nao	Sim	Sim	Elevada	Nao	Nao	Nao branco	Ensino Sup	Não	Moderado	Nunca ou maioria fora das refeições	Somente em ocasiões especiais	Não	0 a 139,99 g/semana
360	Feminno	52	163.5	Não	63.8	23866304	85	518625	Fumante	Usuario	268.8	Sim	Fraca	Não	96.5	53.5	Nao	Nao	Nao	Normal	Nao	Sim	Nao branco	Ensino Med	Não	Excessivo	Nunca ou maioria fora das refeições	Nunca	Não	210 a 279,99 g/semana
361	Feminno	49	164.8	Sim	57.8	21282048	77.2	1576.9	Nunca fumo	Nunca usou			Fraca	Não	100	64	Nao	Nao	Nao	Normal	Nao	Nao	Nao branco	Ensino Med	Não	Abstêmios				Abstêmios
362	Masculino	44	180	Sim	73.25	22608025	81.65	691.5	Nunca fumo	Ex usuario			Forte	Não	102.5	68.5	Nao	Nao	Nao	Normal	Nao	Nao	Branco	Ensino Med	Não	Abstêmios				Abstêmios
363	Masculino	64	157.7	Sim	46.94	18874684	78.5	96816667	Nunca fumo	Usuario	228.8	Sim	Fraca	Não	161.5	98	Sim	Sim	Sim	Elevada	Nao	Nao	Nao branco	Fundamenta	Não	Excessivo	Nunca ou maioria fora das refeições	Nunca	Não	210 a 279,99 g/semana
364	Masculino	55	156.3	Sim	70.55	28878795	94.5	414.9	Nunca fumo	Usuario	38.88	Nao	Fraca	Não	156.5	84	Sim	Nao	Sim	Elevada	Sim	Sim	Nao branco	Fundamenta	Não	Moderado	Tanto junto quanto fora das refeições	Somente em ocasiões especiais	Não	0 a 139,99 g/semana
365	Feminno	43	160.3	Sim	66.55	25898882	82.3	1452.25	Nunca fumo	Ex usuario			Forte	Não	103	66.5	Nao	Nao	Nao	Normal	Sim	Sim	Nao branco	Ensino Sup	Não	Abstêmios				Abstêmios
366	Feminno	55	174.8	Sim	85.55	27998654	98	3942.25	Ex fumante	Usuario	16.8	Nao	Fraca	Não	107	68	Nao	Nao	Nao	Normal	Sim	Sim	Branco	Ensino Sup	Sim	Moderado	Nunca ou maioria fora das refeições	Nunca	Não	0 a 139,99 g/semana
367	Masculino	36	184.7	Sim	77.05	22585975	84.5	96816667	Ex fumante	Usuario	33.6	Nao	Fraca	Não	101	62.5	Nao	Nao	Nao	Normal	Nao	Nao	Branco	Ensino Med	Não	Moderado	Nunca ou maioria fora das refeições	Nunca	Não	0 a 139,99 g/semana
368	Masculino	53	184	Não	85.45	25239249	95.5	89908333	Nunca fumo	Usuario	209.92	Nao	Fraca	Não	136.5	88.5	Nao	Nao	Nao	Normal	Sim	Sim	Nao branco	Ensino Sup	Não	Moderado	Nunca ou maioria fora das refeições	Praticamente todos ou dias ou mais de 1x ao dia	Sim	140 a 209,99 g/semana
369	Masculino	49	180.6	Sim	81.6	2501812	90	7884.5	Fumante	Usuario	167.04	Nao	Fraca	Não	115.5	81	Nao	Nao	Nao	Normal	Sim	Nao	Nao branco	Ensino Med	Não	Moderado	Nunca ou maioria fora das refeições	2 ou 3x por mês	Sim	140 a 209,99 g/semana
370	Masculino	60	173.4	Sim	87.15	28984726	102.5	1763625	Fumante	Usuario	253.44	Sim	Moderada	Não	135	85.5	Nao	Nao	Nao	Normal	Sim	Sim	Nao branco	Ensino Med	Não	Excessivo	Nunca ou maioria fora das refeições	1 a 2x por semana	Sim	210 a 279,99 g/semana
371	Feminno	56	157	Sim	74.55	30244635	93.7	691.5	Fumante	Usuario	50.4	Nao	Fraca	Não	94	64.5	Nao	Nao	Nao	Normal	Sim	Sim	Branco	Ensino Sup	Não	Moderado	Nunca ou maioria fora das refeições	1 a 2x por semana	Sim	0 a 139,99 g/semana
372	Feminno	47	172.7	Sim	91.75	30762484	94.4	1971125	Nunca fumo	Ex usuario			Fraca	Não	114.5	75.5	Nao	Nao	Nao	Normal	Sim	Sim	Branco	Ensino Sup	Não	Abstêmios				Abstêmios
373	Masculino	68	171.2	Sim	84.65	2888148	108.45	7884.5	Nunca fumo	Ex usuario			Fraca	Não	112.5	69	Nao	Nao	Nao	Normal	Sim	Sim	Branco	Ensino Sup	Não	Abstêmios				Abstêmios
374	Feminno	44	163	Sim	51.05	19214122	70.8	3734.5	Nunca fumo	Usuario	6	Nao	Fraca	Não	114.5	75.5	Nao	Nao	Nao	Normal	Nao	Nao	Nao branco	Ensino Sup	Não	Moderado	Sempre ou maioria junto as refeições	Nunca	Não	0 a 139,99 g/semana
375	Masculino	39	174.5	Não	83.15	27306837	97.9	1763625	Fumante	Usuario	63.36	Nao	Fraca	Não	110.5	72	Nao	Nao	Nao	Normal	Sim	Sim	Nao branco	Ensino Sup	Não	Moderado	Nunca ou maioria fora das refeições	2 ou 3x por mês	Sim	0 a 139,99 g/semana
376	Feminno	55	153.8	Não	61.4	25957072	80.4	41483333	Ex fumante	Ex usuario			Fraca	Não	121	78	Nao	Nao	Nao	Normal	Sim	Sim	Nao branco	Ensino Med	Não	Abstêmios				Abstêmios
377	Feminno	61	153.7	Sim	74.4	3149381	103.2	41483333	Fumante	Ex usuario			Fraca	Não	128.5	84.5	Nao	Nao	Nao	Normal	Sim	Sim	Nao branco	Fundamenta	Não	Abstêmios				Abstêmios
378	Feminno	41	160.4	Sim	65.6	25497354	80.4	1576.9	Nunca fumo	Usuario	45.76	Nao	Fraca	Não	121	79.5	Nao	Nao	Nao	Normal	Sim	Sim	Nao branco	Ensino Sup	Não	Moderado	Sempre ou maioria junto as refeições	Nunca	Não	0 a 139,99 g/semana
379	Feminno	49	148	Sim	67.25	30702155	97.5	691.5	Ex fumante	Usuario	33.6	Nao	Fraca	Não	118.5	75	Nao	Nao	Nao	Normal	Sim	Sim	Branco	Ensino Med	Não	Moderado	Nunca ou maioria fora das refeições	Nunca	Não	0 a 139,99 g/semana
380	Masculino	49	173.1	Não	85.55	28551299	91.3	580.9	Ex fumante	Usuario	130.4	Nao	Forte	Não	118.5	80.5	Nao	Nao	Nao	Normal	Sim	Nao	Branco	Ensino Med	Não	Moderado	Nunca ou maioria fora das refeições	Somente em ocasiões especiais	Não	0 a 139,99 g/semana
381	Masculino	52	177	Sim	80.55	25711003	98	13140833	Ex fumante	Usuario	67.84	Nao	Forte	Não	117	75	Nao	Nao	Nao	Normal	Sim	Sim	Branco	Ensino Sup	Não	Moderado	Nunca ou maioria fora das refeições	Nunca	Não	0 a 139,99 g/semana
382	Masculino	58	181.6	Não	96.25	29185628	103.25	1037.25	Ex fumante	Nunca usou			Forte	Não	154	94.5	Sim	Sim	Sim	Elevada	Sim	Sim	Branco	Fundamenta	Não	Abstêmios				Abstêmios
383	Masculino	61	166.6	Sim	77.65	27976377	99	20748333	Ex fumante	Usuario	325.6	Sim	Forte	Não	120.5	73.5	Nao	Nao	Nao	Normal	Sim	Sim	Branco	Ensino Sup	Não	Excessivo	Nunca ou maioria fora das refeições	Somente em ocasiões especiais	Não	280 a 419,99 g/semana
384	Masculino	43	167.6	Não	87.6	31185742	97.2	1867.25	Nunca fumo	Usuario	59.52	Nao	Forte	Não	107.5	68.5	Nao	Nao	Nao	Normal	Sim	Sim	Branco	Ensino Sup	Não	Moderado	Nunca ou maioria fora das refeições	Somente em ocasiões especiais	Não	0 a 139,99 g/semana
385	Feminno	48	153.5	Sim	73	30981761	95.5	96816667	Nunca fumo	Nunca usou			Fraca	Não	133.5	81.5	Nao	Nao	Nao	Normal	Sim	Sim	Nao branco	Ensino Med	Não	Abstêmios				Abstêmios
386	Masculino	46	169.8	Não	66.6	23099302	85.5	691.5	Nunca fumo	Nunca usou			Moderada	Não	102	62	Nao	Nao	Nao	Normal	Nao	Nao	Nao branco	Ensino Sup	Não	Abstêmios				Abstêmios
387	Feminno	48	167.3	Sim	65.55	23419672	85	1971125	Nunca fumo	Usuario	16.8	Nao	Fraca	Não	93	54	Nao	Nao	Nao	Normal	Nao	Sim	Nao branco	Ensino Sup	Não	Moderado	Sempre ou maioria junto as refeições	Nunca	Não	0 a 139,99 g/semana
388	Feminno	65	157.7	Sim	61	24528243	85.9	3527.25	Nunca fumo	Ex usuario			Moderada	Não	147.5	88	Sim	Nao	Sim	Elevada	Nao	Sim	Branco	Ensino Sup	Sim	Abstêmios				Abstêmios
389	Masculino	51	169.1	Sim	107.25	37506806	120.7	1348625	Fumante	Usuario	201.6	Nao	Fraca	Não	108	73	Nao	Nao	Nao	Normal	Sim	Sim	Nao branco	Ensino Sup	Não	Moderado	Nunca ou maioria fora das refeições	Somente em ocasiões especiais	Não	140 a 209,99 g/semana
390	Masculino	37	184	Sim	76.25	22521857	86.8	1763625	Nunca fumo	Nunca usou			Fraca	Não	104	64	Nao	Nao	Nao	Normal	Nao	Nao	Nao branco	Ensino Med	Não	Abstêmios				Abstêmios
391	Masculino	54	170.6	Não	86.6	29754992	102	26281667	Nunca fumo	Usuario	46.56	Nao	Fraca	Não	103	64.5	Nao	Nao	Nao	Normal	Sim	Sim	Branco	Ensino Sup	Não	Moderado	Nunca ou maioria fora das refeições	Somente em ocasiões especiais	Não	0 a 139,99 g/semana
392	Masculino	36	170.9	Sim	83.35	28537865	88.35	2282.25	Ex fumante	Ex usuario			Fraca	Não	120.5	76	Nao	Nao	Nao	Normal	Sim	Nao	Nao branco	Ensino Sup	Não	Abstêmios				Abstêmios
393	Masculino	68	160.4	Sim	72.95	28354146	98.1	26281667	Ex fumante	Usuario	83.84	Nao	Forte	Não	162	103.5	Sim	Sim	Sim	Elevada	Sim	Sim	Branco	Ensino Sup	Não	Moderado	Sempre ou maioria junto as refeições	Somente em ocasiões especiais	Não	0 a 139,99 g/semana
394	Feminno	64	158.5	Não	76.75	30550608	110.05	41483333	Ex fumante	Nunca usou			Fraca	Não	116.5	69	Nao	Nao	Nao	Normal	Sim	Sim	Nao branco	Fundamenta	Sim	Abstêmios				Abstêmios
395	Feminno	37	159	Sim	68.55	27115225	83.2	1037.25	Nunca fumo	Usuario	12.96	Nao	Fraca	Não	108.5	67.5	Nao	Nao	Nao	Normal	Sim	Sim	Nao branco	Ensino Med	Não	Moderado	Nunca ou maioria fora das refeições	Nunca	Não	0 a 139,99 g/semana
396	Feminno	40	147.1	Sim	75.65	34960979	94.6	2074.5	Fumante	Usuario	24.96	Nao	Fraca	Não	108	69.5	Nao	Nao	Nao	Normal	Sim	Sim	Nao branco	Ensino Sup	Não	Moderado	Nunca ou maioria fora das refeições	Nunca	Não	0 a 139,99 g/semana
397	Masculino	44	172.1	Sim	93.75	31652611	103.5	933625	Nunca fumo	Ex usuario			Fraca	Não	138	87.5	Nao	Nao	Nao	Normal	Sim	Sim	Nao branco	Ensino Med	Não	Abstêmios				Abstêmios
398	Feminno	39	156.1	Sim	64.15	26326362	85.4	17981667	Nunca fumo	Nunca usou			Fraca	Não	108	71	Nao	Nao	Nao	Normal	Sim	Sim	Nao branco	Ensino Sup	Não	Abstêmios				Abstêmios
399	Feminno	51	159.3	Sim	56.3	22185889	83.3	518625	Nunca fumo	Nunca usou			Fraca	Não	102	69	Nao	Nao	Nao	Normal	Nao	Sim	Nao branco	Ensino Med	Sim	Abstêmios				Abstêmios
400	Feminno	57	156.7	Sim	66.2	26960007	93.2	41492857	Nunca fumo	Nunca usou			Fraca	Não	145	86.5	Sim	Nao	Sim	Elevada	Sim	Sim	Nao branco	Ensino Med	Não	Abstêmios				Abstêmios
401	Masculino	38	165.8	Sim	82.15	29883985	102.9	17981667	Nunca fumo	Usuario	129.76	Nao	Fraca	Não	130.5	91	Nao	Sim	Sim	Elevada	Sim	Sim	Nao branco	Ensino Med	Não	Moderado	Nunca ou maioria fora das refeições	Somente em ocasiões especiais	Não	0 a 139,99 g/semana
402	Masculino	44	170.3	Não	70.5	24308593	86	1576.9	Nunca fumo	Usuario	51.84	Nao	Fraca	Não	116	76.5	Nao	Nao	Nao	Normal	Nao	Nao	Branco	Ensino Sup	Não	Moderado	Sempre ou maioria junto as refeições	Nunca	Não	0 a 139,99 g/semana
403	Feminno	48	153.6	Não	75.15	31852722	98.5	1867.25	Nunca fumo	Usuario	109.92	Nao	Forte	Não	136.5	96	Nao	Sim	Sim	Elevada	Sim	Sim	Nao branco	Ensino Med	Não	Moderado	Tanto junto quanto fora das refeições	1 a 2x por semana	Sim	0 a 139,99 g/semana
404	Feminno	57	165.5	Sim	61.15	22325463	81.6	691.5	Fumante	Ex usuario			Fraca	Não	92	64	Nao	Nao	Nao	Normal	Nao	Sim	Branco	Ensino Med	Sim	Abstêmios				Abstêmios
405	Feminno	40	158.7	Sim	67.9	26959754	85.35	41483333	Nunca fumo	Usuario	45.76	Nao	Fraca	Não	109	68.5	Nao	Nao	Nao	Normal	Sim	Sim	Nao branco	Ensino Med	Não	Moderado	Nunca ou maioria fora das refeições	Nunca	Não	0 a 139,99 g/semana
406	Masculino	45	174.1	Não	94.55	31193492	104.2	933625	Nunca fumo	Usuario	33.6	Nao	Fraca	Não	106	70.5	Nao	Nao	Nao	Normal	Sim	Sim	Branco	Ensino Sup	Não	Moderado	Nunca ou maioria fora das refeições	Somente em ocasiões especiais	Não	0 a 139,99 g/semana
407	Masculino	57	171.7	Sim	62.55	21217134	82.3	1410.9	Fumante	Usuario	178.56	Nao	Fraca	Não	122	77	Nao	Nao	Nao	Normal	Nao	Nao	Nao branco	Ensino Sup	Não	Moderado	Nunca ou maioria fora das refeições	1 a 2x por semana	Sim	140 a 209,99 g/semana
408	Masculino	50	183	Sim	97	28964735	103.7	1971125	Nunca fumo	Usuario	100.8	Nao	Fraca	Não	131	91	Nao	Sim	Sim	Elevada	Sim	Sim	Branco	Ensino Sup	Não	Moderado	Nunca ou maioria fora das refeições	Somente em ocasiões especiais	Não	0 a 139,99 g/semana
409	Feminno	39	164	Não	81.1	30153183	96.3	41492857	Nunca fumo	Nunca usou			Fraca	Não	111.5	74	Nao	Nao	Nao	Normal	Sim	Sim	Nao branco	Fundamenta	Não	Abstêmios				Abstêmios
410	Masculino	64	161.5	Não	50.95	19534358	76.4	580.9	Nunca fumo	Nunca usou			Fraca	Não	108	60.5	Nao	Nao	Nao	Normal	Nao	Nao	Nao branco	Fundamenta	Não	Abstêmios				Abstêmios
411	Feminno	36	158.9	Sim	55.85	22119504	86.3	1410.9	Fumante	Usuario	33.6	Nao	Fraca	Não	104.5	69	Nao	Nao	Nao	Normal	Nao	Sim	Branco	Ensino Sup	Não	Moderado	Nunca ou maioria fora das refeições	Nunca	Não	0 a 139,99 g/semana
412	Masculino	53	163.8	Sim	62.76	23391342	85.5	89908333	Ex fumante	Usuario	16.8	Nao	Moderada	Não	107	68	Nao	Nao	Nao	Normal	Nao	Nao	Nao branco	Ensino Med	Não	Moderado	Nunca ou maioria fora das refeições	Somente em ocasiões especiais	Não	0 a 139,99 g/semana
413	Masculino	42	173.9	Sim	67.45	22304002	82	518625	Nunca fumo	Ex usuario			Fraca	Não	154.5	95	Sim	Sim	Sim	Elevada	Nao	Nao	Branco	Ensino Sup	Não	Abstêmios				Abstêmios
414	Masculino	71	186.7	Não	72.85	20899742	94.9	1037.25	Ex fumante	Usuario	192	Nao	Fraca	Não	164	80	Sim	Nao	Sim	Elevada	Nao	Sim	Nao branco	Fundamenta	Não	Moderado	Sempre ou maioria junto as refeições	Somente em ocasiões especiais	Não	140 a 209,99 g/semana
415	Masculino	48	167.6	Não	65.55	23335906	88.95	580.9	Fumante	Usuario	67.2	Nao	Fraca	Não	122	84	Nao	Nao	Nao	Normal	Nao	Nao	Nao branco	Ensino Med	Não	Moderado	Nunca ou maioria fora das refeições	2 ou 3x por mês	Sim	0 a 139,99 g/semana
416	Masculino	49	184	Sim	77.7	22950142	87.8	1971125	Nunca fumo	Usuario	155.52	Nao	Fraca	Não	114	77	Nao	Nao	Nao	Normal	Nao	Nao	Branco	Ensino Sup	Não	Moderado	Tanto junto quanto fora das refeições	2 ou 3x por mês	Sim	140 a 209,99 g/semana
417	Masculino	53	173.6	Não	97.85	32468437	108.9	41483333	Ex fumante	Usuario	30.96	Nao	Fraca	Não	124.5	85	Nao	Nao	Nao	Normal	Sim	Sim	Nao branco	Ensino Med	Não	Moderado	Sempre ou maioria junto as refeições	Somente em ocasiões especiais	Não	0 a 139,99 g/semana
418	Feminno	46	158.2	Não	66.6	26611005	80.75	1037.25	Ex fumante	Usuario	336.48	Sim	Fraca	Não	95	58.5	Nao	Nao	Nao	Normal	Sim	Sim	Nao branco	Ensino Med	Não	Excessivo	Nunca ou maioria fora das refeições	2 ou 3x por mês	Sim	280 a 419,99 g/semana
419	Masculino	46	169.4	Sim	74.05	25804667	88.6	691.5	Ex fumante	Ex usuario			Moderada	Não	134	84.5	Nao	Nao	Nao	Normal	Sim	Nao	Nao branco	Ensino Med	Não	Abstêmios				Abstêmios
420	Masculino	43	183	Sim	78.65	23485324	87.4	933625	Fumante	Ex usuario			Fraca	Não	116	69	Nao	Nao	Nao	Normal	Nao	Nao	Nao branco	Ensino Med	Não	Abstêmios				Abstêmios
421	Masculino	55	186.1	Sim	97.4	28123296	104.75	26281667	Ex fumante	Usuario	252	Sim	Moderada	Não	121	80.5	Nao	Nao	Nao	Normal	Sim	Sim	Branco	Ensino Sup	Não	Excessivo	Sempre ou maioria junto as refeições	Somente em ocasiões especiais	Não	210 a 279,99 g/semana
422	Masculino	54	174	Sim	89.15	29445766	100.8	1971125	Nunca fumo	Usuario	168	Nao	Fraca	Não	148	91	Sim	Sim	Sim	Elevada	Sim	Sim	Branco	Ensino Sup	Não	Moderado	Nunca ou maioria fora das refeições	Somente em ocasiões especiais	Não	140 a 209,99 g/semana
423	Feminno	62	163.4	Sim	84.6	31685915	104.5	17981667	Ex fumante	Ex usuario			Fraca	Não	112	75	Nao	Nao	Nao	Normal	Sim	Sim	Branco	Ensino Sup	Sim	Abstêmios				Abstêmios
424	Feminno	57	155.6	Sim	51.1	21105795	70.3	96816667	Ex fumante	Usuario	18	Nao	Fraca	Não	149	78	Sim	Nao	Sim	Elevada	Nao	Nao	Nao branco	Ensino Sup	Sim	Moderado	Sempre ou maioria junto as refeições	2 ou 3x por mês	Sim	0 a 139,99 g/semana
425	Masculino	61	166.9	Sim	70.05	25147538	92.5	1037.25	Nunca fumo	Usuario	65.6	Nao	Fraca	Não	107	70.5	Nao	Nao	Nao	Normal	Sim	Nao	Nao branco	Ensino Med	Não	Moderado	Nunca ou maioria fora das refeições	2 ou 3x por mês	Sim	0 a 139,99 g/semana
426	Feminno	58	170.5	Sim	71.1	24457994	89.85	41483333	Ex fumante	Ex usuario			Fraca	Não	113.5	69.5	Nao	Nao	Nao	Normal	Nao	Sim	Nao branco	Fundamenta	Sim	Abstêmios				Abstêmios
427	Feminno	52	158	Sim	57.6	23073225	75.8	2074.5	Nunca fumo	Usuario	25.92	Nao	Fraca	Não	97.5	58.5	Nao	Nao	Nao	Normal	Nao	Nao	Branco	Ensino Med	Não	Moderado	Sempre ou maioria junto as refeições	Nunca	Não	0 a 139,99 g/semana
428	Feminno	35	155.6	Sim	67.3	27796869	88	41483333	Fumante	Usuario	29.76	Nao	Fraca	Não	103	68	Nao	Nao	Nao	Normal	Sim	Sim	Nao branco	Ensino Med	Não	Moderado	Tanto junto quanto fora das refeições	Nunca	Não	0 a 139,99 g/semana
429	Feminno	66	155.6	Sim	67.85	28024035	96.5	3112.25	Nunca fumo	Usuario	33.6	Nao	Fraca	Não	138.5	82.5	Nao	Nao	Nao	Normal	Sim	Sim	Branco	Ensino Sup	Sim	Moderado	Nunca ou maioria fora das refeições	Nunca	Não	0 a 139,99 g/semana
430	Masculino	60	175.5	Sim	81	26298488	101.6	3942.25	Nunca fumo	Usuario	90.72	Nao	Moderada	Não	131	89	Nao	Nao	Nao	Normal	Sim	Sim	Branco	Ensino Sup	Não	Moderado	Nunca ou maioria fora das refeições	Nunca	Não	0 a 139,99 g/semana
431	Masculino	35	177.3	Sim	63.2	20104793	70.7	12448333	Nunca fumo	Usuario	125.92	Nao	Forte	Não	109.5	67	Nao	Nao	Nao	Normal	Nao	Nao	Nao branco	Ensino Med	Não	Moderado	Tanto junto quanto fora das refeições	2 ou 3x por mês	Sim	0 a 139,99 g/semana
432	Feminno	55	159.1	Sim	58.2	22992311	83.4	1037.25	Ex fumante	Ex usuario			Moderada	Não	106.5	72	Nao	Nao	Nao	Normal	Nao	Sim	Branco	Ensino Sup	Não	Abstêmios				Abstêmios
433	Masculino	69	162	Não	66.15	25205761	87.5	3942.25	Nunca fumo	Usuario	129.6	Nao	Fraca	Não	119	74	Nao	Nao	Nao	Normal	Sim	Nao	Branco	Ensino Sup	Não	Moderado	Sempre ou maioria junto as refeições	Nunca	Não	0 a 139,99 g/semana
434	Masculino	57	178.7	Não	62.85	19681409	77	3734.5	Nunca fumo	Ex usuario			Fraca	Não	146.5	97	Sim	Sim	Sim	Elevada	Nao	Nao	Branco	Ensino Sup	Não	Abstêmios				Abstêmios
435	Masculino	52	170.1	Sim	78.45	27113421	99.8	1141125	Ex fumante	Usuario	178.56	Nao	Fraca	Não	127	84.5	Nao	Nao	Nao	Normal	Sim	Sim	Nao branco	Ensino Med	Não	Moderado	Nunca ou maioria fora das refeições	Nunca	Não	140 a 209,99 g/semana
436	Feminno	58	149.9	Sim	54.1	24076536	81.4	3942.25	Nunca fumo	Usuario	18.96	Nao	Fraca	Não	115	69	Nao	Nao	Nao	Normal	Nao	Sim	Branco	Ensino Sup	Não	Moderado	Sempre ou maioria junto as refeições	Nunca	Não	0 a 139,99 g/semana
437	Masculino	47	183.3	Sim	81.6	24286517	95.2	96816667	Fumante	Usuario	226.56	Sim	Fraca	Não	107	60.5	Nao	Nao	Nao	Normal	Nao	Sim	Nao branco	Ensino Med	Não	Excessivo	Nunca ou maioria fora das refeições	2 ou 3x por mês	Sim	210 a 279,99 g/semana
438	Masculino	43	166.6	Não	74.8	26949555	85.7	1867.25	Nunca fumo	Usuario	16.8	Nao	Fraca	Não	117	79	Nao	Nao	Nao	Normal	Sim	Nao	Branco	Ensino Sup	Não	Moderado	Nunca ou maioria fora das refeições	1 a 2x por semana	Sim	0 a 139,99 g/semana
439	Masculino	63	173.1	Sim	84.9	2833437	106	2282.25	Ex fumante	Usuario	252	Sim	Moderada	Não	113.5	63.5	Nao	Nao	Nao	Normal	Sim	Sim	Branco	Ensino Sup	Não	Excessivo	Nunca ou maioria fora das refeições	2 ou 3x por mês	Sim	210 a 279,99 g/semana
440	Feminno	37	167	Sim	64.8	23234967	80.1	580.9	Nunca fumo	Ex usuario			Fraca	Não	107.5	65.5	Nao	Nao	Nao	Normal	Nao	Sim	Nao branco	Ensino Med	Não	Abstêmios				Abstêmios
441	Feminno	50	157.4	Sim	55.65	22462377	75.8	3527.25	Ex fumante	Usuario	54.88	Nao	Moderada	Não	102	68	Nao	Nao	Nao	Normal	Nao	Nao	Branco	Ensino Sup	Sim	Moderado	Sempre ou maioria junto as refeições	Nunca	Não	0 a 139,99 g/semana
442	Masculino	53	168.8	Sim	73.9	25935794	94.8	2282.25	Ex fumante	Usuario	745.92	Sim	Fraca	Não	125	74	Nao	Nao	Nao	Normal	Sim	Sim	Nao branco	Ensino Med	Não	Excessivo	Nunca ou maioria fora das refeições	1 a 2x por semana	Sim	420 a 1074 g/semana
443	Masculino	52	165.4	Sim	76.45	27945152	91.65	96816667	Nunca fumo	Nunca usou			Fraca	Não	129	87.5	Nao	Nao	Nao	Normal	Sim	Nao	Nao branco	Ensino Med	Não	Abstêmios				Abstêmios
444	Feminno	43	150.5	Sim	46.24	20414786	70	311125	Nunca fumo	Nunca usou			Fraca	Não	122.5	73	Nao	Nao	Nao	Normal	Nao	Nao	Nao branco	Ensino Med	Não	Abstêmios				Abstêmios
445	Feminno	51	164.7	Sim	72.2	26616442	86	13140833	Nunca fumo	Nunca usou			Fraca	Não	109.5	70.5	Nao	Nao	Nao	Normal	Sim	Sim	Nao branco	Ensino Sup	Não	Abstêmios				Abstêmios
446	Feminno	54	149.5	Sim	55.35	24764824	72.5	691.5	Nunca fumo	Usuario	29.76	Nao	Moderada	Não	127	86	Nao	Nao	Nao	Normal	Nao	Nao	Nao branco	Ensino Med	Sim	Moderado	Nunca ou maioria fora das refeições	Somente em ocasiões especiais	Não	0 a 139,99 g/semana
447	Masculino	49	167.5	Sim	98.35	35054578	109.7	1971125	Ex fumante	Usuario	135.84	Nao	Moderada	Não	125.5	88.5	Nao	Nao	Nao	Normal	Sim	Sim	Branco	Ensino Sup	Não	Moderado	Sempre ou maioria junto as refeições	Somente em ocasiões especiais	Não	0 a 139,99 g/semana
448	Masculino	49	175.4	Sim	69.3	2252548	85.15	580.9	Ex fumante	Ex usuario			Fraca	Não	114.5	66.5	Nao	Nao	Nao	Normal	Nao	Nao	Branco	Fundamenta	Não	Abstêmios				Abstêmios
449	Masculino	56	180.7	Não	85.85	26292022	93.6	1971125	Nunca fumo	Usuario	87.68	Nao	Fraca	Não	120.5	75.5	Nao	Nao	Nao	Normal	Sim	Nao	Nao branco	Ensino Sup	Não	Moderado	Nunca ou maioria fora das refeições	Nunca	Não	0 a 139,99 g/semana
450	Feminno	55	162.6	Sim	73.2	27686624	85	3942.25	Fumante	Usuario	85.44	Nao	Fraca	Não	107	66.5	Nao	Nao	Nao	Normal	Sim	Sim	Branco	Ensino Sup	Sim	Moderado	Nunca ou maioria fora das refeições	Nunca	Não	0 a 139,99 g/semana
451	Feminno	46	155.8	Sim	59.6	24553384	79	20748333	Nunca fumo	Usuario	212.8	Sim	Fraca	Não	122	86.5	Nao	Nao	Nao	Normal	Nao	Nao	Nao branco	Ensino Med	Não	Excessivo	Sempre ou maioria junto as refeições	1 a 2x por semana	Sim	210 a 279,99 g/semana
452	Feminno	48	152.5	Sim	65.3	28078474	91.1	12448333	Fumante	Usuario	119.04	Nao	Fraca	Não	112	79.5	Nao	Nao	Nao	Normal	Sim	Sim	Nao branco	Ensino Med	Sim	Moderado	Nunca ou maioria fora das refeições	Somente em ocasiões especiais	Não	0 a 139,99 g/semana
453	Masculino	41	183.7	Sim	76.95	22802912	87.2	12448333	Nunca fumo	Usuario	28.96	Nao	Fraca	Não	113.5	72	Nao	Nao	Nao	Normal	Nao	Nao	Branco	Ensino Sup	Não	Moderado	Sempre ou maioria junto as refeições	Somente em ocasiões especiais	Não	0 a 139,99 g/semana
454	Masculino	66	171.7	Não	84.45	28645675	104.8	3942.25	Nunca fumo	Usuario	181.44	Nao	Fraca	Não	109.5	67	Nao	Nao	Nao	Normal	Sim	Sim	Branco	Ensino Sup	Não	Moderado	Sempre ou maioria junto as refeições	Somente em ocasiões especiais	Não	140 a 209,99 g/semana
455	Feminno	40	164.9	Sim	74.8	2750808	84.8	1556125	Nunca fumo	Ex usuario			Fraca	Não	97	62.5	Nao	Nao	Nao	Normal	Sim	Sim	Nao branco	Ensino Sup	Não	Abstêmios				Abstêmios
456	Masculino	49	178.3	Sim	79.2	24912797	78.4	2904.5	Ex fumante	Nunca usou			Fraca	Não	120.5	69.5	Nao	Nao	Nao	Normal	Nao	Nao	Nao branco	Ensino Med	Não	Abstêmios				Abstêmios
457	Masculino	39	167.8	Sim	75.2	26707542	85.5	11263571	Nunca fumo	Ex usuario			Fraca	Não	111	71.5	Nao	Nao	Nao	Normal	Sim	Nao	Branco	Ensino Sup	Não	Abstêmios				Abstêmios
458	Feminno	45	160.6	Sim	67	25976685	77.3	760.75	Nunca fumo	Ex usuario			Fraca	Não	102.5	62.5	Nao	Nao	Nao	Normal	Sim	Nao	Branco	Ensino Sup	Não	Abstêmios				Abstêmios
459	Masculino	69	178	Não	80.2	25312461	95.6	518625	Ex fumante	Ex usuario			Fraca	Não	113.5	63	Nao	Nao	Nao	Normal	Sim	Sim	Nao branco	Ensino Med	Não	Abstêmios				Abstêmios
460	Masculino	54	169.2	Não	74.7	26092752	89.45	2697.25	Nunca fumo	Usuario	46.56	Nao	Moderada	Não	113	73	Nao	Nao	Nao	Normal	Sim	Nao	Nao branco	Ensino Sup	Não	Moderado	Sempre ou maioria junto as refeições	Somente em ocasiões especiais	Não	0 a 139,99 g/semana
461	Masculino	64	172.6	Sim	77.95	26165831	92.5	13140833	Fumante	Usuario	51.84	Nao	Forte	Não	168	108	Sim	Sim	Sim	Elevada	Sim	Nao	Branco	Ensino Sup	Não	Moderado	Sempre ou maioria junto as refeições	Somente em ocasiões especiais	Não	0 a 139,99 g/semana
462	Feminno	46	163.3	Sim	56.8	21299822	75.75	3734.5	Nunca fumo	Nunca usou			Fraca	Não	124.5	80	Nao	Nao	Nao	Normal	Nao	Nao	Branco	Ensino Sup	Não	Abstêmios				Abstêmios
463	Masculino	58	171	Não	84.45	28880681	106.1	88921429	Nunca fumo	Usuario	201.6	Nao	Fraca	Não	157	91.5	Sim	Sim	Sim	Elevada	Sim	Sim	Branco	Ensino Sup	Não	Moderado	Nunca ou maioria fora das refeições	2 ou 3x por mês	Sim	140 a 209,99 g/semana
464	Masculino	63	172.4	Sim	79.25	26663966	96.8	13140833	Ex fumante	Usuario	146.4	Nao	Fraca	Não	107.5	68	Nao	Nao	Nao	Normal	Sim	Sim	Branco	Ensino Sup	Não	Moderado	Sempre ou maioria junto as refeições	Nunca	Não	140 a 209,99 g/semana
465	Masculino	60	174	Sim	91.75	30304532	113.2	1971125	Nunca fumo	Usuario	1073.6	Sim	Fraca	Não	139.5	84.5	Nao	Nao	Nao	Normal	Sim	Sim	Nao branco	Ensino Med	Não	Excessivo	Nunca ou maioria fora das refeições	2 ou 3x por mês	Sim	420 a 1074 g/semana
466	Feminno	42	165	Sim	57.35	21065197	68.7	1521.5	Nunca fumo	Usuario	42.72	Nao	Fraca	Não	94	55	Nao	Nao	Nao	Normal	Nao	Nao	Branco	Ensino Sup	Não	Moderado	Sempre ou maioria junto as refeições	Somente em ocasiões especiais	Não	0 a 139,99 g/semana
467	Feminno	58	168.5	Sim	70.3	24760278	87	2074.5	Nunca fumo	Usuario	37.92	Nao	Fraca	Não	120.5	80	Nao	Nao	Nao	Normal	Nao	Sim	Nao branco	Fundamenta	Não	Moderado	Sempre ou maioria junto as refeições	Nunca	Não	0 a 139,99 g/semana
468	Feminno	46	170.3	Sim	56.65	19533075	66.2	1244.5	Ex fumante	Usuario	84	Nao	Fraca	Não	112.5	73	Nao	Nao	Nao	Normal	Nao	Nao	Nao branco	Ensino Med	Não	Moderado	Tanto junto quanto fora das refeições	1 a 2x por semana	Sim	0 a 139,99 g/semana
469	Feminno	51	156	Sim	55.75	22908448	77.95	20748333	Nunca fumo	Nunca usou			Fraca	Não	122	66	Nao	Nao	Nao	Normal	Nao	Nao	Nao branco	Ensino Sup	Não	Abstêmios				Abstêmios
470	Masculino	70	166.2	Não	74.35	26916521	95.5	311125	Ex fumante	Usuario	119.04	Nao	Moderada	Não	168.5	75	Sim	Nao	Sim	Elevada	Sim	Sim	Nao branco	Fundamenta	Não	Moderado	Nunca ou maioria fora das refeições	Nunca	Não	0 a 139,99 g/semana
471	Feminno	55	152	Sim	66.35	28717971	89.3	17981667	Fumante	Usuario	134.4	Nao	Fraca	Não	117.5	82	Nao	Nao	Nao	Normal	Sim	Sim	Branco	Ensino Med	Sim	Moderado	Sempre ou maioria junto as refeições	1 a 2x por semana	Sim	0 a 139,99 g/semana
472	Masculino	44	167	Não	94	33705045	116.15	2282.25	Nunca fumo	Ex usuario			Fraca	Não	123	84	Nao	Nao	Nao	Normal	Sim	Sim	Branco	Ensino Sup	Não	Abstêmios				Abstêmios
473	Masculino	48	169.3	Sim	81.15	28312265	97.5	518625	Ex fumante	Usuario	297.6	Sim	Fraca	Não	120.5	73.5	Nao	Nao	Nao	Normal	Sim	Sim	Nao branco	Fundamenta	Não	Excessivo	Sempre ou maioria junto as refeições	1 a 2x por semana	Sim	280 a 419,99 g/semana
474	Masculino	56	178.7	Sim	96.75	30297156	107.4	26281667	Nunca fumo	Usuario	136.48	Nao	Fraca	Não	106.5	73.5	Nao	Nao	Nao	Normal	Sim	Sim	Branco	Ensino Sup	Não	Moderado	Sempre ou maioria junto as refeições	Somente em ocasiões especiais	Não	0 a 139,99 g/semana
475	Masculino	52	174.7	Sim	69.4	2273912	88.5	20748333	Nunca fumo	Usuario	37.92	Nao	Fraca	Não	136.5	86	Nao	Nao	Nao	Normal	Nao	Nao	Branco	Ensino Sup	Não	Moderado	Tanto junto quanto fora das refeições	Nunca	Não	0 a 139,99 g/semana
476	Masculino	44	176.7	Não	83.8	26839284	97.8	1971125	Nunca fumo	Usuario	336.48	Sim	Fraca	Não	130.5	91	Nao	Sim	Sim	Elevada	Sim	Sim	Branco	Ensino Sup	Não	Excessivo	Sempre ou maioria junto as refeições	2 ou 3x por mês	Sim	280 a 419,99 g/semana
477	Masculino	42	164.6	Não	83.5	30819587	95	3734.5	Nunca fumo	Usuario	67.2	Nao	Forte	Não	110.5	75	Nao	Nao	Nao	Normal	Sim	Sim	Branco	Ensino Sup	Não	Moderado	Nunca ou maioria fora das refeições	Somente em ocasiões especiais	Não	0 a 139,99 g/semana
478	Feminno	37	163.6	Sim	75.95	28376654	83.15	13140833	Nunca fumo	Usuario	25.92	Nao	Forte	Não	100	69.5	Nao	Nao	Nao	Normal	Sim	Sim	Nao branco	Ensino Sup	Não	Moderado	Sempre ou maioria junto as refeições	Somente em ocasiões especiais	Não	0 a 139,99 g/semana
479	Feminno	57	156.3	Sim	79.7	32624237	107	26281667	Ex fumante	Usuario	163.2	Sim	Moderada	Não	127.5	83.5	Nao	Nao	Nao	Normal	Sim	Sim	Nao branco	Ensino Sup	Sim	Excessivo	Sempre ou maioria junto as refeições	Somente em ocasiões especiais	Não	140 a 209,99 g/semana
480	Masculino	40	172.1	Não	72.85	24596189	82.9	518625	Fumante	Usuario	135.04	Nao	Fraca	Não	120.5	79	Nao	Nao	Nao	Normal	Nao	Nao	Branco	Ensino Med	Não	Moderado	Nunca ou maioria fora das refeições	Somente em ocasiões especiais	Não	0 a 139,99 g/semana
481	Feminno	39	159.2	Sim	68.6	27066867	92.8	933625	Nunca fumo	Ex usuario			Forte	Não	96	63.5	Nao	Nao	Nao	Normal	Sim	Sim	Nao branco	Ensino Med	Não	Abstêmios				Abstêmios
482	Feminno	51	155.6	Não	46.16	1906543	66.5	41483333	Nunca fumo	Nunca usou			Fraca	Não	133	89.5	Nao	Nao	Nao	Normal	Nao	Nao	Nao branco	Ensino Med	Não	Abstêmios				Abstêmios
483	Feminno	49	162	Sim	51.85	19756897	71.4	26281667	Fumante	Usuario	16.8	Nao	Fraca	Não	126.5	79	Nao	Nao	Nao	Normal	Nao	Nao	Branco	Ensino Sup	Não	Moderado	Tanto junto quanto fora das refeições	Nunca	Não	0 a 139,99 g/semana
484	Feminno	47	163.3	Sim	72.5	27187272	93.75	311125	Nunca fumo	Ex usuario			Fraca	Não	116.5	78.5	Nao	Nao	Nao	Normal	Sim	Sim	Branco	Ensino Med	Não	Abstêmios				Abstêmios
485	Masculino	55	164	Sim	67.05	24929358	91.3	691.5	Fumante	Usuario	24	Nao	Fraca	Não	120	65	Nao	Nao	Nao	Normal	Nao	Nao	Nao branco	Ensino Med	Não	Moderado	Nunca ou maioria fora das refeições	Somente em ocasiões especiais	Não	0 a 139,99 g/semana
486	Feminno	35	173.6	Não	79.25	26296614	84.6	1410.9	Ex fumante	Usuario	100	Nao	Fraca	Não	100.5	65	Nao	Nao	Nao	Normal	Sim	Sim	Branco	Ensino Sup	Não	Moderado	Tanto junto quanto fora das refeições	2 ou 3x por mês	Sim	0 a 139,99 g/semana
487	Masculino	43	164.8	Não	60.2	22165732	72.05	1410.9	Nunca fumo	Ex usuario			Fraca	Não	106	61.5	Nao	Nao	Nao	Normal	Nao	Nao	Nao branco	Ensino Sup	Não	Abstêmios				Abstêmios
488	Feminno	43	163	Sim	66.85	25160902	77.6	2904.5	Nunca fumo	Usuario	16	Nao	Fraca	Não	115.5	70.5	Nao	Nao	Nao	Normal	Sim	Nao	Branco	Ensino Sup	Não	Moderado	Nunca ou maioria fora das refeições	Somente em ocasiões especiais	Não	0 a 139,99 g/semana
489	Masculino	56	186.6	Sim	89.1	25589065	102.2	691.5	Fumante	Usuario	311.6	Sim	Fraca	Não	136	87	Nao	Nao	Nao	Normal	Sim	Sim	Branco	Ensino Med	Não	Excessivo	Nunca ou maioria fora das refeições	Somente em ocasiões especiais	Não	280 a 419,99 g/semana
490	Masculino	47	175	Sim	96.1	31379592	109.7	933625	Ex fumante	Ex usuario			Fraca	Não	125.5	83.5	Nao	Nao	Nao	Normal	Sim	Sim	Branco	Fundamenta	Não	Abstêmios				Abstêmios
491	Feminno	45	160.5	Não	61	23679894	87.4	9855625	Fumante	Usuario	38.88	Nao	Fraca	Não	113	68.5	Nao	Nao	Nao	Normal	Nao	Sim	Nao branco	Ensino Sup	Não	Moderado	Tanto junto quanto fora das refeições	Somente em ocasiões especiais	Não	0 a 139,99 g/semana
492	Feminno	46	153.5	Sim	71.05	30154166	86.4	518625	Nunca fumo	Nunca usou			Fraca	Não	119	66.5	Nao	Nao	Nao	Normal	Sim	Sim	Nao branco	Ensino Med	Não	Abstêmios				Abstêmios
493	Masculino	60	163.2	Não	69.1	25944048	90.5	311125	Ex fumante	Usuario	132.8	Nao	Fraca	Não	139	78.5	Nao	Nao	Nao	Normal	Sim	Nao	Nao branco	Fundamenta	Não	Moderado	Nunca ou maioria fora das refeições	1 a 2x por semana	Sim	0 a 139,99 g/semana
494	Masculino	56	162.6	Não	83.2	31468949	96.4	1556125	Ex fumante	Usuario	59.52	Nao	Fraca	Não	128.5	89	Nao	Nao	Nao	Normal	Sim	Sim	Branco	Ensino Sup	Não	Moderado	Nunca ou maioria fora das refeições	Nunca	Não	0 a 139,99 g/semana
495	Feminno	51	166.2	Sim	82.2	29758414	102	26281667	Ex fumante	Nunca usou			Fraca	Não	88	58	Nao	Nao	Nao	Normal	Sim	Sim	Branco	Ensino Sup	Não	Abstêmios				Abstêmios
496	Masculino	74	177.9	Sim	69.55	21975828	87.65	7884.5	Nunca fumo	Usuario	12.96	Nao	Moderada	Não	123.5	61	Nao	Nao	Nao	Normal	Nao	Nao	Branco	Ensino Sup	Não	Moderado	Sempre ou maioria junto as refeições	1 a 2x por semana	Sim	0 a 139,99 g/semana
497	Feminno	56	157.6	Sim	70.65	28444594	98.7	41483333	Nunca fumo	Nunca usou			Fraca	Não	133.5	83	Nao	Nao	Nao	Normal	Sim	Sim	Nao branco	Fundamenta	Não	Abstêmios				Abstêmios
498	Feminno	60	157.2	Não	66.1	26748312	91	2697.25	Nunca fumo	Nunca usou			Fraca	Não	126.5	72.5	Nao	Nao	Nao	Normal	Sim	Sim	Nao branco	Ensino Med	Não	Abstêmios				Abstêmios
499	Feminno	61	158.4	Sim	79.41	31649353	101.2	691.5	Nunca fumo	Usuario	16.8	Nao	Fraca	Não	142.5	96.5	Sim	Sim	Sim	Elevada	Sim	Sim	Nao branco	Ensino Med	Sim	Moderado	Sempre ou maioria junto as refeições	Somente em ocasiões especiais	Não	0 a 139,99 g/semana
500	Masculino	40	169.9	Sim	64.7	22413905	79.5	2074.5	Nunca fumo	Ex usuario			Fraca	Não	110	62	Nao	Nao	Nao	Normal	Nao	Nao	Branco	Ensino Sup	Não	Abstêmios				Abstêmios
501	Masculino	55	161.8	Não	57.55	21983067	81.5	1452.25	Ex fumante	Usuario	131.2	Nao	Fraca	Não	107.5	77.5	Nao	Nao	Nao	Normal	Nao	Nao	Nao branco	Ensino Med	Não	Moderado	Sempre ou maioria junto as refeições	Somente em ocasiões especiais	Não	0 a 139,99 g/semana
502	Masculino	52	170	Sim	86.6	29965398	107.9	26281667	Fumante	Usuario	178.56	Nao	Fraca	Não	130.5	96	Nao	Sim	Sim	Elevada	Sim	Sim	Branco	Ensino Sup	Não	Moderado	Nunca ou maioria fora das refeições	1 a 2x por semana	Sim	140 a 209,99 g/semana
503	Feminno	49	163.5	Não	74.05	27700624	94.55	1971125	Nunca fumo	Usuario	42.96	Nao	Fraca	Não	100.5	66	Nao	Nao	Nao	Normal	Sim	Sim	Branco	Ensino Sup	Não	Moderado	Nunca ou maioria fora das refeições	Somente em ocasiões especiais	Não	0 a 139,99 g/semana
504	Masculino	63	174	Sim	91.8	30321046	112.8	1244.9	Ex fumante	Usuario	262.24	Sim	Moderada	Não	132	76	Nao	Nao	Nao	Normal	Sim	Sim	Branco	Ensino Sup	Não	Excessivo	Nunca ou maioria fora das refeições	2 ou 3x por mês	Sim	210 a 279,99 g/semana
505	Masculino	50	167.8	Sim	78.65	27932822	101.8	12448333	Nunca fumo	Ex usuario			Fraca	Não	121.5	79	Nao	Nao	Nao	Normal	Sim	Sim	Nao branco	Ensino Med	Não	Abstêmios				Abstêmios
506	Masculino	58	177.8	Não	78.7	24894948	88.5	3527.25	Nunca fumo	Usuario	25.92	Nao	Moderada	Não	111	66	Nao	Nao	Nao	Normal	Nao	Nao	Branco	Ensino Sup	Não	Moderado	Sempre ou maioria junto as refeições	Nunca	Não	0 a 139,99 g/semana
507	Feminno	38	156.1	Não	64.3	2638792	92.3	580.9	Nunca fumo	Ex usuario			Fraca	Não	109	73.5	Nao	Nao	Nao	Normal	Sim	Sim	Branco	Ensino Sup	Não	Abstêmios				Abstêmios
508	Masculino	42	183.7	Sim	100.8	29870481	106.8	1576.9	Nunca fumo	Ex usuario			Fraca	Não	120	79.5	Nao	Nao	Nao	Normal	Sim	Sim	Branco	Ensino Med	Não	Abstêmios				Abstêmios
509	Feminno	52	154.2	Não	64.9	27294551	90.3	1141125	Nunca fumo	Ex usuario			Moderada	Não	126.5	84.5	Nao	Nao	Nao	Normal	Sim	Sim	Branco	Ensino Sup	Não	Abstêmios				Abstêmios
510	Feminno	45	167	Sim	65.5	23485962	77.3	726125	Ex fumante	Ex usuario			Fraca	Não	100.5	68.5	Nao	Nao	Nao	Normal	Nao	Nao	Branco	Ensino Med	Não	Abstêmios				Abstêmios
511	Feminno	41	166.1	Sim	87.7	3178779	105	2074.5	Nunca fumo	Nunca usou			Fraca	Não	129.5	91.5	Nao	Sim	Sim	Elevada	Sim	Sim	Nao branco	Ensino Med	Não	Abstêmios				Abstêmios
512	Masculino	46	166.2	Sim	79.95	28943859	106	2904.5	Fumante	Usuario	252	Sim	Fraca	Não	149.5	96	Sim	Sim	Sim	Elevada	Sim	Sim	Nao branco	Ensino Med	Não	Excessivo	Nunca ou maioria fora das refeições	Nunca	Não	210 a 279,99 g/semana
513	Feminno	51	160.5	Não	66.65	25873196	86.2	1556125	Nunca fumo	Ex usuario			Fraca	Não	116.5	80	Nao	Nao	Nao	Normal	Sim	Sim	Branco	Ensino Sup	Não	Abstêmios				Abstêmios
514	Masculino	37	175.1	Não	85.15	27772333	92	3942.25	Nunca fumo	Usuario	38.88	Nao	Moderada	Não	110.5	69.5	Nao	Nao	Nao	Normal	Sim	Nao	Nao branco	Ensino Sup	Não	Moderado	Nunca ou maioria fora das refeições	Nunca	Não	0 a 139,99 g/semana
515	Masculino	49	171.3	Sim	70.8	24127845	89.4	3527.25	Ex fumante	Usuario	12.96	Nao	Moderada	Não	118.5	69	Nao	Nao	Nao	Normal	Nao	Nao	Branco	Ensino Sup	Não	Moderado	Sempre ou maioria junto as refeições	Nunca	Não	0 a 139,99 g/semana
516	Masculino	43	173.5	Sim	67.1	22290693	81.85	1521.5	Ex fumante	Ex usuario			Fraca	Não	115	65	Nao	Nao	Nao	Normal	Nao	Nao	Branco	Ensino Med	Não	Abstêmios				Abstêmios
517	Masculino	61	168	Não	68.8	24376417	87	3527.25	Nunca fumo	Usuario	55.68	Nao	Fraca	Não	130.5	87	Nao	Nao	Nao	Normal	Nao	Nao	Branco	Ensino Sup	Não	Moderado	Nunca ou maioria fora das refeições	Nunca	Não	0 a 139,99 g/semana
518	Feminno	49	161.3	Sim	76.4	29364636	95.8	933625	Nunca fumo	Usuario	6	Nao	Fraca	Não	134.5	80	Nao	Nao	Nao	Normal	Sim	Sim	Branco	Ensino Sup	Não	Moderado	Nunca ou maioria fora das refeições	Somente em ocasiões especiais	Não	0 a 139,99 g/semana
519	Feminno	52	168.4	Sim	57.55	20293696	81.2	1141125	Fumante	Usuario	89.28	Nao	Fraca	Não	123.5	73	Nao	Nao	Nao	Normal	Nao	Sim	Branco	Ensino Sup	Sim	Moderado	Nunca ou maioria fora das refeições	Somente em ocasiões especiais	Não	0 a 139,99 g/semana
520	Feminno	60	161.9	Não	57.36	21883433	82.9	26281667	Ex fumante	Usuario	198.24	Sim	Forte	Não	104	71.5	Nao	Nao	Nao	Normal	Nao	Sim	Branco	Ensino Sup	Sim	Excessivo	Nunca ou maioria fora das refeições	1 a 2x por semana	Sim	140 a 209,99 g/semana
521	Masculino	49	162.7	Sim	67.15	25367105	88	345.75	Ex fumante	Usuario	25.92	Nao	Fraca	Não	113	64.5	Nao	Nao	Nao	Normal	Sim	Nao	Nao branco	Ensino Med	Não	Moderado	Sempre ou maioria junto as refeições	Nunca	Não	0 a 139,99 g/semana
522	Masculino	60	169	Não	73.8	25839431	96.3	622.25	Fumante	Usuario	178.56	Nao	Fraca	Não	111.5	70.5	Nao	Nao	Nao	Normal	Sim	Sim	Nao branco	Ensino Med	Não	Moderado	Nunca ou maioria fora das refeições	1 a 2x por semana	Sim	140 a 209,99 g/semana
523	Masculino	55	176	Sim	79.6	25697314	91.7	3112.25	Fumante	Usuario	125.12	Nao	Fraca	Não	123	86	Nao	Nao	Nao	Normal	Sim	Nao	Branco	Ensino Med	Não	Moderado	Sempre ou maioria junto as refeições	2 ou 3x por mês	Sim	0 a 139,99 g/semana
524	Masculino	67	174.9	Sim	86.55	28293551	96.5	7884.5	Fumante	Usuario	100	Nao	Fraca	Não	144.5	69.5	Sim	Nao	Sim	Elevada	Sim	Sim	Nao branco	Ensino Sup	Não	Moderado	Nunca ou maioria fora das refeições	1 a 2x por semana	Sim	0 a 139,99 g/semana
525	Masculino	41	175	Não	63.35	20685714	71.6	82.9	Nunca fumo	Usuario	30	Nao	Fraca	Não	124.5	78	Nao	Nao	Nao	Normal	Nao	Nao	Nao branco	Fundamenta	Não	Moderado	Nunca ou maioria fora das refeições	Nunca	Não	0 a 139,99 g/semana
526	Feminno	47	161.6	Não	60.9	23320324	85.2	1521.5	Nunca fumo	Ex usuario			Fraca	Não	111	69	Nao	Nao	Nao	Normal	Nao	Sim	Nao branco	Ensino Sup	Não	Abstêmios				Abstêmios
527	Masculino	47	180.9	Sim	86.95	26570055	102.3	1348625	Fumante	Usuario	200	Nao	Fraca	Não	118	80.5	Nao	Nao	Nao	Normal	Sim	Sim	Branco	Ensino Sup	Não	Moderado	Nunca ou maioria fora das refeições	Somente em ocasiões especiais	Não	140 a 209,99 g/semana
528	Masculino	60	166.4	Sim	80.4	29036844	100.7	2593125	Ex fumante	Usuario	157.92	Nao	Fraca	Não	130	82	Nao	Nao	Nao	Normal	Sim	Sim	Nao branco	Fundamenta	Não	Moderado	Nunca ou maioria fora das refeições	Somente em ocasiões especiais	Não	140 a 209,99 g/semana
529	Feminno	49	158	Sim	63.25	25336485	82.4	726125	Nunca fumo	Nunca usou			Fraca	Não	96	60	Nao	Nao	Nao	Normal	Sim	Sim	Branco	Ensino Med	Não	Abstêmios				Abstêmios
530	Masculino	52	173.2	Não	75.7	25234814	88.6	3942.25	Nunca fumo	Usuario	204.48	Nao	Forte	Não	123	78.5	Nao	Nao	Nao	Normal	Sim	Nao	Branco	Ensino Sup	Não	Moderado	Sempre ou maioria junto as refeições	Nunca	Não	140 a 209,99 g/semana
531	Feminno	36	165.5	Sim	67.45	24625551	72.2	518625	Nunca fumo	Nunca usou			Fraca	Não	102	65.5	Nao	Nao	Nao	Normal	Nao	Nao	Nao branco	Ensino Med	Não	Abstêmios				Abstêmios
532	Masculino	42	168.1	Não	85.75	30345808	97.2	518625	Nunca fumo	Usuario	48.96	Nao	Fraca	Não	112.5	69.5	Nao	Nao	Nao	Normal	Sim	Sim	Nao branco	Ensino Med	Não	Moderado	Nunca ou maioria fora das refeições	Somente em ocasiões especiais	Não	0 a 139,99 g/semana
533	Masculino	56	171.4	Sim	70.75	2408268	94.4	96816667	Nunca fumo	Ex usuario			Fraca	Não	129	74	Nao	Nao	Nao	Normal	Nao	Sim	Nao branco	Ensino Sup	Não	Abstêmios				Abstêmios
534	Feminno	47	159.7	Sim	84.7	3321036	107.8	1576.9	Ex fumante	Usuario	29.76	Nao	Moderada	Não	162.5	114.5	Sim	Sim	Sim	Elevada	Sim	Sim	Nao branco	Ensino Med	Não	Moderado	Sempre ou maioria junto as refeições	Nunca	Não	0 a 139,99 g/semana
535	Feminno	45	156.7	Sim	68	27693058	83.2	9855625	Nunca fumo	Nunca usou			Fraca	Não	126	80	Nao	Nao	Nao	Normal	Sim	Sim	Nao branco	Ensino Sup	Não	Abstêmios				Abstêmios
536	Feminno	46	157.5	Não	57.95	23361048	84.35	1037.25	Nunca fumo	Nunca usou			Fraca	Não	153	101	Sim	Sim	Sim	Elevada	Nao	Sim	Branco	Ensino Med	Não	Abstêmios				Abstêmios
537	Feminno	49	155.9	Sim	57.16	23517979	82	1556125	Nunca fumo	Usuario	40	Nao	Fraca	Não	131.5	83	Nao	Nao	Nao	Normal	Nao	Sim	Nao branco	Ensino Sup	Não	Moderado	Sempre ou maioria junto as refeições	2 ou 3x por mês	Sim	0 a 139,99 g/semana
538	Masculino	53	183.2	Sim	86.45	25758114	101.3	12448333	Nunca fumo	Usuario	179.2	Nao	Fraca	Não	122	72	Nao	Nao	Nao	Normal	Sim	Sim	Branco	Ensino Sup	Não	Moderado	Sempre ou maioria junto as refeições	Somente em ocasiões especiais	Não	140 a 209,99 g/semana
539	Feminno	65	162.4	Não	52.15	19773441	68	2074.5	Nunca fumo	Ex usuario			Fraca	Não	110	66.5	Nao	Nao	Nao	Normal	Nao	Nao	Nao branco	Fundamenta	Sim	Abstêmios				Abstêmios
540	Feminno	41	161	Sim	68.8	26542186	82.6	622.25	Nunca fumo	Usuario	33.6	Nao	Fraca	Não	98.5	63	Nao	Nao	Nao	Normal	Sim	Sim	Nao branco	Ensino Sup	Não	Moderado	Nunca ou maioria fora das refeições	Somente em ocasiões especiais	Não	0 a 139,99 g/semana
541	Masculino	63	167.1	Sim	84.4	30226617	103	691.5	Nunca fumo	Ex usuario			Fraca	Não	148	78	Sim	Nao	Sim	Elevada	Sim	Sim	Nao branco	Fundamenta	Não	Abstêmios				Abstêmios
542	Masculino	58	158.6	Sim	71.5	28424948	92.65	26281667	Nunca fumo	Ex usuario			Forte	Não	128.5	79	Nao	Nao	Nao	Normal	Sim	Nao	Branco	Ensino Sup	Não	Abstêmios				Abstêmios
543	Masculino	50	168.4	Sim	90.7	31983288	101.6	1971125	Nunca fumo	Ex usuario			Fraca	Não	125.5	82	Nao	Nao	Nao	Normal	Sim	Sim	Branco	Ensino Sup	Não	Abstêmios				Abstêmios
544	Feminno	57	158.6	Sim	78.78	31319124	94.65	1452.25	Ex fumante	Usuario	80.8	Nao	Moderada	Não	99	63.5	Nao	Nao	Nao	Normal	Sim	Sim	Nao branco	Ensino Med	Não	Moderado	Sempre ou maioria junto as refeições	Somente em ocasiões especiais	Não	0 a 139,99 g/semana
545	Feminno	42	160	Sim	68.4	2671875	91.25	311125	Nunca fumo	Ex usuario			Fraca	Não	115.5	72.5	Nao	Nao	Nao	Normal	Sim	Sim	Branco	Ensino Med	Não	Abstêmios				Abstêmios
546	Feminno	57	158.8	Sim	60.8	24110298	83	3942.25	Nunca fumo	Ex usuario			Fraca	Não	122.5	73	Nao	Nao	Nao	Normal	Nao	Sim	Branco	Ensino Sup	Sim	Abstêmios				Abstêmios
547	Masculino	52	169.7	Sim	71.85	24949571	86.3	311125	Ex fumante	Ex usuario			Fraca	Não	136	75.5	Nao	Nao	Nao	Normal	Nao	Nao	Nao branco	Fundamenta	Não	Abstêmios				Abstêmios
548	Masculino	43	175.1	Não	72.95	23793208	83.8	1763625	Nunca fumo	Nunca usou			Forte	Não	109	70.5	Nao	Nao	Nao	Normal	Nao	Nao	Branco	Ensino Sup	Não	Abstêmios				Abstêmios
549	Feminno	35	152.6	Sim	47.65	20462271	71.6	1037.25	Nunca fumo	Ex usuario			Fraca	Não	103.5	70	Nao	Nao	Nao	Normal	Nao	Nao	Branco	Ensino Med	Não	Abstêmios				Abstêmios
550	Feminno	70	163.3	Sim	69.46	26047282	89	1037.25	Ex fumante	Usuario	42.72	Nao	Fraca	Não	137	77	Nao	Nao	Nao	Normal	Sim	Sim	Nao branco	Fundamenta	Sim	Moderado	Sempre ou maioria junto as refeições	Nunca	Não	0 a 139,99 g/semana
551	Feminno	36	161.4	Sim	89.45	34337865	110	1037.25	Nunca fumo	Usuario	42.72	Nao	Fraca	Não	125	82.5	Nao	Nao	Nao	Normal	Sim	Sim	Branco	Ensino Med	Não	Moderado	Sempre ou maioria junto as refeições	Somente em ocasiões especiais	Não	0 a 139,99 g/semana
552	Masculino	65	167.7	Não	87.25	31024108	107	1410.9	Ex fumante	Usuario	148.8	Nao	Fraca	Não	172.5	89	Sim	Nao	Sim	Elevada	Sim	Sim	Nao branco	Ensino Med	Não	Moderado	Tanto junto quanto fora das refeições	1 a 2x por semana	Sim	140 a 209,99 g/semana
553	Feminno	40	161.2	Não	59.5	22897438	77.4	2697.25	Nunca fumo	Usuario	68.64	Nao	Forte	Não	106.5	58	Nao	Nao	Nao	Normal	Nao	Nao	Branco	Ensino Sup	Não	Moderado	Nunca ou maioria fora das refeições	2 ou 3x por mês	Sim	0 a 139,99 g/semana
554	Feminno	51	155.4	Sim	47.2	19545193	68.1	3942.25	Ex fumante	Ex usuario			Moderada	Não	91	56.5	Nao	Nao	Nao	Normal	Nao	Nao	Nao branco	Ensino Sup	Sim	Abstêmios				Abstêmios
555	Feminno	48	160.8	Sim	52.05	20130226	72.1	580.9	Nunca fumo	Ex usuario			Moderada	Não	128	78	Nao	Nao	Nao	Normal	Nao	Nao	Nao branco	Ensino Sup	Não	Abstêmios				Abstêmios
556	Feminno	56	150.9	Sim	60.06	26375873	93.7	1556125	Nunca fumo	Ex usuario			Fraca	Não	111	70.5	Nao	Nao	Nao	Normal	Sim	Sim	Branco	Ensino Sup	Sim	Abstêmios				Abstêmios
557	Feminno	44	165.7	Sim	80.75	29410169	98.7	4564.5	Nunca fumo	Ex usuario			Fraca	Não	115	75	Nao	Nao	Nao	Normal	Sim	Sim	Nao branco	Ensino Sup	Não	Abstêmios				Abstêmios
558	Feminno	47	163.1	Sim	92.1	34621965	125.7	726125	Nunca fumo	Ex usuario			Fraca	Não	122	79.5	Nao	Nao	Nao	Normal	Sim	Sim	Branco	Ensino Med	Não	Abstêmios				Abstêmios
559	Feminno	52	164.6	Sim	95.5	35248749	112.7	1037.25	Ex fumante	Ex usuario			Fraca	Não	103.5	73	Nao	Nao	Nao	Normal	Sim	Sim	Nao branco	Ensino Med	Sim	Abstêmios				Abstêmios
560	Masculino	53	157.5	Sim	64.25	25900731	85.15	1521.5	Fumante	Usuario	99.2	Nao	Fraca	Não	125	81	Nao	Nao	Nao	Normal	Sim	Nao	Branco	Ensino Med	Não	Moderado	Nunca ou maioria fora das refeições	Somente em ocasiões especiais	Não	0 a 139,99 g/semana
561	Masculino	69	169.5	Não	86.8	30212059	113.7	13140833	Nunca fumo	Usuario	89.92	Nao	Fraca	Não	135.5	89.5	Nao	Nao	Nao	Normal	Sim	Sim	Branco	Ensino Sup	Não	Moderado	Nunca ou maioria fora das refeições	Nunca	Não	0 a 139,99 g/semana
562	Feminno	49	154.5	Sim	56.8	2379531	92.5	41483333	Fumante	Usuario	352.8	Sim	Fraca	Não	116.5	83	Nao	Nao	Nao	Normal	Nao	Sim	Branco	Ensino Med	Sim	Excessivo	Nunca ou maioria fora das refeições	Nunca	Não	280 a 419,99 g/semana
563	Masculino	56	170.9	Não	69.2	23693104	87.4	26281667	Nunca fumo	Usuario	88.96	Nao	Fraca	Não	112	68.5	Nao	Nao	Nao	Normal	Nao	Nao	Branco	Ensino Sup	Não	Moderado	Nunca ou maioria fora das refeições	2 ou 3x por mês	Sim	0 a 139,99 g/semana
564	Masculino	43	176	Sim	70.8	22856405	82.65	1348625	Ex fumante	Ex usuario			Fraca	Não	139	86.5	Nao	Nao	Nao	Normal	Nao	Nao	Branco	Ensino Sup	Não	Abstêmios				Abstêmios
565	Masculino	56	170.3	Sim	80.25	2767042	92.1	1867.25	Nunca fumo	Usuario	119.04	Nao	Moderada	Não	125.5	81.5	Nao	Nao	Nao	Normal	Sim	Nao	Nao branco	Ensino Med	Não	Moderado	Nunca ou maioria fora das refeições	1 a 2x por semana	Sim	0 a 139,99 g/semana
566	Masculino	43	175.8	Sim	66.55	21533286	78.2	2351.5	Nunca fumo	Ex usuario			Forte	Não	125.5	76.5	Nao	Nao	Nao	Normal	Nao	Nao	Nao branco	Ensino Sup	Não	Abstêmios				Abstêmios
567	Feminno	45	157.6	Sim	52.95	21318348	73.05	3734.5	Nunca fumo	Usuario	46.56	Nao	Fraca	Não	108	73	Nao	Nao	Nao	Normal	Nao	Nao	Nao branco	Ensino Sup	Não	Moderado	Tanto junto quanto fora das refeições	Nunca	Não	0 a 139,99 g/semana
568	Masculino	43	169.6	Sim	71.81	24965095	93.5	1576.9	Nunca fumo	Usuario	109.92	Nao	Fraca	Não	123.5	84.5	Nao	Nao	Nao	Normal	Nao	Nao	Branco	Ensino Sup	Não	Moderado	Nunca ou maioria fora das refeições	Somente em ocasiões especiais	Não	0 a 139,99 g/semana
569	Masculino	47	173.8	Sim	70.75	23422158	84.7	1576.9	Fumante	Usuario	143.52	Nao	Fraca	Não	142	83	Sim	Nao	Sim	Elevada	Nao	Nao	Branco	Ensino Sup	Não	Moderado	Sempre ou maioria junto as refeições	Somente em ocasiões especiais	Não	140 a 209,99 g/semana
570	Masculino	38	168.2	Sim	77.55	27411312	94.7	746.9	Ex fumante	Usuario	178.56	Nao	Forte	Não	161.5	98	Sim	Sim	Sim	Elevada	Sim	Sim	Branco	Ensino Med	Não	Moderado	Sempre ou maioria junto as refeições	1 a 2x por semana	Sim	140 a 209,99 g/semana
571	Feminno	40	159.2	Sim	58.85	232199	72.6	311125	Fumante	Ex usuario			Fraca	Não	102.5	58.5	Nao	Nao	Nao	Normal	Nao	Nao	Nao branco	Ensino Med	Não	Abstêmios				Abstêmios
572	Feminno	38	151.1	Sim	46.34	20296778	78	89908333	Nunca fumo	Usuario	18	Nao	Fraca	Não	129.5	77	Nao	Nao	Nao	Normal	Nao	Nao	Nao branco	Ensino Sup	Não	Moderado	Sempre ou maioria junto as refeições	Somente em ocasiões especiais	Não	0 a 139,99 g/semana
573	Masculino	68	173.4	Não	81.9	27238659	105	518625	Fumante	Ex usuario			Fraca	Não	135	77.5	Nao	Nao	Nao	Normal	Sim	Sim	Nao branco	Fundamenta	Não	Abstêmios				Abstêmios
574	Masculino	46	183.8	Não	92.65	27425491	98.8	1348625	Ex fumante	Ex usuario			Moderada	Não	121	75.5	Nao	Nao	Nao	Normal	Sim	Sim	Nao branco	Ensino Med	Não	Abstêmios				Abstêmios
575	Masculino	56	171.8	Não	75.9	25715529	89.4	691.5	Nunca fumo	Usuario	153.28	Nao	Fraca	Não	121.5	83.5	Nao	Nao	Nao	Normal	Sim	Nao	Nao branco	Ensino Med	Não	Moderado	Nunca ou maioria fora das refeições	Nunca	Não	140 a 209,99 g/semana
576	Feminno	46	154.5	Sim	62.8	26308899	78.35	2074.5	Nunca fumo	Usuario	75.52	Nao	Fraca	Não	130.5	85	Nao	Nao	Nao	Normal	Sim	Nao	Branco	Ensino Sup	Não	Moderado	Tanto junto quanto fora das refeições	Nunca	Não	0 a 139,99 g/semana
577	Masculino	68	172.6	Não	81.45	27340692	97.1	1971125	Ex fumante	Usuario	389.6	Sim	Moderada	Não	124.5	66.5	Nao	Nao	Nao	Normal	Sim	Sim	Nao branco	Ensino Sup	Não	Excessivo	Nunca ou maioria fora das refeições	Somente em ocasiões especiais	Não	280 a 419,99 g/semana
578	Feminno	56	165.9	Sim	74.35	27013957	87.5	13140833	Nunca fumo	Usuario	33.6	Nao	Fraca	Não	134	75.5	Nao	Nao	Nao	Normal	Sim	Sim	Branco	Ensino Sup	Sim	Moderado	Nunca ou maioria fora das refeições	Somente em ocasiões especiais	Não	0 a 139,99 g/semana
579	Masculino	52	171	Sim	71.8	24554564	86.5	26281667	Ex fumante	Ex usuario			Fraca	Não	105.5	66	Nao	Nao	Nao	Normal	Nao	Nao	Nao branco	Ensino Sup	Não	Abstêmios				Abstêmios
580	Masculino	47	171.5	Sim	54.8	18631693	67.2	1521.5	Nunca fumo	Ex usuario			Moderada	Não	121.5	72	Nao	Nao	Nao	Normal	Nao	Nao	Branco	Ensino Med	Não	Abstêmios				Abstêmios
581	Feminno	48	157.6	Sim	51.94	20911709	76.5	311125	Fumante	Ex usuario			Fraca	Não	95.5	62.5	Nao	Nao	Nao	Normal	Nao	Nao	Nao branco	Ensino Sup	Não	Abstêmios				Abstêmios
582	Feminno	52	162.4	Sim	76.65	29062978	91	2351.5	Fumante	Nunca usou			Fraca	Não	107	74	Nao	Nao	Nao	Normal	Sim	Sim	Branco	Ensino Med	Sim	Abstêmios				Abstêmios
583	Feminno	52	153.5	Sim	52.9	22451167	83.1	622.25	Ex fumante	Usuario	89.28	Nao	Fraca	Não	142.5	96.5	Sim	Sim	Sim	Elevada	Nao	Sim	Branco	Ensino Med	Sim	Moderado	Nunca ou maioria fora das refeições	1 a 2x por semana	Sim	0 a 139,99 g/semana
584	Masculino	49	166.2	Não	58.1	21033623	76	518625	Ex fumante	Usuario	126.72	Nao	Moderada	Não	120	72.5	Nao	Nao	Nao	Normal	Nao	Nao	Nao branco	Fundamenta	Não	Moderado	Nunca ou maioria fora das refeições	Somente em ocasiões especiais	Não	0 a 139,99 g/semana
585	Masculino	47	166.7	Não	78.85	28374649	95	20741667	Ex fumante	Ex usuario			Moderada	Não	136	89.5	Nao	Nao	Nao	Normal	Sim	Sim	Nao branco	Ensino Med	Não	Abstêmios				Abstêmios
586	Masculino	54	172.7	Não	85.25	28583125	106.8	26281667	Ex fumante	Usuario	116.64	Nao	Fraca	Não	113.5	73	Nao	Nao	Nao	Normal	Sim	Sim	Branco	Ensino Sup	Não	Moderado	Sempre ou maioria junto as refeições	Somente em ocasiões especiais	Não	0 a 139,99 g/semana
587	Feminno	43	154.7	Não	64.65	27013938	81.65	62241667	Ex fumante	Usuario	33.6	Nao	Fraca	Não	107.5	70.5	Nao	Nao	Nao	Normal	Sim	Sim	Nao branco	Ensino Med	Não	Moderado	Nunca ou maioria fora das refeições	2 ou 3x por mês	Sim	0 a 139,99 g/semana
588	Masculino	43	165.4	Sim	71.45	26117477	88.4	20748333	Nunca fumo	Ex usuario			Fraca	Não	142.5	84.5	Sim	Nao	Sim	Elevada	Sim	Nao	Nao branco	Ensino Sup	Não	Abstêmios				Abstêmios
589	Feminno	52	149.8	Sim	44.9	20008877	68.4	3942.25	Nunca fumo	Nunca usou			Fraca	Não	96.5	57	Nao	Nao	Nao	Normal	Nao	Nao	Nao branco	Ensino Sup	Não	Abstêmios				Abstêmios
590	Feminno	51	154.1	Não	62.3	26235103	87.2	12448333	Ex fumante	Usuario	100.8	Nao	Moderada	Não	118.5	77	Nao	Nao	Nao	Normal	Sim	Sim	Branco	Ensino Med	Não	Moderado	Nunca ou maioria fora das refeições	Somente em ocasiões especiais	Não	0 a 139,99 g/semana
591	Masculino	40	174.8	Sim	77	25200425	76.15	311125	Nunca fumo	Usuario	50.4	Nao	Fraca	Não	155.5	90.5	Sim	Sim	Sim	Elevada	Sim	Nao	Nao branco	Ensino Med	Não	Moderado	Nunca ou maioria fora das refeições	Nunca	Não	0 a 139,99 g/semana
592	Feminno	40	166.1	Sim	54.9	19899084	73.2	3942.25	Nunca fumo	Usuario	43.92	Nao	Fraca	Não	109.5	69.5	Nao	Nao	Nao	Normal	Nao	Nao	Nao branco	Ensino Sup	Não	Moderado	Sempre ou maioria junto as refeições	Somente em ocasiões especiais	Não	0 a 139,99 g/semana
593	Feminno	40	165	Sim	65.4	24022039	77.5	96816667	Nunca fumo	Nunca usou			Fraca	Não	107.5	70	Nao	Nao	Nao	Normal	Nao	Nao	Branco	Ensino Med	Não	Abstêmios				Abstêmios
594	Feminno	61	158.3	Sim	49.05	19573892	74	3734.5	Fumante	Nunca usou			Fraca	Não	113.5	68	Nao	Nao	Nao	Normal	Nao	Nao	Branco	Ensino Med	Sim	Abstêmios				Abstêmios
595	Masculino	41	180	Sim	88.25	27237654	103.7	26281667	Nunca fumo	Usuario	119.04	Nao	Fraca	Não	104	69.5	Nao	Nao	Nao	Normal	Sim	Sim	Branco	Ensino Sup	Não	Moderado	Nunca ou maioria fora das refeições	1 a 2x por semana	Sim	0 a 139,99 g/semana
596	Feminno	63	150.5	Sim	48.9	21589166	69	2282.25	Nunca fumo	Ex usuario			Fraca	Não	116.5	82	Nao	Nao	Nao	Normal	Nao	Nao	Nao branco	Ensino Med	Não	Abstêmios				Abstêmios
597	Masculino	43	188.8	Sim	87.65	245894	86.55	26281667	Nunca fumo	Ex usuario			Forte	Não	125	71	Nao	Nao	Nao	Normal	Nao	Nao	Nao branco	Ensino Med	Não	Abstêmios				Abstêmios
598	Feminno	58	166.2	Sim	79.85	28907656	97.5	96816667	Nunca fumo	Usuario	51.84	Nao	Fraca	Não	106.5	67.5	Nao	Nao	Nao	Normal	Sim	Sim	Nao branco	Ensino Sup	Não	Moderado	Sempre ou maioria junto as refeições	Nunca	Não	0 a 139,99 g/semana
599	Feminno	66	146	Não	59.5	27913305	92.8	2904.5	Nunca fumo	Usuario	89.28	Nao	Fraca	Não	129.5	66	Nao	Nao	Nao	Normal	Sim	Sim	Nao branco	Fundamenta	Sim	Moderado	Nunca ou maioria fora das refeições	2 ou 3x por mês	Sim	0 a 139,99 g/semana
600	Masculino	39	173.5	Não	76.75	25496433	91.6	79788462	Nunca fumo	Usuario	16.8	Nao	Moderada	Não	124.5	77	Nao	Nao	Nao	Normal	Sim	Nao	Nao branco	Fundamenta	Não	Moderado	Nunca ou maioria fora das refeições	Nunca	Não	0 a 139,99 g/semana
601	Feminno	51	164.9	Sim	75.25	2767357	96.4	726125	Fumante	Ex usuario			Fraca	Não	118	68.5	Nao	Nao	Nao	Normal	Sim	Sim	Nao branco	Ensino Med	Sim	Abstêmios				Abstêmios
602	Feminno	37	163.8	Não	59.05	22008584	75.2	1971125	Nunca fumo	Usuario	12.96	Nao	Fraca	Não	105.5	64.5	Nao	Nao	Nao	Normal	Nao	Nao	Branco	Ensino Sup	Não	Moderado	Tanto junto quanto fora das refeições	Nunca	Não	0 a 139,99 g/semana
603	Feminno	57	154.5	Sim	71.4	2991171	87.1	2904.5	Nunca fumo	Ex usuario			Fraca	Não	125.5	77	Nao	Nao	Nao	Normal	Sim	Sim	Branco	Ensino Sup	Sim	Abstêmios				Abstêmios
604	Feminno	51	157.9	Sim	69.56	27899429	100	1452.25	Nunca fumo	Usuario	18.96	Nao	Fraca	Não	123	84	Nao	Nao	Nao	Normal	Sim	Sim	Nao branco	Ensino Sup	Não	Moderado	Nunca ou maioria fora das refeições	Nunca	Não	0 a 139,99 g/semana
605	Masculino	53	166.8	Não	69.65	2503393	83.5	1521.5	Nunca fumo	Usuario	29.76	Nao	Forte	Não	115	64.5	Nao	Nao	Nao	Normal	Sim	Nao	Branco	Ensino Med	Não	Moderado	Sempre ou maioria junto as refeições	Nunca	Não	0 a 139,99 g/semana
606	Masculino	50	175.5	Não	98.3	31915325	105.3	414.9	Nunca fumo	Ex usuario			Moderada	Não	125.5	85	Nao	Nao	Nao	Normal	Sim	Sim	Nao branco	Ensino Med	Não	Abstêmios				Abstêmios
607	Masculino	48	174.4	Não	82.45	27108014	96.7	414.9	Nunca fumo	Usuario	67.2	Nao	Fraca	Não	121.5	77.5	Nao	Nao	Nao	Normal	Sim	Sim	Nao branco	Ensino Med	Não	Moderado	Nunca ou maioria fora das refeições	Somente em ocasiões especiais	Não	0 a 139,99 g/semana
608	Feminno	47	153	Sim	62.2	26570977	91.1	518625	Nunca fumo	Usuario	59.52	Nao	Fraca	Não	136	84	Nao	Nao	Nao	Normal	Sim	Sim	Nao branco	Ensino Med	Não	Moderado	Nunca ou maioria fora das refeições	2 ou 3x por mês	Sim	0 a 139,99 g/semana
609	Feminno	67	146	Sim	52.25	24512104	84	1037.25	Ex fumante	Ex usuario			Fraca	Não	122	69.5	Nao	Nao	Nao	Normal	Nao	Sim	Nao branco	Fundamenta	Sim	Abstêmios				Abstêmios
610	Feminno	45	166.7	Sim	61.75	22221111	80	1763625	Nunca fumo	Nunca usou			Moderada	Não	87	59	Nao	Nao	Nao	Normal	Nao	Nao	Nao branco	Ensino Sup	Não	Abstêmios				Abstêmios
611	Masculino	51	174.1	Não	84.65	2792733	99.2	3942.25	Nunca fumo	Usuario	390.4	Sim	Fraca	Não	112.5	69.5	Nao	Nao	Nao	Normal	Sim	Sim	Branco	Ensino Sup	Não	Excessivo	Sempre ou maioria junto as refeições	1 a 2x por semana	Sim	280 a 419,99 g/semana
612	Masculino	54	172.5	Sim	75.7	25440034	89.9	12448333	Nunca fumo	Usuario	84	Nao	Forte	Não	103	60.5	Nao	Nao	Nao	Normal	Sim	Nao	Branco	Ensino Sup	Não	Moderado	Nunca ou maioria fora das refeições	Somente em ocasiões especiais	Não	0 a 139,99 g/semana
613	Feminno	58	160.5	Não	54.16	21024641	79.5	20748333	Nunca fumo	Ex usuario			Fraca	Não	130.5	80.5	Nao	Nao	Nao	Normal	Nao	Nao	Nao branco	Ensino Sup	Sim	Abstêmios				Abstêmios
614	Masculino	65	171.6	Não	82.3	27948935	100.4	7054.5	Nunca fumo	Usuario	68.64	Nao	Moderada	Não	113.5	69	Nao	Nao	Nao	Normal	Sim	Sim	Nao branco	Ensino Sup	Não	Moderado	Sempre ou maioria junto as refeições	Somente em ocasiões especiais	Não	0 a 139,99 g/semana
615	Masculino	64	164.4	Sim	69.6	25751683	91.9	3942.25	Nunca fumo	Usuario	76.32	Nao	Fraca	Não	100.5	68	Nao	Nao	Nao	Normal	Sim	Nao	Nao branco	Ensino Sup	Não	Moderado	Tanto junto quanto fora das refeições	Somente em ocasiões especiais	Não	0 a 139,99 g/semana
616	Masculino	45	179.3	Sim	91.4	28430573	100.4	26281667	Nunca fumo	Usuario	16.8	Nao	Fraca	Não	117.5	83	Nao	Nao	Nao	Normal	Sim	Sim	Branco	Ensino Sup	Não	Moderado	Nunca ou maioria fora das refeições	Somente em ocasiões especiais	Não	0 a 139,99 g/semana
617	Feminno	37	169.8	Não	56.5	19596255	70.2	2697.25	Nunca fumo	Usuario	46.56	Nao	Fraca	Não	96.5	63	Nao	Nao	Nao	Normal	Nao	Nao	Nao branco	Ensino Med	Não	Moderado	Nunca ou maioria fora das refeições	Somente em ocasiões especiais	Não	0 a 139,99 g/semana
618	Feminno	46	155.2	Sim	54.25	22522485	75.5	1971125	Nunca fumo	Usuario	12.96	Nao	Fraca	Não	102	73.5	Nao	Nao	Nao	Normal	Nao	Nao	Branco	Ensino Sup	Não	Moderado	Sempre ou maioria junto as refeições	Nunca	Não	0 a 139,99 g/semana
619	Feminno	51	162.1	Sim	55.35	21064521	70.5	4564.5	Nunca fumo	Ex usuario			Forte	Não	115.5	65.5	Nao	Nao	Nao	Normal	Nao	Nao	Branco	Ensino Sup	Não	Abstêmios				Abstêmios
620	Feminno	49	157.9	Não	52.45	21036875	71.7	580.9	Nunca fumo	Ex usuario			Fraca	Não	104.5	67.5	Nao	Nao	Nao	Normal	Nao	Nao	Nao branco	Ensino Med	Sim	Abstêmios				Abstêmios
621	Feminno	54	163.1	Sim	50.8	19096589	74.2	26281667	Fumante	Usuario	141.92	Sim	Fraca	Não	118	77.5	Nao	Nao	Nao	Normal	Nao	Nao	Nao branco	Ensino Sup	Sim	Excessivo	Nunca ou maioria fora das refeições	Somente em ocasiões especiais	Não	140 a 209,99 g/semana
622	Masculino	56	178.8	Sim	83.2	26024854	94.1	1576.9	Ex fumante	Usuario	159.52	Nao	Fraca	Não	161.5	88.5	Sim	Nao	Sim	Elevada	Sim	Sim	Branco	Ensino Sup	Não	Moderado	Sempre ou maioria junto as refeições	Somente em ocasiões especiais	Não	140 a 209,99 g/semana
623	Feminno	47	158.9	Sim	57.85	22911608	80.55	3112.25	Fumante	Usuario	84	Nao	Fraca	Não	117	70	Nao	Nao	Nao	Normal	Nao	Sim	Nao branco	Ensino Sup	Não	Moderado	Nunca ou maioria fora das refeições	2 ou 3x por mês	Sim	0 a 139,99 g/semana
624	Masculino	47	180.9	Sim	94.95	29014683	103.5	691.5	Nunca fumo	Usuario	113.76	Nao	Fraca	Não	113	66	Nao	Nao	Nao	Normal	Sim	Sim	Nao branco	Ensino Med	Não	Moderado	Sempre ou maioria junto as refeições	Somente em ocasiões especiais	Não	0 a 139,99 g/semana
625	Feminno	64	148.6	Sim	41.15	18635121	66.45	17981667	Ex fumante	Ex usuario			Fraca	Não	90.5	55	Nao	Nao	Nao	Normal	Nao	Nao	Branco	Ensino Sup	Sim	Abstêmios				Abstêmios
626	Feminno	72	158.5	Sim	76.25	30351581	97	62241667	Nunca fumo	Ex usuario			Fraca	Não	112.5	67.5	Nao	Nao	Nao	Normal	Sim	Sim	Nao branco	Fundamenta	Sim	Abstêmios				Abstêmios
627	Feminno	40	155.3	Sim	62.9	26080009	86.3	1971125	Nunca fumo	Usuario	200	Sim	Forte	Não	95.5	59	Nao	Nao	Nao	Normal	Sim	Sim	Branco	Ensino Sup	Não	Excessivo	Tanto junto quanto fora das refeições	1 a 2x por semana	Sim	140 a 209,99 g/semana
628	Masculino	49	166.2	Sim	97.8	35405996	110.7	96816667	Ex fumante	Usuario	170.88	Nao	Fraca	Não	146	93	Sim	Sim	Sim	Elevada	Sim	Sim	Nao branco	Ensino Med	Não	Moderado	Nunca ou maioria fora das refeições	Somente em ocasiões especiais	Não	140 a 209,99 g/semana
629	Masculino	47	180.9	Sim	106.75	3262051	114.1	1576.9	Nunca fumo	Usuario	199.2	Nao	Fraca	Não	121	76	Nao	Nao	Nao	Normal	Sim	Sim	Nao branco	Ensino Sup	Não	Moderado	Nunca ou maioria fora das refeições	1 a 2x por semana	Sim	140 a 209,99 g/semana
630	Masculino	48	177.9	Não	94.35	29811924	115	10374167	Nunca fumo	Ex usuario			Fraca	Não	118	74.5	Nao	Nao	Nao	Normal	Sim	Sim	Nao branco	Ensino Sup	Não	Abstêmios				Abstêmios
631	Masculino	46	171	Não	87.6	29957936	99.5	1244.9	Nunca fumo	Usuario	88.48	Nao	Fraca	Não	141.5	82.5	Sim	Nao	Sim	Elevada	Sim	Sim	Nao branco	Ensino Sup	Não	Moderado	Nunca ou maioria fora das refeições	Somente em ocasiões especiais	Não	0 a 139,99 g/semana
632	Masculino	44	172.4	Não	83.3	28026604	98.1	6224.5	Ex fumante	Usuario	91.52	Nao	Fraca	Não	119	79.5	Nao	Nao	Nao	Normal	Sim	Sim	Branco	Ensino Sup	Não	Moderado	Nunca ou maioria fora das refeições	Somente em ocasiões especiais	Não	0 a 139,99 g/semana
633	Feminno	43	169.4	Sim	73.05	2545619	90.8	2697.25	Nunca fumo	Ex usuario			Fraca	Não	110	66.5	Nao	Nao	Nao	Normal	Sim	Sim	Nao branco	Ensino Sup	Não	Abstêmios				Abstêmios
634	Feminno	44	164.3	Não	56.25	20837586	74.1	1971125	Nunca fumo	Usuario	71.68	Nao	Moderada	Não	104.5	66	Nao	Nao	Nao	Normal	Nao	Nao	Branco	Ensino Med	Não	Moderado	Sempre ou maioria junto as refeições	Somente em ocasiões especiais	Não	0 a 139,99 g/semana
635	Masculino	51	176.1	Sim	78.4	25281181	91.7	2351.5	Nunca fumo	Usuario	64.8	Nao	Moderada	Não	135	80.5	Nao	Nao	Nao	Normal	Sim	Nao	Branco	Ensino Sup	Não	Moderado	Sempre ou maioria junto as refeições	Nunca	Não	0 a 139,99 g/semana
636	Feminno	53	168	Sim	53.6	1899093	70.3	3942.25	Nunca fumo	Usuario	76.32	Nao	Moderada	Não	135.5	79	Nao	Nao	Nao	Normal	Nao	Nao	Branco	Ensino Sup	Não	Moderado	Sempre ou maioria junto as refeições	Nunca	Não	0 a 139,99 g/semana
637	Masculino	71	156.7	Sim	66.55	27102545	96.7	96816667	Nunca fumo	Usuario	89.28	Nao	Fraca	Não	125.5	85	Nao	Nao	Nao	Normal	Sim	Sim	Nao branco	Fundamenta	Não	Moderado	Sempre ou maioria junto as refeições	Nunca	Não	0 a 139,99 g/semana
638	Masculino	59	155.6	Sim	75.45	31163057	101.4	96816667	Nunca fumo	Usuario	16.8	Nao	Fraca	Não	127.5	77	Nao	Nao	Nao	Normal	Sim	Sim	Nao branco	Fundamenta	Não	Moderado	Sempre ou maioria junto as refeições	2 ou 3x por mês	Sim	0 a 139,99 g/semana
639	Masculino	46	174.8	Sim	96.35	31533259	101.8	1867.25	Nunca fumo	Usuario	50.4	Nao	Fraca	Não	160.5	100.5	Sim	Sim	Sim	Elevada	Sim	Sim	Nao branco	Ensino Med	Não	Moderado	Nunca ou maioria fora das refeições	1 a 2x por semana	Sim	0 a 139,99 g/semana
640	Feminno	54	161	Sim	75.9	29281278	88.2	1556125	Ex fumante	Usuario	221.28	Sim	Fraca	Não	108	66	Nao	Nao	Nao	Normal	Sim	Sim	Nao branco	Ensino Sup	Sim	Excessivo	Nunca ou maioria fora das refeições	1 a 2x por semana	Sim	210 a 279,99 g/semana
641	Masculino	47	187	Sim	89.2	25508307	95.1	622.25	Fumante	Usuario	513.44	Sim	Fraca	Não	107.5	58	Nao	Nao	Nao	Normal	Sim	Sim	Nao branco	Ensino Med	Não	Excessivo	Nunca ou maioria fora das refeições	1 a 2x por semana	Sim	420 a 1074 g/semana
642	Masculino	47	174.4	Sim	79.1	26006597	88.2	26281667	Nunca fumo	Usuario	12.96	Nao	Fraca	Não	125.5	80	Nao	Nao	Nao	Normal	Sim	Nao	Nao branco	Ensino Sup	Não	Moderado	Tanto junto quanto fora das refeições	Somente em ocasiões especiais	Não	0 a 139,99 g/semana
643	Feminno	45	163	Sim	84.9	31954533	100.1	933625	Nunca fumo	Ex usuario			Fraca	Não	127	80.5	Nao	Nao	Nao	Normal	Sim	Sim	Nao branco	Ensino Med	Não	Abstêmios				Abstêmios
644	Masculino	39	170.5	Sim	70.8	24354796	85.2	726125	Nunca fumo	Ex usuario			Fraca	Não	125	78.5	Nao	Nao	Nao	Normal	Nao	Nao	Nao branco	Ensino Med	Não	Abstêmios				Abstêmios
645	Masculino	67	171.7	Não	94.4	32020743	110.1	26281667	Nunca fumo	Ex usuario			Fraca	Não	125	69	Nao	Nao	Nao	Normal	Sim	Sim	Branco	Ensino Sup	Não	Abstêmios				Abstêmios
646	Masculino	56	164.6	Não	73.45	27110164	92	1971125	Ex fumante	Usuario	55.68	Nao	Fraca	Não	127	70	Nao	Nao	Nao	Normal	Sim	Nao	Nao branco	Ensino Sup	Não	Moderado	Sempre ou maioria junto as refeições	Somente em ocasiões especiais	Não	0 a 139,99 g/semana
647	Feminno	38	178.9	Sim	72.3	22590072	81.4	2697.25	Nunca fumo	Usuario	98.4	Nao	Fraca	Não	113.5	76.5	Nao	Nao	Nao	Normal	Nao	Sim	Nao branco	Ensino Sup	Não	Moderado	Nunca ou maioria fora das refeições	Somente em ocasiões especiais	Não	0 a 139,99 g/semana
648	Masculino	63	160.5	Não	61.85	2400986	85.6	96816667	Ex fumante	Ex usuario			Fraca	Não	153	87	Sim	Nao	Sim	Elevada	Nao	Nao	Nao branco	Fundamenta	Não	Abstêmios				Abstêmios
649	Feminno	57	157.3	Sim	56.4	22794059	80.4	2074.5	Nunca fumo	Usuario	12.96	Nao	Fraca	Não	112	72.5	Nao	Nao	Nao	Normal	Nao	Sim	Branco	Ensino Sup	Sim	Moderado	Sempre ou maioria junto as refeições	Nunca	Não	0 a 139,99 g/semana
650	Masculino	44	174.2	Sim	84.75	2792823	92.7	3942.25	Nunca fumo	Usuario	191.36	Nao	Fraca	Não	108.5	69	Nao	Nao	Nao	Normal	Sim	Nao	Branco	Ensino Sup	Não	Moderado	Nunca ou maioria fora das refeições	Somente em ocasiões especiais	Não	140 a 209,99 g/semana
651	Masculino	43	175.4	Não	80.05	26019692	89.8	912.9	Ex fumante	Usuario	124.32	Nao	Moderada	Não	120.5	72	Nao	Nao	Nao	Normal	Sim	Nao	Nao branco	Ensino Med	Não	Moderado	Nunca ou maioria fora das refeições	2 ou 3x por mês	Sim	0 a 139,99 g/semana
652	Feminno	57	162	Sim	60.15	22919524	92	3942.25	Fumante	Usuario	238.08	Sim	Fraca	Não	133	89	Nao	Nao	Nao	Normal	Nao	Sim	Nao branco	Ensino Med	Sim	Excessivo	Nunca ou maioria fora das refeições	Praticamente todos ou dias ou mais de 1x ao dia	Sim	210 a 279,99 g/semana
653	Feminno	47	165.3	Sim	78.1	28582837	94.5	48408333	Nunca fumo	Usuario	29.76	Nao	Fraca	Não	130.5	96.5	Nao	Sim	Sim	Elevada	Sim	Sim	Branco	Ensino Med	Não	Moderado	Sempre ou maioria junto as refeições	Somente em ocasiões especiais	Não	0 a 139,99 g/semana
654	Feminno	67	163.4	Não	73.85	27659632	97.2	3942.25	Nunca fumo	Nunca usou			Fraca	Não	133.5	76.5	Nao	Nao	Nao	Normal	Sim	Sim	Branco	Ensino Sup	Sim	Abstêmios				Abstêmios
655	Masculino	52	172.6	Sim	100.3	33668158	108.6	933625	Nunca fumo	Ex usuario			Forte	Não	132.5	96	Nao	Sim	Sim	Elevada	Sim	Sim	Nao branco	Ensino Med	Não	Abstêmios				Abstêmios
656	Masculino	58	158.4	Não	69.6	27739516	90.45	414.9	Ex fumante	Usuario	100.8	Nao	Fraca	Não	137	92	Nao	Sim	Sim	Elevada	Sim	Nao	Nao branco	Fundamenta	Não	Moderado	Nunca ou maioria fora das refeições	Nunca	Não	0 a 139,99 g/semana
657	Feminno	51	157.3	Não	60.75	24552111	81.3	580.9	Ex fumante	Ex usuario			Fraca	Não	112	66.5	Nao	Nao	Nao	Normal	Nao	Sim	Nao branco	Ensino Med	Não	Abstêmios				Abstêmios
658	Masculino	60	173.5	Sim	72.55	24101188	90	1971125	Nunca fumo	Usuario	148.8	Nao	Moderada	Não	110	65.5	Nao	Nao	Nao	Normal	Nao	Nao	Branco	Ensino Sup	Não	Moderado	Sempre ou maioria junto as refeições	Nunca	Não	140 a 209,99 g/semana
659	Feminno	44	167.6	Sim	52.8	18796885	70.9	2074.5	Nunca fumo	Ex usuario			Fraca	Não	112.5	71	Nao	Nao	Nao	Normal	Nao	Nao	Branco	Ensino Sup	Não	Abstêmios				Abstêmios
660	Feminno	56	161.8	Sim	70.2	26815141	92.7	691.5	Nunca fumo	Usuario	89.28	Nao	Fraca	Não	122.5	73.5	Nao	Nao	Nao	Normal	Sim	Sim	Nao branco	Ensino Med	Sim	Moderado	Nunca ou maioria fora das refeições	1 a 2x por semana	Sim	0 a 139,99 g/semana
661	Feminno	39	161.4	Sim	102.9	3950102	112	1348625	Nunca fumo	Usuario	134.4	Nao	Moderada	Não	128	82.5	Nao	Nao	Nao	Normal	Sim	Sim	Nao branco	Ensino Med	Não	Moderado	Nunca ou maioria fora das refeições	Nunca	Não	0 a 139,99 g/semana
662	Feminno	48	159.8	Sim	68.5	26824833	90.55	1244.5	Nunca fumo	Nunca usou			Fraca	Não	120.5	76.5	Nao	Nao	Nao	Normal	Sim	Sim	Nao branco	Ensino Med	Não	Abstêmios				Abstêmios
663	Feminno	44	161.3	Não	55.5	2133164	74.1	3734.5	Nunca fumo	Usuario	37.92	Nao	Fraca	Não	89	59	Nao	Nao	Nao	Normal	Nao	Nao	Nao branco	Ensino Sup	Não	Moderado	Nunca ou maioria fora das refeições	Somente em ocasiões especiais	Não	0 a 139,99 g/semana
664	Feminno	45	155.1	Não	74.05	30782328	91.1	1141125	Nunca fumo	Nunca usou			Fraca	Não	126.5	78	Nao	Nao	Nao	Normal	Sim	Sim	Nao branco	Ensino Med	Não	Abstêmios				Abstêmios
665	Masculino	45	168	Sim	75.5	26750283	92.4	1576.9	Fumante	Usuario	59.52	Nao	Forte	Não	128	81.5	Nao	Nao	Nao	Normal	Sim	Nao	Branco	Ensino Sup	Não	Moderado	Nunca ou maioria fora das refeições	2 ou 3x por mês	Sim	0 a 139,99 g/semana
666	Feminno	59	168.4	Sim	90.2	31806975	107	1037.25	Nunca fumo	Nunca usou			Fraca	Não	147	99	Sim	Sim	Sim	Elevada	Sim	Sim	Branco	Ensino Med	Sim	Abstêmios				Abstêmios
667	Masculino	44	174.6	Sim	90.8	29784984	104	760.75	Fumante	Usuario	119.04	Nao	Fraca	Não	125.5	82	Nao	Nao	Nao	Normal	Sim	Sim	Nao branco	Ensino Med	Não	Moderado	Nunca ou maioria fora das refeições	2 ou 3x por mês	Sim	0 a 139,99 g/semana
668	Feminno	50	164.5	Sim	68.8	25424747	83.6	1971125	Ex fumante	Usuario	16	Nao	Forte	Não	113.5	83	Nao	Nao	Nao	Normal	Sim	Sim	Nao branco	Ensino Sup	Sim	Moderado	Nunca ou maioria fora das refeições	Nunca	Não	0 a 139,99 g/semana
669	Feminno	61	151.4	Sim	46.35	20220784	67	5394.5	Nunca fumo	Usuario	12.96	Nao	Fraca	Não	113.5	78	Nao	Nao	Nao	Normal	Nao	Nao	Branco	Ensino Med	Sim	Moderado	Sempre ou maioria junto as refeições	Somente em ocasiões especiais	Não	0 a 139,99 g/semana
670	Masculino	46	175.6	Não	108.45	35170661	110	2282.25	Nunca fumo	Usuario	46.56	Nao	Fraca	Não	132.5	93	Nao	Sim	Sim	Elevada	Sim	Sim	Nao branco	Ensino Sup	Não	Moderado	Nunca ou maioria fora das refeições	Somente em ocasiões especiais	Não	0 a 139,99 g/semana
671	Feminno	55	158	Sim	93.75	37554078	103	1971125	Ex fumante	Usuario	297.6	Sim	Fraca	Não	126.5	80.5	Nao	Nao	Nao	Normal	Sim	Sim	Nao branco	Ensino Sup	Sim	Excessivo	Tanto junto quanto fora das refeições	Nunca	Não	280 a 419,99 g/semana
672	Feminno	58	154.7	Sim	71.25	29771742	93.9	912.9	Nunca fumo	Nunca usou			Fraca	Não	113.5	74	Nao	Nao	Nao	Normal	Sim	Sim	Nao branco	Ensino Sup	Sim	Abstêmios				Abstêmios
673	Masculino	52	174.3	Sim	77.95	25657914	92.1	691.5	Nunca fumo	Ex usuario			Moderada	Não	116.5	76	Nao	Nao	Nao	Normal	Sim	Nao	Nao branco	Ensino Med	Não	Abstêmios				Abstêmios
674	Feminno	46	164.2	Sim	59.55	22086935	82.7	41483333	Nunca fumo	Usuario	28.96	Nao	Fraca	Não	128.5	91	Nao	Sim	Sim	Elevada	Nao	Sim	Nao branco	Ensino Med	Não	Moderado	Nunca ou maioria fora das refeições	Somente em ocasiões especiais	Não	0 a 139,99 g/semana
675	Feminno	46	173.1	Sim	68.1	22727569	79.2	691.5	Nunca fumo	Usuario	16.8	Nao	Fraca	Não	114	70.5	Nao	Nao	Nao	Normal	Nao	Nao	Nao branco	Ensino Sup	Não	Moderado	Nunca ou maioria fora das refeições	Nunca	Não	0 a 139,99 g/semana
676	Masculino	42	171.9	Não	85.45	28917471	94.7	26281667	Nunca fumo	Usuario	132.8	Nao	Forte	Não	119	71.5	Nao	Nao	Nao	Normal	Sim	Sim	Branco	Ensino Sup	Não	Moderado	Sempre ou maioria junto as refeições	Somente em ocasiões especiais	Não	0 a 139,99 g/semana
677	Masculino	54	163	Não	56.01	21080959	82.5	41483333	Nunca fumo	Ex usuario			Fraca	Não	152.5	88.5	Sim	Nao	Sim	Elevada	Nao	Nao	Branco	Ensino Med	Não	Abstêmios				Abstêmios
678	Feminno	37	159.6	Sim	97.35	38218196	111.55	1348625	Nunca fumo	Nunca usou			Fraca	Não	106.5	76	Nao	Nao	Nao	Normal	Sim	Sim	Branco	Ensino Sup	Não	Abstêmios				Abstêmios
679	Feminno	46	167.7	Sim	65.9	23432536	83.9	1348625	Nunca fumo	Usuario	41.92	Nao	Fraca	Não	94	62.5	Nao	Nao	Nao	Normal	Nao	Sim	Branco	Ensino Med	Não	Moderado	Sempre ou maioria junto as refeições	Nunca	Não	0 a 139,99 g/semana
680	Feminno	50	152.1	Sim	65.75	28420867	89.95	622.25	Fumante	Ex usuario			Fraca	Não	133.5	87	Nao	Nao	Nao	Normal	Sim	Sim	Branco	Ensino Sup	Sim	Abstêmios				Abstêmios
681	Masculino	68	167.8	Sim	75.4	26778573	100	17778571	Nunca fumo	Usuario	341.76	Sim	Fraca	Não	184.5	102.5	Sim	Sim	Sim	Elevada	Sim	Sim	Nao branco	Fundamenta	Não	Excessivo	Nunca ou maioria fora das refeições	2 ou 3x por mês	Sim	280 a 419,99 g/semana
682	Masculino	60	169.1	Sim	62.35	21804656	84.4	1141125	Ex fumante	Usuario	33.6	Nao	Fraca	Não	152.5	93.5	Sim	Sim	Sim	Elevada	Nao	Nao	Nao branco	Ensino Med	Não	Moderado	Sempre ou maioria junto as refeições	Somente em ocasiões especiais	Não	0 a 139,99 g/semana
683	Feminno	41	171.6	Sim	67.2	22821002	83.6	1763625	Nunca fumo	Ex usuario			Fraca	Não	97.5	62	Nao	Nao	Nao	Normal	Nao	Sim	Branco	Ensino Sup	Não	Abstêmios				Abstêmios
684	Masculino	63	162.5	Sim	67.4	2552426	93	7884.5	Ex fumante	Usuario	595.2	Sim	Fraca	Não	140	69.5	Sim	Nao	Sim	Elevada	Sim	Nao	Branco	Ensino Sup	Não	Excessivo	Nunca ou maioria fora das refeições	Nunca	Não	420 a 1074 g/semana
685	Masculino	47	168	Sim	73.2	25935374	93	12448333	Nunca fumo	Ex usuario			Fraca	Não	125	76	Nao	Nao	Nao	Normal	Sim	Nao	Branco	Ensino Med	Não	Abstêmios				Abstêmios
686	Feminno	48	168.3	Não	73.75	26037171	89.5	17981667	Ex fumante	Usuario	83.2	Nao	Fraca	Não	107	71.5	Nao	Nao	Nao	Normal	Sim	Sim	Nao branco	Ensino Sup	Não	Moderado	Nunca ou maioria fora das refeições	Somente em ocasiões especiais	Não	0 a 139,99 g/semana
687	Feminno	55	154.7	Sim	62.05	25927531	82.1	17981667	Nunca fumo	Usuario	25.92	Nao	Fraca	Não	123	78.5	Nao	Nao	Nao	Normal	Sim	Sim	Nao branco	Ensino Sup	Sim	Moderado	Nunca ou maioria fora das refeições	Somente em ocasiões especiais	Não	0 a 139,99 g/semana
688	Feminno	49	159.7	Sim	70.1	27485788	81.2	26281667	Ex fumante	Usuario	38.88	Nao	Fraca	Não	106.5	62	Nao	Nao	Nao	Normal	Sim	Sim	Branco	Ensino Sup	Sim	Moderado	Nunca ou maioria fora das refeições	Nunca	Não	0 a 139,99 g/semana
689	Feminno	39	158.8	Não	58.5	23198231	76	26281667	Nunca fumo	Usuario	25.92	Nao	Fraca	Não	104	66.5	Nao	Nao	Nao	Normal	Nao	Nao	Nao branco	Ensino Sup	Não	Moderado	Sempre ou maioria junto as refeições	Nunca	Não	0 a 139,99 g/semana
690	Feminno	37	162.5	Sim	63	23857988	78.2	2074.5	Ex fumante	Ex usuario			Forte	Não	99.5	59.5	Nao	Nao	Nao	Normal	Nao	Nao	Nao branco	Ensino Sup	Não	Abstêmios				Abstêmios
691	Masculino	49	173.9	Sim	102	33728809	110.4	1141125	Nunca fumo	Ex usuario			Forte	Não	121.5	84	Nao	Nao	Nao	Normal	Sim	Sim	Nao branco	Ensino Med	Não	Abstêmios				Abstêmios
692	Masculino	62	169.8	Não	79.3	27504124	100.4	1971125	Nunca fumo	Usuario	84.64	Nao	Fraca	Não	106	69	Nao	Nao	Nao	Normal	Sim	Sim	Branco	Ensino Sup	Não	Moderado	Sempre ou maioria junto as refeições	Nunca	Não	0 a 139,99 g/semana
693	Feminno	54	150.3	Sim	72.25	31983051	109.2	2282.25	Fumante	Usuario	84	Nao	Fraca	Não	114	69	Nao	Nao	Nao	Normal	Sim	Sim	Nao branco	Ensino Sup	Sim	Moderado	Nunca ou maioria fora das refeições	Nunca	Não	0 a 139,99 g/semana
694	Feminno	55	151.6	Não	74.85	32568173	93	17981667	Nunca fumo	Ex usuario			Fraca	Não	114	81	Nao	Nao	Nao	Normal	Sim	Sim	Nao branco	Ensino Med	Sim	Abstêmios				Abstêmios
695	Masculino	51	171.2	Sim	55.95	19089413	73.5	2282.25	Nunca fumo	Ex usuario			Fraca	Não	136.5	101	Nao	Sim	Sim	Elevada	Nao	Nao	Branco	Ensino Sup	Não	Abstêmios				Abstêmios
696	Feminno	55	169.1	Sim	76.1	26613221	90.3	933625	Nunca fumo	Ex usuario			Fraca	Não	142	73	Sim	Nao	Sim	Elevada	Sim	Sim	Nao branco	Ensino Med	Sim	Abstêmios				Abstêmios
697	Feminno	60	157.6	Sim	58	23351542	84.15	2697.25	Ex fumante	Usuario	84	Nao	Forte	Não	127	62	Nao	Nao	Nao	Normal	Nao	Sim	Branco	Ensino Sup	Sim	Moderado	Sempre ou maioria junto as refeições	Nunca	Não	0 a 139,99 g/semana
698	Feminno	57	155.6	Não	49.61	20490381	75.8	1521.5	Nunca fumo	Usuario	41.92	Nao	Fraca	Não	115	73.5	Nao	Nao	Nao	Normal	Nao	Nao	Branco	Ensino Sup	Não	Moderado	Sempre ou maioria junto as refeições	Nunca	Não	0 a 139,99 g/semana
699	Masculino	46	168.4	Sim	90.45	31895131	116	1576.9	Fumante	Usuario	457.6	Sim	Fraca	Não	116	76.5	Nao	Nao	Nao	Normal	Sim	Sim	Branco	Ensino Sup	Não	Excessivo	Nunca ou maioria fora das refeições	1 a 2x por semana	Sim	420 a 1074 g/semana
700	Masculino	42	186	Sim	81.7	23615447	84.6	726125	Ex fumante	Usuario	93.12	Nao	Fraca	Não	136.5	86.5	Nao	Nao	Nao	Normal	Nao	Nao	Nao branco	Ensino Med	Não	Moderado	Sempre ou maioria junto as refeições	Somente em ocasiões especiais	Não	0 a 139,99 g/semana
701	Masculino	59	171.9	Sim	72.9	24670376	97.7	7884.5	Ex fumante	Usuario	577.92	Sim	Fraca	Não	131	83	Nao	Nao	Nao	Normal	Nao	Sim	Branco	Ensino Sup	Não	Excessivo	Tanto junto quanto fora das refeições	1 a 2x por semana	Sim	420 a 1074 g/semana
702	Masculino	52	171.2	Sim	78.7	26851417	89.1	726125	Ex fumante	Ex usuario			Fraca	Não	116.5	70.5	Nao	Nao	Nao	Normal	Sim	Nao	Branco	Ensino Med	Não	Abstêmios				Abstêmios
703	Masculino	39	177.4	Sim	75.8	2408585	88.5	2904.5	Fumante	Usuario	42	Nao	Fraca	Não	115	82	Nao	Nao	Nao	Normal	Nao	Nao	Nao branco	Ensino Med	Não	Moderado	Nunca ou maioria fora das refeições	Somente em ocasiões especiais	Não	0 a 139,99 g/semana
704	Feminno	55	158.5	Sim	51.9	20658978	72.3	41483333	Ex fumante	Nunca usou			Fraca	Não	138.5	89.5	Nao	Nao	Nao	Normal	Nao	Nao	Branco	Ensino Med	Sim	Abstêmios				Abstêmios
705	Masculino	49	180	Sim	76.8	23703704	91.6	26281667	Nunca fumo	Usuario	82.8	Nao	Fraca	Não	116.5	74.5	Nao	Nao	Nao	Normal	Nao	Nao	Nao branco	Ensino Sup	Não	Moderado	Nunca ou maioria fora das refeições	Nunca	Não	0 a 139,99 g/semana
706	Masculino	38	167.8	Sim	64.25	22818612	85.65	1452.25	Nunca fumo	Usuario	42.72	Nao	Fraca	Não	112.5	74	Nao	Nao	Nao	Normal	Nao	Nao	Branco	Ensino Sup	Não	Moderado	Sempre ou maioria junto as refeições	Somente em ocasiões especiais	Não	0 a 139,99 g/semana
707	Masculino	44	172.2	Sim	81.1	27349826	98.2	1244.5	Fumante	Usuario	624.96	Sim	Fraca	Não	146	95	Sim	Sim	Sim	Elevada	Sim	Sim	Nao branco	Ensino Med	Não	Excessivo	Nunca ou maioria fora das refeições	Praticamente todos ou dias ou mais de 1x ao dia	Sim	420 a 1074 g/semana
708	Masculino	63	168.8	Não	78.6	27585297	88.4	414.9	Nunca fumo	Usuario	89.28	Nao	Fraca	Não	120	83	Nao	Nao	Nao	Normal	Sim	Nao	Nao branco	Fundamenta	Não	Moderado	Nunca ou maioria fora das refeições	Somente em ocasiões especiais	Não	0 a 139,99 g/semana
709	Feminno	53	167.7	Sim	72.55	25797124	94.3	7884.5	Nunca fumo	Nunca usou			Forte	Não	103.5	66.5	Nao	Nao	Nao	Normal	Sim	Sim	Branco	Ensino Sup	Sim	Abstêmios				Abstêmios
710	Feminno	52	162.4	Sim	65.2	24721541	83.6	1576.9	Ex fumante	Usuario	129.6	Nao	Moderada	Não	94	62	Nao	Nao	Nao	Normal	Nao	Sim	Branco	Ensino Sup	Não	Moderado	Sempre ou maioria junto as refeições	1 a 2x por semana	Sim	0 a 139,99 g/semana
711	Feminno	37	158	Sim	51.85	20769909	73.5	726125	Nunca fumo	Usuario	25.92	Nao	Fraca	Não	110	79.5	Nao	Nao	Nao	Normal	Nao	Nao	Branco	Ensino Sup	Não	Moderado	Nunca ou maioria fora das refeições	Nunca	Não	0 a 139,99 g/semana
712	Masculino	59	164.4	Não	58.05	21478235	80.5	1971125	Nunca fumo	Ex usuario			Moderada	Não	117	70	Nao	Nao	Nao	Normal	Nao	Nao	Nao branco	Ensino Sup	Não	Abstêmios				Abstêmios
713	Masculino	39	174.3	Sim	71.4	23501925	83.1	26281667	Nunca fumo	Ex usuario			Forte	Não	109	65.5	Nao	Nao	Nao	Normal	Nao	Nao	Nao branco	Ensino Sup	Não	Abstêmios				Abstêmios
714	Masculino	57	181.4	Sim	87.65	26636512	104.75	26281667	Ex fumante	Usuario	25.92	Nao	Fraca	Não	132.5	86	Nao	Nao	Nao	Normal	Sim	Sim	Branco	Ensino Sup	Não	Moderado	Tanto junto quanto fora das refeições	Somente em ocasiões especiais	Não	0 a 139,99 g/semana
715	Feminno	45	162.2	Sim	65.8	25010605	86.5	518625	Ex fumante	Ex usuario			Fraca	Não	96.5	58.5	Nao	Nao	Nao	Normal	Sim	Sim	Nao branco	Ensino Sup	Sim	Abstêmios				Abstêmios
716	Feminno	48	161	Sim	65.65	25326955	82.4	88921429	Nunca fumo	Ex usuario			Fraca	Não	102	66	Nao	Nao	Nao	Normal	Sim	Sim	Branco	Ensino Sup	Não	Abstêmios				Abstêmios
717	Masculino	56	171.1	Não	81.05	2768554	101.7	26281667	Ex fumante	Usuario	33.6	Nao	Fraca	Não	98	61	Nao	Nao	Nao	Normal	Sim	Sim	Branco	Ensino Sup	Não	Moderado	Nunca ou maioria fora das refeições	Somente em ocasiões especiais	Não	0 a 139,99 g/semana
718	Feminno	49	172.7	Sim	62.3	20888313	74	1576.9	Nunca fumo	Usuario	16.8	Nao	Forte	Não	99	65	Nao	Nao	Nao	Normal	Nao	Nao	Branco	Ensino Sup	Não	Moderado	Nunca ou maioria fora das refeições	Nunca	Não	0 a 139,99 g/semana
719	Feminno	46	154	Não	52.3	22052623	81.6	518625	Ex fumante	Ex usuario			Moderada	Não	119.5	75.5	Nao	Nao	Nao	Normal	Nao	Sim	Nao branco	Ensino Med	Sim	Abstêmios				Abstêmios
720	Feminno	58	151.9	Sim	54.8	23750076	80.6	414.9	Ex fumante	Usuario	51.84	Nao	Fraca	Não	106.5	69.5	Nao	Nao	Nao	Normal	Nao	Sim	Branco	Ensino Med	Sim	Moderado	Nunca ou maioria fora das refeições	Somente em ocasiões especiais	Não	0 a 139,99 g/semana
721	Feminno	40	156.2	Sim	75.1	30780656	88.5	912.9	Nunca fumo	Usuario	16.8	Nao	Fraca	Não	104	73	Nao	Nao	Nao	Normal	Sim	Sim	Nao branco	Ensino Sup	Não	Moderado	Sempre ou maioria junto as refeições	Nunca	Não	0 a 139,99 g/semana
722	Masculino	50	168	Não	80.6	28557256	94.05	17981667	Ex fumante	Usuario	416.64	Sim	Fraca	Não	151	99	Sim	Sim	Sim	Elevada	Sim	Sim	Branco	Ensino Sup	Não	Excessivo	Nunca ou maioria fora das refeições	Somente em ocasiões especiais	Não	280 a 419,99 g/semana
723	Masculino	41	173	Sim	78.3	26161917	93.1	726125	Nunca fumo	Ex usuario			Fraca	Não	122.5	78.5	Nao	Nao	Nao	Normal	Sim	Nao	Branco	Ensino Sup	Não	Abstêmios				Abstêmios
724	Feminno	55	162.3	Sim	91.65	34793285	115.2	345.75	Nunca fumo	Nunca usou			Moderada	Não	125	77.5	Nao	Nao	Nao	Normal	Sim	Sim	Nao branco	Ensino Med	Sim	Abstêmios				Abstêmios
725	Masculino	56	172.1	Não	87.05	29390504	108.1	518625	Ex fumante	Usuario	50.4	Nao	Fraca	Não	123.5	73.5	Nao	Nao	Nao	Normal	Sim	Sim	Branco	Fundamenta	Não	Moderado	Nunca ou maioria fora das refeições	Nunca	Não	0 a 139,99 g/semana
726	Masculino	40	179	Sim	72.7	22689679	92.9	248.9	Nunca fumo	Usuario	16.8	Nao	Fraca	Não	121	84	Nao	Nao	Nao	Normal	Nao	Nao	Nao branco	Ensino Med	Não	Moderado	Nunca ou maioria fora das refeições	Nunca	Não	0 a 139,99 g/semana
727	Feminno	48	165.5	Não	61.15	22325463	75.7	26281667	Nunca fumo	Nunca usou			Moderada	Não	108.5	71	Nao	Nao	Nao	Normal	Nao	Nao	Nao branco	Ensino Sup	Sim	Abstêmios				Abstêmios
728	Feminno	45	163.6	Sim	66.85	24976686	78.5	1576.9	Nunca fumo	Usuario	24.96	Nao	Moderada	Não	109.5	71.5	Nao	Nao	Nao	Normal	Nao	Nao	Nao branco	Ensino Sup	Não	Moderado	Sempre ou maioria junto as refeições	Somente em ocasiões especiais	Não	0 a 139,99 g/semana
729	Masculino	44	167.7	Sim	69.9	24854845	98.5	96816667	Ex fumante	Usuario	238.08	Sim	Fraca	Não	138.5	85.5	Nao	Nao	Nao	Normal	Nao	Sim	Branco	Ensino Sup	Não	Excessivo	Nunca ou maioria fora das refeições	Somente em ocasiões especiais	Não	210 a 279,99 g/semana
730	Masculino	59	162.2	Sim	74.65	28374493	98.2	414.9	Fumante	Usuario	176.96	Nao	Fraca	Não	156	97	Sim	Sim	Sim	Elevada	Sim	Sim	Nao branco	Fundamenta	Não	Moderado	Nunca ou maioria fora das refeições	2 ou 3x por mês	Sim	140 a 209,99 g/semana
731	Masculino	41	170	Sim	84.75	2932526	101	13140833	Nunca fumo	Usuario	51.84	Nao	Fraca	Não	120.5	73	Nao	Nao	Nao	Normal	Sim	Sim	Branco	Ensino Sup	Não	Moderado	Sempre ou maioria junto as refeições	Nunca	Não	0 a 139,99 g/semana
732	Masculino	45	167.8	Sim	81.2	28838463	93.5	26281667	Ex fumante	Usuario	180.96	Nao	Forte	Não	126	84.5	Nao	Nao	Nao	Normal	Sim	Nao	Nao branco	Ensino Sup	Não	Moderado	Nunca ou maioria fora das refeições	1 a 2x por semana	Sim	140 a 209,99 g/semana
733	Masculino	37	165.7	Sim	81	29501222	99.7	4564.5	Nunca fumo	Ex usuario			Fraca	Não	123	79.5	Nao	Nao	Nao	Normal	Sim	Sim	Branco	Ensino Sup	Não	Abstêmios				Abstêmios
734	Masculino	40	183	Sim	85.55	25545702	91.5	2697.25	Nunca fumo	Usuario	67.2	Nao	Forte	Não	118.5	68	Nao	Nao	Nao	Normal	Sim	Nao	Nao branco	Ensino Sup	Não	Moderado	Nunca ou maioria fora das refeições	Nunca	Não	0 a 139,99 g/semana
735	Feminno	63	161	Sim	53.55	20658925	70.2	1521.5	Nunca fumo	Ex usuario			Fraca	Não	110.5	74.5	Nao	Nao	Nao	Normal	Nao	Nao	Nao branco	Ensino Med	Sim	Abstêmios				Abstêmios
736	Feminno	64	153.5	Sim	50.85	21581131	77.35	1971125	Nunca fumo	Usuario	150.72	Sim	Fraca	Não	99	65.5	Nao	Nao	Nao	Normal	Nao	Nao	Nao branco	Ensino Sup	Sim	Excessivo	Sempre ou maioria junto as refeições	Nunca	Não	140 a 209,99 g/semana
737	Masculino	60	178.3	Não	100.85	31722924	116.4	3942.25	Nunca fumo	Nunca usou			Fraca	Não	137.5	83	Nao	Nao	Nao	Normal	Sim	Sim	Branco	Ensino Sup	Não	Abstêmios				Abstêmios
738	Masculino	68	163.3	Não	61.1	22912308	83.3	1971125	Ex fumante	Usuario	320.32	Sim	Forte	Não	104.5	62	Nao	Nao	Nao	Normal	Nao	Nao	Branco	Ensino Sup	Não	Excessivo	Sempre ou maioria junto as refeições	Somente em ocasiões especiais	Não	280 a 419,99 g/semana
739	Masculino	41	178.2	Não	82.45	25964219	82.9	726125	Nunca fumo	Ex usuario			Forte	Não	133.5	88	Nao	Nao	Nao	Normal	Sim	Nao	Nao branco	Ensino Med	Não	Abstêmios				Abstêmios
740	Feminno	44	167.9	Sim	83.1	2947811	95.8	3112.25	Nunca fumo	Usuario	12.96	Nao	Forte	Não	104	76	Nao	Nao	Nao	Normal	Sim	Sim	Branco	Ensino Sup	Não	Moderado	Sempre ou maioria junto as refeições	Nunca	Não	0 a 139,99 g/semana
741	Masculino	45	177	Sim	80.15	25583325	88.9	26281667	Nunca fumo	Usuario	25.92	Nao	Forte	Não	120	73	Nao	Nao	Nao	Normal	Sim	Nao	Branco	Ensino Sup	Não	Moderado	Sempre ou maioria junto as refeições	Nunca	Não	0 a 139,99 g/semana
742	Masculino	58	160	Sim	77.25	30175781	100.9	1452.25	Ex fumante	Usuario	173.12	Nao	Fraca	Não	148	93	Sim	Sim	Sim	Elevada	Sim	Sim	Nao branco	Fundamenta	Não	Moderado	Nunca ou maioria fora das refeições	Somente em ocasiões especiais	Não	140 a 209,99 g/semana
743	Masculino	47	181.7	Sim	93.2	28229687	98.95	414.9	Ex fumante	Ex usuario			Moderada	Não	115.5	79.5	Nao	Nao	Nao	Normal	Sim	Sim	Branco	Ensino Med	Não	Abstêmios				Abstêmios
744	Masculino	46	168.4	Sim	84.85	29920419	96.8	1556125	Nunca fumo	Nunca usou			Moderada	Não	148	105.5	Sim	Sim	Sim	Elevada	Sim	Sim	Nao branco	Ensino Sup	Não	Abstêmios				Abstêmios
745	Masculino	69	177.8	Não	88.6	28026587	100.7	3942.25	Nunca fumo	Usuario	77.76	Nao	Moderada	Não	96.5	58	Nao	Nao	Nao	Normal	Sim	Sim	Branco	Ensino Sup	Não	Moderado	Sempre ou maioria junto as refeições	Nunca	Não	0 a 139,99 g/semana
746	Masculino	53	184.8	Não	72.15	21126736	82.1	1971125	Ex fumante	Usuario	161.6	Nao	Forte	Não	111	74	Nao	Nao	Nao	Normal	Nao	Nao	Branco	Ensino Sup	Não	Moderado	Sempre ou maioria junto as refeições	2 ou 3x por mês	Sim	140 a 209,99 g/semana
747	Feminno	70	159.6	Sim	73.45	28835403	97.7	518625	Ex fumante	Ex usuario			Fraca	Não	128	64.5	Nao	Nao	Nao	Normal	Sim	Sim	Nao branco	Ensino Med	Sim	Abstêmios				Abstêmios
748	Masculino	37	169.2	Sim	69.35	24223994	89.35	3942.25	Ex fumante	Usuario	81.92	Nao	Fraca	Não	115	77	Nao	Nao	Nao	Normal	Nao	Nao	Branco	Ensino Sup	Não	Moderado	Nunca ou maioria fora das refeições	2 ou 3x por mês	Sim	0 a 139,99 g/semana
749	Masculino	37	179.6	Não	80.3	2489447	93.2	6224.5	Nunca fumo	Usuario	89.28	Nao	Forte	Não	120.5	87.5	Nao	Nao	Nao	Normal	Nao	Nao	Branco	Ensino Sup	Não	Moderado	Nunca ou maioria fora das refeições	1 a 2x por semana	Sim	0 a 139,99 g/semana
750	Feminno	64	171.6	Sim	80.1	27201819	91.7	2351.5	Ex fumante	Usuario	25.92	Nao	Forte	Não	108	64.5	Nao	Nao	Nao	Normal	Sim	Sim	Nao branco	Ensino Sup	Sim	Moderado	Sempre ou maioria junto as refeições	Nunca	Não	0 a 139,99 g/semana
751	Masculino	54	167.2	Sim	76	27185733	87.4	96816667	Nunca fumo	Ex usuario			Moderada	Não	151	101.5	Sim	Sim	Sim	Elevada	Sim	Nao	Nao branco	Fundamenta	Não	Abstêmios				Abstêmios
752	Masculino	50	172.6	Não	89.1	29908603	94.3	41483333	Nunca fumo	Ex usuario			Fraca	Não	129	89.5	Nao	Nao	Nao	Normal	Sim	Sim	Nao branco	Ensino Med	Não	Abstêmios				Abstêmios
753	Feminno	44	167.8	Sim	77.65	27577669	94.1	96816667	Nunca fumo	Ex usuario			Fraca	Não	104.5	67.5	Nao	Nao	Nao	Normal	Sim	Sim	Nao branco	Ensino Med	Não	Abstêmios				Abstêmios
754	Masculino	43	182.7	Sim	87.45	2619888	94.4	912.9	Nunca fumo	Usuario	117.6	Nao	Fraca	Não	136.5	86	Nao	Nao	Nao	Normal	Sim	Sim	Nao branco	Ensino Sup	Não	Moderado	Nunca ou maioria fora das refeições	1 a 2x por semana	Sim	0 a 139,99 g/semana
755	Masculino	45	174.4	Sim	74.7	24559959	92.5	345.75	Nunca fumo	Ex usuario			Fraca	Não	101.5	59	Nao	Nao	Nao	Normal	Nao	Nao	Branco	Ensino Med	Não	Abstêmios				Abstêmios
756	Masculino	62	164.1	Sim	79.4	2948515	100.9	26281667	Fumante	Usuario	16.8	Nao	Fraca	Não	142.5	98	Sim	Sim	Sim	Elevada	Sim	Sim	Branco	Ensino Sup	Não	Moderado	Sempre ou maioria junto as refeições	Somente em ocasiões especiais	Não	0 a 139,99 g/semana
757	Feminno	43	161.1	Sim	92.15	35506205	99.65	345.75	Ex fumante	Ex usuario			Fraca	Não	101.5	71	Nao	Nao	Nao	Normal	Sim	Sim	Nao branco	Ensino Med	Não	Abstêmios				Abstêmios
758	Feminno	46	159.3	Não	63.4	24983755	84.3	3112.25	Nunca fumo	Usuario	134.4	Nao	Forte	Não	87.5	58	Nao	Nao	Nao	Normal	Nao	Sim	Branco	Ensino Sup	Não	Moderado	Nunca ou maioria fora das refeições	1 a 2x por semana	Sim	0 a 139,99 g/semana
759	Feminno	65	160.7	Não	52.85	2046507	76.3	7054.5	Ex fumante	Ex usuario			Fraca	Não	108.5	62.5	Nao	Nao	Nao	Normal	Nao	Nao	Branco	Ensino Sup	Não	Abstêmios				Abstêmios
760	Feminno	57	170.4	Sim	59.65	2054335	65.4	26281667	Nunca fumo	Nunca usou			Moderada	Não	140.5	89.5	Sim	Nao	Sim	Elevada	Nao	Nao	Branco	Ensino Sup	Sim	Abstêmios				Abstêmios
761	Feminno	48	158	Sim	89.55	35871655	103.4	96816667	Nunca fumo	Usuario	102.24	Nao	Fraca	Não	116	79.5	Nao	Nao	Nao	Normal	Sim	Sim	Nao branco	Ensino Sup	Não	Moderado	Tanto junto quanto fora das refeições	1 a 2x por semana	Sim	0 a 139,99 g/semana
762	Masculino	57	171.5	Não	74.1	25193584	96.2	622.25	Fumante	Usuario	96	Nao	Fraca	Não	131.5	74.5	Nao	Nao	Nao	Normal	Sim	Sim	Nao branco	Fundamenta	Não	Moderado	Nunca ou maioria fora das refeições	Somente em ocasiões especiais	Não	0 a 139,99 g/semana
763	Feminno	40	149.5	Sim	75.2	33646156	97.1	41483333	Fumante	Ex usuario			Fraca	Não	101.5	69.5	Nao	Nao	Nao	Normal	Sim	Sim	Nao branco	Ensino Med	Não	Abstêmios				Abstêmios
764	Feminno	54	158.1	Sim	85.25	34105989	106.2	10374167	Ex fumante	Usuario	33.6	Nao	Fraca	Não	116	66.5	Nao	Nao	Nao	Normal	Sim	Sim	Branco	Fundamenta	Sim	Moderado	Sempre ou maioria junto as refeições	Nunca	Não	0 a 139,99 g/semana
765	Masculino	56	187.2	Não	101.1	28849578	111.15	26281667	Ex fumante	Ex usuario			Fraca	Não	104.5	69.5	Nao	Nao	Nao	Normal	Sim	Sim	Branco	Ensino Sup	Não	Abstêmios				Abstêmios
766	Feminno	48	173.5	Não	60.46	20084877	74	1763625	Nunca fumo	Usuario	12.96	Nao	Fraca	Não	94	68	Nao	Nao	Nao	Normal	Nao	Nao	Branco	Ensino Sup	Não	Moderado	Tanto junto quanto fora das refeições	Nunca	Não	0 a 139,99 g/semana
767	Masculino	57	172.1	Sim	56.9	19211024	78.5	26281667	Ex fumante	Usuario	82.4	Nao	Fraca	Não	125.5	70.5	Nao	Nao	Nao	Normal	Nao	Nao	Branco	Ensino Sup	Não	Moderado	Nunca ou maioria fora das refeições	Somente em ocasiões especiais	Não	0 a 139,99 g/semana
768	Masculino	59	178.6	Não	80.1	25111324	97.7	518625	Ex fumante	Usuario	218.88	Sim	Fraca	Não	138	83	Nao	Nao	Nao	Normal	Sim	Sim	Nao branco	Ensino Med	Não	Excessivo	Sempre ou maioria junto as refeições	Somente em ocasiões especiais	Não	210 a 279,99 g/semana
769	Feminno	43	152.7	Sim	53.85	23094451	68.65	726125	Nunca fumo	Usuario	42.72	Nao	Fraca	Não	112.5	75.5	Nao	Nao	Nao	Normal	Nao	Nao	Nao branco	Ensino Med	Não	Moderado	Nunca ou maioria fora das refeições	Somente em ocasiões especiais	Não	0 a 139,99 g/semana
770	Masculino	51	160.9	Sim	66.85	25821967	80.55	248.9	Nunca fumo	Nunca usou			Moderada	Não	141.5	102.5	Sim	Sim	Sim	Elevada	Sim	Nao	Nao branco	Fundamenta	Não	Abstêmios				Abstêmios
771	Feminno	37	158.2	Sim	66.4	26531092	75.25	933625	Nunca fumo	Usuario	24.96	Nao	Moderada	Não	94.5	55	Nao	Nao	Nao	Normal	Sim	Nao	Nao branco	Ensino Sup	Não	Moderado	Nunca ou maioria fora das refeições	Somente em ocasiões especiais	Não	0 a 139,99 g/semana
772	Feminno	40	163.6	Sim	63.16	23598018	79.5	311125	Nunca fumo	Ex usuario			Fraca	Não	128.5	81.5	Nao	Nao	Nao	Normal	Nao	Nao	Nao branco	Ensino Med	Não	Abstêmios				Abstêmios
773	Masculino	53	168.3	Não	75.7	26725611	95.2	414.9	Fumante	Usuario	96	Nao	Fraca	Não	147	86	Sim	Nao	Sim	Elevada	Sim	Sim	Nao branco	Fundamenta	Não	Moderado	Sempre ou maioria junto as refeições	2 ou 3x por mês	Sim	0 a 139,99 g/semana
774	Feminno	41	159.5	Sim	67.85	26670335	92.8	1971125	Nunca fumo	Usuario	59.92	Nao	Fraca	Não	98.5	64.5	Nao	Nao	Nao	Normal	Sim	Sim	Nao branco	Ensino Sup	Não	Moderado	Sempre ou maioria junto as refeições	1 a 2x por semana	Sim	0 a 139,99 g/semana
775	Feminno	57	160.1	Não	66.11	25791969	97	933625	Nunca fumo	Usuario	178.56	Sim	Fraca	Não	132	78	Nao	Nao	Nao	Normal	Sim	Sim	Nao branco	Fundamenta	Sim	Excessivo	Sempre ou maioria junto as refeições	1 a 2x por semana	Sim	140 a 209,99 g/semana
776	Masculino	60	179.5	Sim	75.7	23494541	88.8	3942.25	Nunca fumo	Ex usuario			Fraca	Não	121.5	87	Nao	Nao	Nao	Normal	Nao	Nao	Branco	Ensino Sup	Não	Abstêmios				Abstêmios
777	Masculino	68	176.4	Sim	89.65	28810655	101.1	26281667	Ex fumante	Usuario	90.72	Nao	Fraca	Não	130.5	82.5	Nao	Nao	Nao	Normal	Sim	Sim	Branco	Ensino Sup	Não	Moderado	Sempre ou maioria junto as refeições	1 a 2x por semana	Sim	0 a 139,99 g/semana
778	Masculino	46	174.9	Sim	80	26152329	93	726125	Nunca fumo	Ex usuario			Fraca	Não	107.5	75	Nao	Nao	Nao	Normal	Sim	Nao	Nao branco	Ensino Sup	Não	Abstêmios				Abstêmios
779	Feminno	58	145.7	Sim	41.5	195492	69.1	311125	Fumante	Ex usuario			Fraca	Não	114.5	61.5	Nao	Nao	Nao	Normal	Nao	Nao	Branco	Fundamenta	Sim	Abstêmios				Abstêmios
780	Feminno	68	148.7	Não	72.1	32607187	107.3	1452.25	Nunca fumo	Ex usuario			Fraca	Não	135	84	Nao	Nao	Nao	Normal	Sim	Sim	Branco	Fundamenta	Sim	Abstêmios				Abstêmios
781	Masculino	57	170.7	Sim	77.2	26494166	99	622.25	Fumante	Usuario	479.84	Sim	Fraca	Não	141	96.5	Sim	Sim	Sim	Elevada	Sim	Sim	Nao branco	Fundamenta	Não	Excessivo	Nunca ou maioria fora das refeições	1 a 2x por semana	Sim	420 a 1074 g/semana
782	Masculino	58	175.6	Sim	68.9	22344477	84.5	3942.25	Nunca fumo	Usuario	32	Nao	Forte	Não	134	71	Nao	Nao	Nao	Normal	Nao	Nao	Branco	Ensino Sup	Não	Moderado	Sempre ou maioria junto as refeições	Somente em ocasiões especiais	Não	0 a 139,99 g/semana
783	Masculino	47	162.5	Sim	63.55	24066272	87	26281667	Nunca fumo	Ex usuario			Fraca	Não	130	88	Nao	Nao	Nao	Normal	Nao	Nao	Branco	Ensino Sup	Não	Abstêmios				Abstêmios
784	Masculino	44	180.5	Sim	92.7	2845282	99.5	580.9	Nunca fumo	Ex usuario			Fraca	Não	116.5	76.5	Nao	Nao	Nao	Normal	Sim	Sim	Nao branco	Ensino Med	Não	Abstêmios				Abstêmios
785	Masculino	54	165	Sim	94.9	34857668	99	691.5	Ex fumante	Ex usuario			Fraca	Não	112	75.5	Nao	Nao	Nao	Normal	Sim	Sim	Nao branco	Ensino Med	Não	Abstêmios				Abstêmios
786	Feminno	47	159	Sim	84.45	33404533	105	345.75	Nunca fumo	Ex usuario			Fraca	Não	109	74.5	Nao	Nao	Nao	Normal	Sim	Sim	Nao branco	Ensino Med	Não	Abstêmios				Abstêmios
787	Feminno	38	155.4	Sim	49.05	20311265	67.15	12448333	Nunca fumo	Usuario	29.76	Nao	Fraca	Não	93	60.5	Nao	Nao	Nao	Normal	Nao	Nao	Nao branco	Ensino Sup	Não	Moderado	Sempre ou maioria junto as refeições	Somente em ocasiões especiais	Não	0 a 139,99 g/semana
788	Masculino	45	180	Sim	81.4	25123457	90.4	345.75	Nunca fumo	Ex usuario			Fraca	Não	123.5	81.5	Nao	Nao	Nao	Normal	Sim	Nao	Nao branco	Ensino Med	Não	Abstêmios				Abstêmios
789	Masculino	49	165.4	Sim	72	26318521	88.9	912.9	Nunca fumo	Usuario	69.84	Nao	Moderada	Não	120	75	Nao	Nao	Nao	Normal	Sim	Nao	Branco	Ensino Sup	Não	Moderado	Nunca ou maioria fora das refeições	Nunca	Não	0 a 139,99 g/semana
790	Masculino	52	163.6	Sim	80.65	30132681	99	26281667	Fumante	Usuario	60	Nao	Fraca	Não	163	108	Sim	Sim	Sim	Elevada	Sim	Sim	Branco	Ensino Sup	Não	Moderado	Nunca ou maioria fora das refeições	1 a 2x por semana	Sim	0 a 139,99 g/semana
791	Feminno	51	161.1	Sim	52.05	20055323	76.5	1971125	Nunca fumo	Usuario	50.4	Nao	Fraca	Não	110	76	Nao	Nao	Nao	Normal	Nao	Nao	Branco	Ensino Sup	Não	Moderado	Nunca ou maioria fora das refeições	2 ou 3x por mês	Sim	0 a 139,99 g/semana
792	Feminno	62	149.4	Sim	50.45	22602682	72.9	12448333	Nunca fumo	Usuario	29.76	Nao	Fraca	Não	151.5	82.5	Sim	Nao	Sim	Elevada	Nao	Nao	Branco	Fundamenta	Sim	Moderado	Sempre ou maioria junto as refeições	Nunca	Não	0 a 139,99 g/semana
793	Masculino	44	169.4	Sim	68	23696385	83.4	6224.5	Nunca fumo	Usuario	198.24	Nao	Fraca	Não	113.5	64	Nao	Nao	Nao	Normal	Nao	Nao	Branco	Ensino Sup	Não	Moderado	Sempre ou maioria junto as refeições	Somente em ocasiões especiais	Não	140 a 209,99 g/semana
794	Feminno	55	163.3	Sim	77.2	28949758	88.55	3942.25	Nunca fumo	Usuario	42.72	Nao	Fraca	Não	103	66	Nao	Nao	Nao	Normal	Sim	Sim	Branco	Ensino Sup	Sim	Moderado	Sempre ou maioria junto as refeições	Somente em ocasiões especiais	Não	0 a 139,99 g/semana
795	Masculino	57	178.1	Sim	68.05	21453606	86	1452.25	Fumante	Usuario	212.8	Sim	Fraca	Não	132	86.5	Nao	Nao	Nao	Normal	Nao	Nao	Branco	Ensino Med	Não	Excessivo	Nunca ou maioria fora das refeições	Nunca	Não	210 a 279,99 g/semana
796	Feminno	60	158.7	Sim	60.65	24081135	73	6224.5	Nunca fumo	Ex usuario			Fraca	Não	103	61	Nao	Nao	Nao	Normal	Nao	Nao	Branco	Ensino Sup	Não	Abstêmios				Abstêmios
797	Masculino	70	174.4	Não	76.6	25184644	101	533.5	Nunca fumo	Usuario	116.8	Nao	Fraca	Não	158.5	98	Sim	Sim	Sim	Elevada	Sim	Sim	Branco	Fundamenta	Não	Moderado	Nunca ou maioria fora das refeições	Somente em ocasiões especiais	Não	0 a 139,99 g/semana
798	Masculino	39	178.2	Sim	73.7	23208768	80	1037.25	Nunca fumo	Ex usuario			Fraca	Não	113	67.5	Nao	Nao	Nao	Normal	Nao	Nao	Branco	Ensino Sup	Não	Abstêmios				Abstêmios
799	Masculino	52	159.9	Sim	72.35	28297079	95.4	96816667	Ex fumante	Usuario	33.6	Nao	Fraca	Não	141	97.5	Sim	Sim	Sim	Elevada	Sim	Sim	Branco	Ensino Med	Não	Moderado	Nunca ou maioria fora das refeições	Somente em ocasiões especiais	Não	0 a 139,99 g/semana
800	Masculino	67	177.7	Não	85.05	26933914	100.8	1971125	Ex fumante	Usuario	62.56	Nao	Fraca	Não	129	80	Nao	Nao	Nao	Normal	Sim	Sim	Branco	Ensino Sup	Não	Moderado	Nunca ou maioria fora das refeições	Nunca	Não	0 a 139,99 g/semana
801	Masculino	52	181	Sim	95.25	29074204	103.7	1576.9	Nunca fumo	Usuario	25.92	Nao	Fraca	Não	136	93	Nao	Sim	Sim	Elevada	Sim	Sim	Nao branco	Ensino Sup	Não	Moderado	Nunca ou maioria fora das refeições	Nunca	Não	0 a 139,99 g/semana
802	Masculino	48	171.3	Não	81.45	27757245	107.5	1763625	Ex fumante	Usuario	100.8	Nao	Moderada	Não	114	80.5	Nao	Nao	Nao	Normal	Sim	Sim	Branco	Ensino Sup	Não	Moderado	Tanto junto quanto fora das refeições	Somente em ocasiões especiais	Não	0 a 139,99 g/semana
803	Feminno	56	168.5	Sim	86.35	30413229	99.5	622.25	Nunca fumo	Nunca usou			Fraca	Não	108.5	71.5	Nao	Nao	Nao	Normal	Sim	Sim	Branco	Fundamenta	Sim	Abstêmios				Abstêmios
804	Feminno	59	154.8	Sim	78.7	32842244	93.75	41483333	Ex fumante	Usuario	89.28	Nao	Moderada	Não	136	88	Nao	Nao	Nao	Normal	Sim	Sim	Branco	Fundamenta	Sim	Moderado	Nunca ou maioria fora das refeições	Somente em ocasiões especiais	Não	0 a 139,99 g/semana
805	Feminno	46	164.3	Não	58.7	21745178	73.5	933625	Nunca fumo	Usuario	18	Nao	Moderada	Não	108.5	71.5	Nao	Nao	Nao	Normal	Nao	Nao	Nao branco	Ensino Sup	Não	Moderado	Nunca ou maioria fora das refeições	Nunca	Não	0 a 139,99 g/semana
806	Feminno	45	164.1	Sim	65.25	24230555	80.3	26281667	Nunca fumo	Ex usuario			Forte	Não	111.5	64	Nao	Nao	Nao	Normal	Nao	Sim	Branco	Ensino Sup	Não	Abstêmios				Abstêmios
807	Feminno	54	148.7	Não	69.1	31250438	81.5	3734.5	Ex fumante	Usuario	64.8	Nao	Forte	Não	103.5	67	Nao	Nao	Nao	Normal	Sim	Sim	Branco	Ensino Sup	Sim	Moderado	Sempre ou maioria junto as refeições	Somente em ocasiões especiais	Não	0 a 139,99 g/semana
808	Masculino	52	176.1	Sim	82.85	26716146	101.5	13140833	Nunca fumo	Usuario	59.52	Nao	Fraca	Não	155.5	107	Sim	Sim	Sim	Elevada	Sim	Sim	Nao branco	Ensino Sup	Não	Moderado	Nunca ou maioria fora das refeições	Nunca	Não	0 a 139,99 g/semana
809	Masculino	41	166.4	Não	66	23836215	84.4	2074.5	Ex fumante	Ex usuario			Fraca	Não	98.5	63	Nao	Nao	Nao	Normal	Nao	Nao	Nao branco	Ensino Sup	Não	Abstêmios				Abstêmios
810	Feminno	63	154.8	Sim	71.9	3000454	98.8	26281667	Ex fumante	Usuario	25.92	Nao	Fraca	Não	152	95.5	Sim	Sim	Sim	Elevada	Sim	Sim	Branco	Ensino Sup	Não	Moderado	Tanto junto quanto fora das refeições	Somente em ocasiões especiais	Não	0 a 139,99 g/semana
811	Feminno	51	160.4	Não	62.05	24117543	83.1	12448333	Ex fumante	Usuario	24	Nao	Moderada	Não	95	60	Nao	Nao	Nao	Normal	Nao	Sim	Branco	Ensino Sup	Não	Moderado	Sempre ou maioria junto as refeições	Nunca	Não	0 a 139,99 g/semana
812	Masculino	46	150.2	Sim	59.25	26263251	81.15	414.9	Ex fumante	Ex usuario			Moderada	Não	123.5	76.5	Nao	Nao	Nao	Normal	Sim	Nao	Nao branco	Ensino Med	Não	Abstêmios				Abstêmios
813	Masculino	74	176.5	Sim	71.1	22823392	88.5	622.25	Ex fumante	Usuario	12	Nao	Moderada	Não	147	80.5	Sim	Nao	Sim	Elevada	Nao	Nao	Nao branco	Fundamenta	Não	Moderado	Nunca ou maioria fora das refeições	Nunca	Não	0 a 139,99 g/semana
814	Feminno	39	157	Não	68.65	27851028	96.1	1556125	Nunca fumo	Usuario	89.28	Nao	Fraca	Não	103.5	71	Nao	Nao	Nao	Normal	Sim	Sim	Branco	Ensino Sup	Não	Moderado	Nunca ou maioria fora das refeições	Nunca	Não	0 a 139,99 g/semana
815	Masculino	43	174.1	Sim	90.6	29890326	104.8	414.9	Ex fumante	Usuario	168	Nao	Moderada	Não	148	93.5	Sim	Sim	Sim	Elevada	Sim	Sim	Branco	Ensino Med	Não	Moderado	Tanto junto quanto fora das refeições	2 ou 3x por mês	Sim	140 a 209,99 g/semana
816	Feminno	54	157.6	Sim	72.1	29028383	89.45	26281667	Ex fumante	Usuario	12.96	Nao	Fraca	Não	115	76	Nao	Nao	Nao	Normal	Sim	Sim	Branco	Ensino Sup	Não	Moderado	Nunca ou maioria fora das refeições	Somente em ocasiões especiais	Não	0 a 139,99 g/semana
817	Masculino	54	164	Não	58.35	21694676	76.6	1867.25	Nunca fumo	Usuario	119.04	Nao	Fraca	Não	154.5	89.5	Sim	Nao	Sim	Elevada	Nao	Nao	Nao branco	Fundamenta	Não	Moderado	Nunca ou maioria fora das refeições	Praticamente todos ou dias ou mais de 1x ao dia	Sim	0 a 139,99 g/semana
818	Feminno	49	159.6	Sim	65.05	25537685	89.75	414.9	Nunca fumo	Nunca usou			Fraca	Não	122.5	82.5	Nao	Nao	Nao	Normal	Sim	Sim	Nao branco	Ensino Sup	Sim	Abstêmios				Abstêmios
819	Feminno	47	156.7	Sim	56.25	22907861	71.5	290.45	Nunca fumo	Usuario	200.64	Sim	Fraca	Não	140	82.5	Sim	Nao	Sim	Elevada	Nao	Nao	Nao branco	Ensino Med	Não	Excessivo	Nunca ou maioria fora das refeições	Somente em ocasiões especiais	Não	140 a 209,99 g/semana
820	Feminno	66	154.8	Sim	69.2	28877805	96	1037.25	Ex fumante	Ex usuario			Forte	Não	118.5	62	Nao	Nao	Nao	Normal	Sim	Sim	Nao branco	Ensino Med	Sim	Abstêmios				Abstêmios
821	Masculino	41	176.4	Sim	117.85	37873237	121.5	726125	Fumante	Ex usuario			Moderada	Não	119.5	88	Nao	Nao	Nao	Normal	Sim	Sim	Branco	Ensino Sup	Não	Abstêmios				Abstêmios
822	Masculino	62	166.4	Não	72.75	2627401	98	5394.5	Nunca fumo	Ex usuario			Forte	Não	133	74	Nao	Nao	Nao	Normal	Sim	Sim	Nao branco	Fundamenta	Não	Abstêmios				Abstêmios
823	Masculino	51	179.3	Não	87.45	272019	98.9	1348625	Ex fumante	Usuario	33.6	Nao	Fraca	Não	117	77.5	Nao	Nao	Nao	Normal	Sim	Sim	Branco	Ensino Sup	Não	Moderado	Sempre ou maioria junto as refeições	Somente em ocasiões especiais	Não	0 a 139,99 g/semana
824	Feminno	51	169	Sim	89.5	31336438	87.9	12448333	Fumante	Nunca usou			Fraca	Não	106	73.5	Nao	Nao	Nao	Normal	Sim	Sim	Nao branco	Ensino Med	Sim	Abstêmios				Abstêmios
825	Masculino	51	179.8	Sim	96.95	29989446	106	1452.25	Nunca fumo	Usuario	51.84	Nao	Fraca	Não	128.5	76	Nao	Nao	Nao	Normal	Sim	Sim	Nao branco	Ensino Med	Não	Moderado	Nunca ou maioria fora das refeições	Somente em ocasiões especiais	Não	0 a 139,99 g/semana
826	Masculino	43	175.2	Sim	76.8	25020329	95.7	726125	Nunca fumo	Usuario	76.32	Nao	Fraca	Não	100	71.5	Nao	Nao	Nao	Normal	Sim	Sim	Branco	Ensino Sup	Não	Moderado	Tanto junto quanto fora das refeições	Somente em ocasiões especiais	Não	0 a 139,99 g/semana
827	Feminno	56	162.7	Sim	64.5	24366021	81.2	4564.5	Nunca fumo	Usuario	98.4	Nao	Moderada	Não	119	80	Nao	Nao	Nao	Normal	Nao	Sim	Branco	Ensino Sup	Sim	Moderado	Sempre ou maioria junto as refeições	Nunca	Não	0 a 139,99 g/semana
828	Masculino	57	169	Não	79.7	27905185	108.6	13140833	Ex fumante	Usuario	357.12	Sim	Fraca	Não	146	90	Sim	Sim	Sim	Elevada	Sim	Sim	Nao branco	Ensino Sup	Não	Excessivo	Nunca ou maioria fora das refeições	Nunca	Não	280 a 419,99 g/semana
829	Masculino	49	176.9	Não	73.45	23471245	81.5	26281667	Ex fumante	Ex usuario			Moderada	Não	103.5	71	Nao	Nao	Nao	Normal	Nao	Nao	Branco	Ensino Sup	Não	Abstêmios				Abstêmios
830	Masculino	46	174.8	Sim	57.9	18949411	70.6	691.5	Nunca fumo	Ex usuario			Fraca	Não	106	69	Nao	Nao	Nao	Normal	Nao	Nao	Nao branco	Ensino Med	Não	Abstêmios				Abstêmios
831	Masculino	49	166	Sim	83.7	3037451	93.5	96816667	Nunca fumo	Usuario	209.92	Nao	Forte	Não	128	74	Nao	Nao	Nao	Normal	Sim	Nao	Nao branco	Ensino Med	Não	Moderado	Sempre ou maioria junto as refeições	Somente em ocasiões especiais	Não	140 a 209,99 g/semana
832	Masculino	47	174.7	Sim	79.7	26113947	90	1556125	Nunca fumo	Usuario	29.76	Nao	Fraca	Não	105	66.5	Nao	Nao	Nao	Normal	Sim	Nao	Branco	Ensino Sup	Não	Moderado	Nunca ou maioria fora das refeições	Nunca	Não	0 a 139,99 g/semana
833	Feminno	62	159.8	Sim	57.95	22693417	71.9	3942.25	Ex fumante	Ex usuario			Moderada	Não	105	70.5	Nao	Nao	Nao	Normal	Nao	Nao	Branco	Ensino Sup	Sim	Abstêmios				Abstêmios
834	Feminno	63	161	Sim	55.85	21546237	71.55	7884.5	Nunca fumo	Usuario	64.8	Nao	Fraca	Não	123	68	Nao	Nao	Nao	Normal	Nao	Nao	Branco	Ensino Sup	Sim	Moderado	Sempre ou maioria junto as refeições	Nunca	Não	0 a 139,99 g/semana
835	Feminno	57	156.6	Sim	78.8	32132366	90.2	12448333	Nunca fumo	Usuario	77.76	Nao	Fraca	Não	102.5	72.5	Nao	Nao	Nao	Normal	Sim	Sim	Nao branco	Ensino Sup	Sim	Moderado	Sempre ou maioria junto as refeições	2 ou 3x por mês	Sim	0 a 139,99 g/semana
836	Feminno	48	159.3	Sim	57.95	22836098	81.95	1763625	Nunca fumo	Usuario	12.96	Nao	Fraca	Não	101	76.5	Nao	Nao	Nao	Normal	Nao	Sim	Branco	Ensino Sup	Não	Moderado	Sempre ou maioria junto as refeições	Nunca	Não	0 a 139,99 g/semana
837	Masculino	52	162.4	Sim	64.15	24323418	83.7	746.9	Ex fumante	Usuario	100.8	Nao	Forte	Não	160	102.5	Sim	Sim	Sim	Elevada	Nao	Nao	Branco	Fundamenta	Não	Moderado	Nunca ou maioria fora das refeições	Nunca	Não	0 a 139,99 g/semana
838	Masculino	54	176.1	Sim	82.15	26490421	95.9	1971125	Ex fumante	Usuario	418.4	Sim	Fraca	Não	132.5	79	Nao	Nao	Nao	Normal	Sim	Sim	Branco	Ensino Sup	Não	Excessivo	Nunca ou maioria fora das refeições	1 a 2x por semana	Sim	280 a 419,99 g/semana
839	Masculino	55	181.3	Não	97.65	29708221	113.4	1576.9	Nunca fumo	Ex usuario			Fraca	Não	149	95.5	Sim	Sim	Sim	Elevada	Sim	Sim	Branco	Ensino Sup	Não	Abstêmios				Abstêmios
840	Feminno	44	159.2	Não	51.55	20339606	75.5	2904.5	Ex fumante	Ex usuario			Fraca	Não	90.5	60	Nao	Nao	Nao	Normal	Nao	Nao	Branco	Ensino Sup	Não	Abstêmios				Abstêmios
841	Masculino	60	170.9	Não	67.3	23042571	90.5	248.9	Ex fumante	Usuario	89.28	Nao	Fraca	Não	144	84	Sim	Nao	Sim	Elevada	Nao	Nao	Nao branco	Ensino Med	Não	Moderado	Nunca ou maioria fora das refeições	Somente em ocasiões especiais	Não	0 a 139,99 g/semana
842	Feminno	48	156.6	Sim	59.5	24262383	83.3	1971125	Nunca fumo	Usuario	38.88	Nao	Fraca	Não	98.5	69	Nao	Nao	Nao	Normal	Nao	Sim	Branco	Ensino Sup	Não	Moderado	Sempre ou maioria junto as refeições	Somente em ocasiões especiais	Não	0 a 139,99 g/semana
843	Masculino	50	164.8	Não	74.05	27265323	90.5	1763625	Ex fumante	Usuario	25.92	Nao	Fraca	Não	111.5	71.5	Nao	Nao	Nao	Normal	Sim	Nao	Branco	Ensino Sup	Não	Moderado	Sempre ou maioria junto as refeições	Nunca	Não	0 a 139,99 g/semana
844	Feminno	50	169.5	Sim	75.65	26331132	96.9	1971125	Nunca fumo	Usuario	42.72	Nao	Fraca	Não	128	85	Nao	Nao	Nao	Normal	Sim	Sim	Branco	Ensino Sup	Não	Moderado	Sempre ou maioria junto as refeições	Somente em ocasiões especiais	Não	0 a 139,99 g/semana
845	Feminno	41	144.3	Sim	57.5	27614373	82.9	12448333	Nunca fumo	Nunca usou			Forte	Não	101	64.5	Nao	Nao	Nao	Normal	Sim	Sim	Branco	Ensino Sup	Não	Abstêmios				Abstêmios
846	Feminno	55	158	Não	56.9	22792822	80.2	3942.25	Nunca fumo	Nunca usou			Fraca	Não	134.5	82.5	Nao	Nao	Nao	Normal	Nao	Sim	Branco	Ensino Med	Sim	Abstêmios				Abstêmios
847	Masculino	48	170.2	Sim	55.71	19231539	74.5	518625	Nunca fumo	Usuario	267.84	Sim	Moderada	Não	103	67.5	Nao	Nao	Nao	Normal	Nao	Nao	Nao branco	Fundamenta	Não	Excessivo	Tanto junto quanto fora das refeições	Somente em ocasiões especiais	Não	210 a 279,99 g/semana
848	Masculino	49	164.2	Não	90.5	33566207	109	580.9	Nunca fumo	Ex usuario			Fraca	Não	152	97	Sim	Sim	Sim	Elevada	Sim	Sim	Nao branco	Ensino Med	Não	Abstêmios				Abstêmios
849	Masculino	72	160.4	Sim	55.55	21591128	81.1	26281667	Ex fumante	Usuario	33.6	Nao	Fraca	Não	128.5	78	Nao	Nao	Nao	Normal	Nao	Nao	Branco	Ensino Sup	Não	Moderado	Sempre ou maioria junto as refeições	Nunca	Não	0 a 139,99 g/semana
850	Feminno	55	165.9	Sim	58.75	21345931	73.6	26281667	Ex fumante	Usuario	42.72	Nao	Fraca	Não	108.5	72	Nao	Nao	Nao	Normal	Nao	Nao	Branco	Ensino Sup	Sim	Moderado	Nunca ou maioria fora das refeições	Somente em ocasiões especiais	Não	0 a 139,99 g/semana
851	Masculino	43	177.5	Sim	63.56	20173775	84	41483333	Ex fumante	Usuario	464.64	Sim	Fraca	Não	119.5	70.5	Nao	Nao	Nao	Normal	Nao	Nao	Nao branco	Ensino Med	Não	Excessivo	Sempre ou maioria junto as refeições	1 a 2x por semana	Sim	420 a 1074 g/semana
852	Feminno	54	152.3	Sim	77.55	33433512	110.8	311125	Ex fumante	Nunca usou			Fraca	Não	137	80.5	Nao	Nao	Nao	Normal	Sim	Sim	Branco	Fundamenta	Sim	Abstêmios				Abstêmios
853	Masculino	58	178.6	Não	76.85	2409245	94	26281667	Fumante	Usuario	89.28	Nao	Fraca	Não	104	69	Nao	Nao	Nao	Normal	Nao	Sim	Branco	Ensino Sup	Não	Moderado	Sempre ou maioria junto as refeições	Somente em ocasiões especiais	Não	0 a 139,99 g/semana
854	Masculino	60	165.8	Sim	68.8	2502761	93.9	311125	Ex fumante	Nunca usou			Fraca	Não	121	73	Nao	Nao	Nao	Normal	Sim	Nao	Branco	Ensino Med	Não	Abstêmios				Abstêmios
855	Feminno	57	151.2	Sim	48.1	21039795	77.65	518625	Nunca fumo	Nunca usou			Fraca	Não	110	69	Nao	Nao	Nao	Normal	Nao	Nao	Nao branco	Ensino Med	Sim	Abstêmios				Abstêmios
856	Feminno	60	161	Sim	58.6	22607153	77.5	3942.25	Nunca fumo	Usuario	42.72	Nao	Fraca	Não	112	72.5	Nao	Nao	Nao	Normal	Nao	Nao	Branco	Ensino Sup	Sim	Moderado	Sempre ou maioria junto as refeições	Somente em ocasiões especiais	Não	0 a 139,99 g/semana
857	Masculino	59	171.5	Não	66.75	22694626	78.7	3942.25	Nunca fumo	Ex usuario			Fraca	Não	100	59	Nao	Nao	Nao	Normal	Nao	Nao	Branco	Ensino Sup	Não	Abstêmios				Abstêmios
858	Masculino	60	182.1	Sim	91.6	27623301	96.6	3942.25	Ex fumante	Usuario	105.28	Nao	Fraca	Não	113.5	76	Nao	Nao	Nao	Normal	Sim	Sim	Branco	Ensino Sup	Não	Moderado	Sempre ou maioria junto as refeições	2 ou 3x por mês	Sim	0 a 139,99 g/semana
859	Feminno	49	166.6	Sim	62.65	22572054	81.8	1867.25	Nunca fumo	Usuario	12.96	Nao	Fraca	Não	112.5	73	Nao	Nao	Nao	Normal	Nao	Sim	Branco	Ensino Sup	Não	Moderado	Sempre ou maioria junto as refeições	Nunca	Não	0 a 139,99 g/semana
860	Masculino	58	167.2	Não	66.85	23912714	87.8	1452.25	Ex fumante	Ex usuario			Fraca	Não	117	69	Nao	Nao	Nao	Normal	Nao	Nao	Nao branco	Ensino Sup	Não	Abstêmios				Abstêmios
861	Feminno	67	167	Não	62.95	22571623	80.7	3942.25	Nunca fumo	Ex usuario			Forte	Não	133.5	78.5	Nao	Nao	Nao	Normal	Nao	Sim	Branco	Ensino Sup	Sim	Abstêmios				Abstêmios
862	Masculino	60	167.2	Não	56.55	20228332	73.85	26281667	Nunca fumo	Nunca usou			Moderada	Não	91	55.5	Nao	Nao	Nao	Normal	Nao	Nao	Branco	Ensino Sup	Não	Abstêmios				Abstêmios
863	Feminno	45	153	Não	47.9	20462215	71.9	248.9	Ex fumante	Ex usuario			Fraca	Não	104	63.5	Nao	Nao	Nao	Normal	Nao	Nao	Nao branco	Ensino Med	Não	Abstêmios				Abstêmios
864	Masculino	66	160.6	Sim	63.7	24697236	89.9	1576.9	Ex fumante	Ex usuario			Fraca	Não	155	83	Sim	Nao	Sim	Elevada	Nao	Nao	Branco	Fundamenta	Não	Abstêmios				Abstêmios
865	Masculino	43	173.4	Sim	87.4	29067872	105.5	12448333	Fumante	Usuario	339.52	Sim	Fraca	Não	121	75.5	Nao	Nao	Nao	Normal	Sim	Sim	Branco	Ensino Med	Não	Excessivo	Tanto junto quanto fora das refeições	Somente em ocasiões especiais	Não	280 a 419,99 g/semana
866	Feminno	69	154.4	Sim	64.75	27160964	93	1244.5	Nunca fumo	Nunca usou			Fraca	Não	140	95.5	Sim	Sim	Sim	Elevada	Sim	Sim	Nao branco	Ensino Med	Sim	Abstêmios				Abstêmios
867	Masculino	42	185.8	Sim	68.7	19900561	74.3	1452.25	Nunca fumo	Ex usuario			Fraca	Não	128.5	86	Nao	Nao	Nao	Normal	Nao	Nao	Nao branco	Ensino Sup	Não	Abstêmios				Abstêmios
868	Feminno	42	156.3	Sim	58.81	24073167	77	1037.25	Ex fumante	Usuario	168	Sim	Fraca	Não	120	77.5	Nao	Nao	Nao	Normal	Nao	Nao	Nao branco	Ensino Med	Não	Excessivo	Nunca ou maioria fora das refeições	1 a 2x por semana	Sim	140 a 209,99 g/semana
869	Masculino	51	168.7	Sim	77.4	27196361	98.2	580.9	Ex fumante	Ex usuario			Fraca	Não	108.5	75.5	Nao	Nao	Nao	Normal	Sim	Sim	Nao branco	Ensino Med	Não	Abstêmios				Abstêmios
870	Masculino	46	176.2	Sim	90.69	29211079	96.5	3112.25	Ex fumante	Usuario	180.96	Nao	Fraca	Não	125.5	77.5	Nao	Nao	Nao	Normal	Sim	Sim	Nao branco	Ensino Sup	Não	Moderado	Sempre ou maioria junto as refeições	Somente em ocasiões especiais	Não	140 a 209,99 g/semana
871	Masculino	51	163.5	Sim	61.85	23136848	82.55	518625	Fumante	Usuario	164	Nao	Fraca	Não	157	98.5	Sim	Sim	Sim	Elevada	Nao	Nao	Nao branco	Fundamenta	Não	Moderado	Tanto junto quanto fora das refeições	Praticamente todos ou dias ou mais de 1x ao dia	Sim	140 a 209,99 g/semana
872	Feminno	41	158.7	Sim	63.15	25073762	79.1	1971125	Nunca fumo	Usuario	55.68	Nao	Fraca	Não	98	67.5	Nao	Nao	Nao	Normal	Sim	Nao	Branco	Ensino Sup	Não	Moderado	Sempre ou maioria junto as refeições	Somente em ocasiões especiais	Não	0 a 139,99 g/semana
873	Masculino	36	176.3	Sim	77.2	24837774	79.1	1521.5	Fumante	Usuario	119.04	Nao	Fraca	Não	112.5	64	Nao	Nao	Nao	Normal	Nao	Nao	Nao branco	Ensino Med	Não	Moderado	Nunca ou maioria fora das refeições	1 a 2x por semana	Sim	0 a 139,99 g/semana
874	Masculino	37	178.4	Sim	85.75	26942906	104	1576.9	Nunca fumo	Ex usuario			Fraca	Não	121	78	Nao	Nao	Nao	Normal	Sim	Sim	Branco	Ensino Sup	Não	Abstêmios				Abstêmios
875	Feminno	63	156.7	Não	83.55	34025809	92.15	3942.25	Ex fumante	Ex usuario			Fraca	Não	121	69.5	Nao	Nao	Nao	Normal	Sim	Sim	Branco	Ensino Sup	Sim	Abstêmios				Abstêmios
876	Masculino	47	172.8	Sim	88.95	29789175	105.2	2904.5	Nunca fumo	Usuario	714.24	Sim	Forte	Não	124	78.5	Nao	Nao	Nao	Normal	Sim	Sim	Branco	Ensino Sup	Não	Excessivo	Nunca ou maioria fora das refeições	1 a 2x por semana	Sim	420 a 1074 g/semana
877	Feminno	48	151.4	Sim	69.7	30407522	92.4	933625	Fumante	Usuario	50.4	Nao	Fraca	Não	134.5	76.5	Nao	Nao	Nao	Normal	Sim	Sim	Branco	Ensino Med	Não	Moderado	Nunca ou maioria fora das refeições	Nunca	Não	0 a 139,99 g/semana
878	Masculino	37	180.9	Sim	68.9	21054362	77.5	1348625	Nunca fumo	Usuario	42.72	Nao	Moderada	Não	110	59	Nao	Nao	Nao	Normal	Nao	Nao	Branco	Ensino Sup	Não	Moderado	Sempre ou maioria junto as refeições	Somente em ocasiões especiais	Não	0 a 139,99 g/semana
879	Feminno	49	148.7	Sim	54.25	24534534	76.4	17981667	Fumante	Usuario	64.8	Nao	Fraca	Não	120	72	Nao	Nao	Nao	Normal	Nao	Nao	Branco	Ensino Sup	Sim	Moderado	Nunca ou maioria fora das refeições	1 a 2x por semana	Sim	0 a 139,99 g/semana
880	Masculino	54	169.4	Não	70.65	24619847	89.5	2351.5	Nunca fumo	Nunca usou			Fraca	Não	138.5	83.5	Nao	Nao	Nao	Normal	Nao	Nao	Nao branco	Ensino Sup	Não	Abstêmios				Abstêmios
881	Masculino	46	175.9	Sim	70.45	22769281	83.6	1971125	Nunca fumo	Usuario	104.48	Nao	Fraca	Não	101	57	Nao	Nao	Nao	Normal	Nao	Nao	Branco	Ensino Sup	Não	Moderado	Sempre ou maioria junto as refeições	Nunca	Não	0 a 139,99 g/semana
882	Feminno	49	158.8	Sim	66.41	26334949	89.6	1141125	Nunca fumo	Usuario	50.4	Nao	Fraca	Não	123	75.5	Nao	Nao	Nao	Normal	Sim	Sim	Nao branco	Ensino Sup	Não	Moderado	Nunca ou maioria fora das refeições	Somente em ocasiões especiais	Não	0 a 139,99 g/semana
883	Masculino	48	171.5	Não	62.75	21334648	83.2	2904.5	Fumante	Usuario	16.8	Nao	Fraca	Não	107	72.5	Nao	Nao	Nao	Normal	Nao	Nao	Nao branco	Ensino Med	Não	Moderado	Nunca ou maioria fora das refeições	Somente em ocasiões especiais	Não	0 a 139,99 g/semana
884	Feminno	50	170.2	Sim	86.35	29808713	98	20748333	Fumante	Ex usuario			Fraca	Não	109	81.5	Nao	Nao	Nao	Normal	Sim	Sim	Nao branco	Ensino Sup	Não	Abstêmios				Abstêmios
885	Feminno	49	163.9	Sim	81.7	30413342	110.1	622.25	Ex fumante	Usuario	67.2	Nao	Fraca	Não	123.5	85.5	Nao	Nao	Nao	Normal	Sim	Sim	Nao branco	Fundamenta	Sim	Moderado	Sempre ou maioria junto as refeições	Somente em ocasiões especiais	Não	0 a 139,99 g/semana
886	Feminno	63	152.1	Sim	82.05	35466649	96.2	26281667	Fumante	Usuario	103.68	Nao	Fraca	Não	113	66	Nao	Nao	Nao	Normal	Sim	Sim	Branco	Ensino Sup	Sim	Moderado	Sempre ou maioria junto as refeições	Somente em ocasiões especiais	Não	0 a 139,99 g/semana
887	Feminno	56	159.1	Sim	61.05	24118223	82.4	8818125	Ex fumante	Ex usuario			Fraca	Não	104	65.5	Nao	Nao	Nao	Normal	Nao	Sim	Nao branco	Ensino Sup	Sim	Abstêmios				Abstêmios
888	Feminno	52	164.9	Sim	58.7	21587224	77.5	1244.9	Nunca fumo	Nunca usou			Forte	Não	94.5	58	Nao	Nao	Nao	Normal	Nao	Nao	Branco	Ensino Sup	Não	Abstêmios				Abstêmios
889	Masculino	44	174.5	Sim	71.6	23513764	88.6	518625	Nunca fumo	Usuario	119.04	Nao	Forte	Não	122	78	Nao	Nao	Nao	Normal	Nao	Nao	Nao branco	Ensino Med	Não	Moderado	Nunca ou maioria fora das refeições	Nunca	Não	0 a 139,99 g/semana
890	Feminno	50	155.7	Sim	50.66	20897193	71.3	2074.5	Ex fumante	Usuario	100.8	Nao	Fraca	Não	116	71.5	Nao	Nao	Nao	Normal	Nao	Nao	Branco	Ensino Med	Não	Moderado	Nunca ou maioria fora das refeições	Somente em ocasiões especiais	Não	0 a 139,99 g/semana
891	Masculino	40	171.3	Não	94.65	32255657	106.4	1971125	Nunca fumo	Usuario	32	Nao	Fraca	Não	127	84	Nao	Nao	Nao	Normal	Sim	Sim	Nao branco	Ensino Sup	Não	Moderado	Nunca ou maioria fora das refeições	Nunca	Não	0 a 139,99 g/semana
892	Feminno	45	156.7	Sim	77.45	31541579	98.5	1037.25	Nunca fumo	Usuario	50.4	Nao	Fraca	Não	147	92.5	Sim	Sim	Sim	Elevada	Sim	Sim	Nao branco	Ensino Med	Não	Moderado	Nunca ou maioria fora das refeições	Somente em ocasiões especiais	Não	0 a 139,99 g/semana
893	Feminno	49	157.2	Não	74.45	30127259	92.2	1521.5	Ex fumante	Usuario	42.72	Nao	Fraca	Não	95.5	63	Nao	Nao	Nao	Normal	Sim	Sim	Branco	Ensino Sup	Não	Moderado	Nunca ou maioria fora das refeições	Somente em ocasiões especiais	Não	0 a 139,99 g/semana
894	Feminno	64	159.8	Sim	76.85	30094721	107.6	2074.5	Fumante	Usuario	352.32	Sim	Fraca	Não	198.5	92	Sim	Sim	Sim	Elevada	Sim	Sim	Branco	Ensino Sup	Sim	Excessivo	Nunca ou maioria fora das refeições	Praticamente todos ou dias ou mais de 1x ao dia	Sim	280 a 419,99 g/semana
895	Feminno	44	155.1	Sim	67.1	27893237	87.7	1971125	Nunca fumo	Nunca usou			Fraca	Não	113	65	Nao	Nao	Nao	Normal	Sim	Sim	Branco	Ensino Sup	Não	Abstêmios				Abstêmios
896	Masculino	58	171.2	Sim	74.45	25401372	93.9	26281667	Nunca fumo	Usuario	16.8	Nao	Fraca	Não	122.5	72.5	Nao	Nao	Nao	Normal	Sim	Nao	Branco	Ensino Sup	Não	Moderado	Sempre ou maioria junto as refeições	Nunca	Não	0 a 139,99 g/semana
897	Feminno	55	160.5	Sim	67.35	26144933	87.5	3942.25	Nunca fumo	Usuario	81.6	Nao	Fraca	Não	94.5	61.5	Nao	Nao	Nao	Normal	Sim	Sim	Branco	Ensino Sup	Sim	Moderado	Nunca ou maioria fora das refeições	Nunca	Não	0 a 139,99 g/semana
898	Masculino	64	165.6	Sim	66.1	24103538	93.8	622.25	Ex fumante	Usuario	192	Nao	Fraca	Não	152	85.5	Sim	Nao	Sim	Elevada	Nao	Nao	Branco	Fundamenta	Não	Moderado	Sempre ou maioria junto as refeições	Somente em ocasiões especiais	Não	140 a 209,99 g/semana
899	Feminno	42	166.3	Sim	96.65	349476	101.5	518625	Ex fumante	Usuario	42.96	Nao	Fraca	Não	124.5	88	Nao	Nao	Nao	Normal	Sim	Sim	Nao branco	Ensino Med	Não	Moderado	Sempre ou maioria junto as refeições	Somente em ocasiões especiais	Não	0 a 139,99 g/semana
900	Masculino	50	159.8	Sim	55.6	21773149	79.6	580.9	Nunca fumo	Ex usuario			Fraca	Não	117.5	71	Nao	Nao	Nao	Normal	Nao	Nao	Nao branco	Ensino Med	Não	Abstêmios				Abstêmios
901	Feminno	58	170	Sim	67.8	23460208	86.9	3942.25	Nunca fumo	Ex usuario			Fraca	Não	99.5	64	Nao	Nao	Nao	Normal	Nao	Sim	Branco	Ensino Sup	Sim	Abstêmios				Abstêmios
902	Feminno	68	159.9	Sim	71.65	28023299	92.5	1037.25	Nunca fumo	Ex usuario			Fraca	Não	118	65	Nao	Nao	Nao	Normal	Sim	Sim	Nao branco	Ensino Med	Sim	Abstêmios				Abstêmios
903	Masculino	56	181.5	Sim	70	21249308	83.8	12448333	Fumante	Usuario	203.04	Nao	Fraca	Não	104	62.5	Nao	Nao	Nao	Normal	Nao	Nao	Branco	Ensino Sup	Não	Moderado	Sempre ou maioria junto as refeições	Somente em ocasiões especiais	Não	140 a 209,99 g/semana
904	Feminno	53	164.2	Sim	78.8	29226709	90.5	3942.25	Ex fumante	Usuario	84	Nao	Fraca	Não	100.5	64.5	Nao	Nao	Nao	Normal	Sim	Sim	Nao branco	Ensino Sup	Não	Moderado	Nunca ou maioria fora das refeições	Praticamente todos ou dias ou mais de 1x ao dia	Sim	0 a 139,99 g/semana
905	Masculino	37	173.4	Sim	80	26606748	84.6	1971125	Nunca fumo	Nunca usou			Fraca	Não	111	67.5	Nao	Nao	Nao	Normal	Sim	Nao	Nao branco	Ensino Sup	Não	Abstêmios				Abstêmios
906	Feminno	40	155.8	Sim	81.45	33554918	98.8	311125	Nunca fumo	Ex usuario			Fraca	Não	110	76.5	Nao	Nao	Nao	Normal	Sim	Sim	Nao branco	Ensino Med	Não	Abstêmios				Abstêmios
907	Masculino	51	180.7	Sim	69.65	21330686	74	311125	Fumante	Usuario	178.56	Nao	Fraca	Não	144	87	Sim	Nao	Sim	Elevada	Nao	Nao	Nao branco	Fundamenta	Não	Moderado	Nunca ou maioria fora das refeições	1 a 2x por semana	Sim	140 a 209,99 g/semana
908	Masculino	63	169	Não	69.45	24316375	90.3	96816667	Ex fumante	Usuario	90	Nao	Fraca	Não	149.5	93.5	Sim	Sim	Sim	Elevada	Nao	Nao	Nao branco	Ensino Med	Não	Moderado	Nunca ou maioria fora das refeições	Somente em ocasiões especiais	Não	0 a 139,99 g/semana
909	Masculino	51	177.6	Sim	102.8	32591713	105.4	41483333	Nunca fumo	Usuario	100.8	Nao	Fraca	Não	107.5	70.5	Nao	Nao	Nao	Normal	Sim	Sim	Nao branco	Fundamenta	Não	Moderado	Nunca ou maioria fora das refeições	1 a 2x por semana	Sim	0 a 139,99 g/semana
910	Feminno	48	162.3	Sim	72.35	27466385	89.35	1971125	Nunca fumo	Usuario	51.84	Nao	Moderada	Não	109.5	66.5	Nao	Nao	Nao	Normal	Sim	Sim	Branco	Ensino Sup	Sim	Moderado	Sempre ou maioria junto as refeições	Somente em ocasiões especiais	Não	0 a 139,99 g/semana
911	Masculino	48	181.5	Não	71.95	21841252	92.4	1971125	Nunca fumo	Usuario	92.32	Nao	Fraca	Não	109.5	69.5	Nao	Nao	Nao	Normal	Nao	Nao	Branco	Ensino Sup	Não	Moderado	Sempre ou maioria junto as refeições	2 ou 3x por mês	Sim	0 a 139,99 g/semana
912	Feminno	53	154	Sim	69.5	2930511	98	1410.9	Ex fumante	Nunca usou			Fraca	Não	97.5	66	Nao	Nao	Nao	Normal	Sim	Sim	Branco	Ensino Sup	Sim	Abstêmios				Abstêmios
913	Feminno	43	162.1	Sim	70.75	26925292	82.75	518625	Nunca fumo	Ex usuario			Fraca	Não	108	65	Nao	Nao	Nao	Normal	Sim	Sim	Branco	Ensino Sup	Não	Abstêmios				Abstêmios
914	Feminno	61	155.4	Sim	65.25	27019573	86.75	3942.25	Nunca fumo	Ex usuario			Forte	Não	126	77	Nao	Nao	Nao	Normal	Sim	Sim	Nao branco	Ensino Sup	Não	Abstêmios				Abstêmios
915	Masculino	46	165	Sim	73.6	27033976	88.1	691.5	Nunca fumo	Usuario	33.6	Nao	Fraca	Não	112.5	59.5	Nao	Nao	Nao	Normal	Sim	Nao	Nao branco	Ensino Sup	Não	Moderado	Sempre ou maioria junto as refeições	Nunca	Não	0 a 139,99 g/semana
916	Feminno	39	160.5	Não	50.8	19720306	75.5	1348625	Ex fumante	Usuario	32.8	Nao	Fraca	Não	105	67.5	Nao	Nao	Nao	Normal	Nao	Nao	Branco	Ensino Sup	Não	Moderado	Nunca ou maioria fora das refeições	Somente em ocasiões especiais	Não	0 a 139,99 g/semana
917	Masculino	35	182.4	Sim	100.55	30222641	101	1971125	Nunca fumo	Usuario	12.96	Nao	Forte	Não	116	71	Nao	Nao	Nao	Normal	Sim	Sim	Nao branco	Ensino Sup	Não	Moderado	Sempre ou maioria junto as refeições	Somente em ocasiões especiais	Não	0 a 139,99 g/semana
918	Feminno	62	162.4	Sim	54.95	20835103	70.5	691.5	Nunca fumo	Usuario	12.96	Nao	Fraca	Não	122	71.5	Nao	Nao	Nao	Normal	Nao	Nao	Nao branco	Fundamenta	Não	Moderado	Sempre ou maioria junto as refeições	Nunca	Não	0 a 139,99 g/semana
919	Feminno	52	148.4	Sim	83.05	37711329	99.3	3942.25	Ex fumante	Usuario	68.64	Nao	Fraca	Não	108.5	82	Nao	Nao	Nao	Normal	Sim	Sim	Branco	Ensino Sup	Não	Moderado	Sempre ou maioria junto as refeições	Nunca	Não	0 a 139,99 g/semana
920	Feminno	48	159.8	Sim	54.1	21185744	73.4	2351.5	Nunca fumo	Ex usuario			Fraca	Não	120	71.5	Nao	Nao	Nao	Normal	Nao	Nao	Branco	Ensino Sup	Não	Abstêmios				Abstêmios
921	Masculino	49	176.8	Sim	87.65	28040606	99	1576.9	Nunca fumo	Usuario	64.8	Nao	Fraca	Não	118.5	80.5	Nao	Nao	Nao	Normal	Sim	Sim	Branco	Ensino Sup	Não	Moderado	Sempre ou maioria junto as refeições	Nunca	Não	0 a 139,99 g/semana
922	Feminno	55	157.1	Sim	57.35	23237053	69.9	3734.5	Nunca fumo	Ex usuario			Forte	Não	123.5	67	Nao	Nao	Nao	Normal	Nao	Nao	Nao branco	Ensino Sup	Não	Abstêmios				Abstêmios
923	Masculino	56	182.3	Não	89.1	26810466	108.5	1576.9	Ex fumante	Usuario	163.2	Nao	Fraca	Não	119	76	Nao	Nao	Nao	Normal	Sim	Sim	Branco	Ensino Sup	Não	Moderado	Nunca ou maioria fora das refeições	Somente em ocasiões especiais	Não	140 a 209,99 g/semana
924	Feminno	61	159.3	Não	58	22855801	77.3	3942.25	Ex fumante	Ex usuario			Fraca	Não	113	76	Nao	Nao	Nao	Normal	Nao	Nao	Branco	Ensino Sup	Sim	Abstêmios				Abstêmios
925	Feminno	63	151.7	Sim	64.95	28223313	90	7884.5	Fumante	Usuario	32.8	Nao	Fraca	Não	123	70	Nao	Nao	Nao	Normal	Sim	Sim	Branco	Ensino Sup	Sim	Moderado	Sempre ou maioria junto as refeições	Nunca	Não	0 a 139,99 g/semana
926	Masculino	45	162.1	Sim	77.25	29398993	101	2074.5	Ex fumante	Usuario	416.64	Sim	Moderada	Não	128	80.5	Nao	Nao	Nao	Normal	Sim	Sim	Nao branco	Ensino Med	Não	Excessivo	Nunca ou maioria fora das refeições	1 a 2x por semana	Sim	280 a 419,99 g/semana
927	Masculino	46	183.1	Sim	94.5	28187407	102.5	13140833	Ex fumante	Ex usuario			Forte	Não	123	80	Nao	Nao	Nao	Normal	Sim	Sim	Nao branco	Fundamenta	Não	Abstêmios				Abstêmios
928	Feminno	73	156	Não	69.65	28620151	88	3942.25	Nunca fumo	Usuario	41.92	Nao	Fraca	Não	127.5	88.5	Nao	Nao	Nao	Normal	Sim	Sim	Nao branco	Ensino Sup	Sim	Moderado	Sempre ou maioria junto as refeições	Nunca	Não	0 a 139,99 g/semana
929	Masculino	46	170.4	Não	61.25	21094387	76.4	1556125	Fumante	Usuario	89.28	Nao	Fraca	Não	91	55.5	Nao	Nao	Nao	Normal	Nao	Nao	Branco	Ensino Sup	Não	Moderado	Nunca ou maioria fora das refeições	Nunca	Não	0 a 139,99 g/semana
930	Feminno	37	161.5	Sim	63.25	24250208	75.6	1452.25	Nunca fumo	Usuario	16.8	Nao	Fraca	Não	106.5	65.5	Nao	Nao	Nao	Normal	Nao	Nao	Branco	Ensino Sup	Não	Moderado	Nunca ou maioria fora das refeições	Nunca	Não	0 a 139,99 g/semana
931	Feminno	39	154.4	Sim	56.39	23654159	80.5	3734.5	Nunca fumo	Usuario	33.6	Nao	Fraca	Não	111.5	68	Nao	Nao	Nao	Normal	Nao	Sim	Branco	Ensino Sup	Não	Moderado	Tanto junto quanto fora das refeições	Somente em ocasiões especiais	Não	0 a 139,99 g/semana
932	Masculino	48	178.8	Sim	65.35	20441397	78.95	933625	Nunca fumo	Ex usuario			Moderada	Não	122.5	80	Nao	Nao	Nao	Normal	Nao	Nao	Nao branco	Ensino Med	Não	Abstêmios				Abstêmios
933	Feminno	68	155.3	Não	72.2	29936036	99	1037.25	Nunca fumo	Ex usuario			Fraca	Não	171.5	90	Sim	Sim	Sim	Elevada	Sim	Sim	Nao branco	Ensino Med	Sim	Abstêmios				Abstêmios
934	Feminno	58	157.7	Não	62.45	25111292	89.9	26281667	Nunca fumo	Usuario	90.72	Nao	Fraca	Não	116.5	81.5	Nao	Nao	Nao	Normal	Sim	Sim	Branco	Ensino Sup	Sim	Moderado	Sempre ou maioria junto as refeições	Nunca	Não	0 a 139,99 g/semana
935	Feminno	56	156	Não	75.6	31065089	100	933625	Ex fumante	Usuario	32	Nao	Fraca	Não	110.5	69.5	Nao	Nao	Nao	Normal	Sim	Sim	Nao branco	Ensino Med	Sim	Moderado	Sempre ou maioria junto as refeições	Somente em ocasiões especiais	Não	0 a 139,99 g/semana
936	Masculino	57	170.3	Não	83.26	28708276	106.6	1576.9	Nunca fumo	Usuario	69.84	Nao	Fraca	Não	129	81	Nao	Nao	Nao	Normal	Sim	Sim	Branco	Ensino Sup	Não	Moderado	Nunca ou maioria fora das refeições	Somente em ocasiões especiais	Não	0 a 139,99 g/semana
937	Masculino	43	185.6	Sim	93.9	27258983	97.9	13140833	Ex fumante	Usuario	141.12	Nao	Moderada	Não	116	74	Nao	Nao	Nao	Normal	Sim	Sim	Branco	Ensino Sup	Não	Moderado	Nunca ou maioria fora das refeições	2 ou 3x por mês	Sim	140 a 209,99 g/semana
938	Masculino	41	176	Sim	71.6	23114669	85.3	77064286	Nunca fumo	Usuario	12.96	Nao	Fraca	Não	130	87	Nao	Nao	Nao	Normal	Nao	Nao	Nao branco	Ensino Sup	Não	Moderado	Nunca ou maioria fora das refeições	Somente em ocasiões especiais	Não	0 a 139,99 g/semana
939	Masculino	49	162.1	Não	75.15	28599797	89	311125	Ex fumante	Ex usuario			Moderada	Não	125	78.5	Nao	Nao	Nao	Normal	Sim	Nao	Nao branco	Ensino Med	Não	Abstêmios				Abstêmios
940	Feminno	47	159.7	Sim	63.3	24819549	85.7	96816667	Ex fumante	Ex usuario			Fraca	Não	112	66	Nao	Nao	Nao	Normal	Nao	Sim	Nao branco	Ensino Sup	Não	Abstêmios				Abstêmios
941	Feminno	62	153.2	Não	68.75	29292415	97.4	26281667	Nunca fumo	Usuario	70.88	Nao	Fraca	Não	138	83	Nao	Nao	Nao	Normal	Sim	Sim	Branco	Ensino Sup	Sim	Moderado	Sempre ou maioria junto as refeições	Nunca	Não	0 a 139,99 g/semana
942	Feminno	48	154.5	Sim	75.45	31608383	96	580.9	Nunca fumo	Ex usuario			Fraca	Não	120.5	83.5	Nao	Nao	Nao	Normal	Sim	Sim	Nao branco	Ensino Med	Não	Abstêmios				Abstêmios
943	Masculino	38	174.9	Não	78.75	25743699	88.35	1556125	Nunca fumo	Usuario	50.4	Nao	Forte	Não	127.5	81.5	Nao	Nao	Nao	Normal	Sim	Nao	Branco	Ensino Sup	Não	Moderado	Tanto junto quanto fora das refeições	Nunca	Não	0 a 139,99 g/semana
944	Feminno	56	157.6	Sim	52.95	21318348	77.9	1037.25	Nunca fumo	Ex usuario			Fraca	Não	164	80.5	Sim	Nao	Sim	Elevada	Nao	Nao	Branco	Ensino Med	Sim	Abstêmios				Abstêmios
945	Masculino	39	180.5	Não	65.75	20180938	83.1	1556125	Ex fumante	Usuario	222.72	Sim	Fraca	Não	119	76.5	Nao	Nao	Nao	Normal	Nao	Nao	Branco	Ensino Sup	Não	Excessivo	Tanto junto quanto fora das refeições	Somente em ocasiões especiais	Não	210 a 279,99 g/semana
946	Masculino	51	162	Sim	72.25	27530102	93.7	41483333	Fumante	Ex usuario			Fraca	Não	114	68	Nao	Nao	Nao	Normal	Sim	Nao	Nao branco	Fundamenta	Não	Abstêmios				Abstêmios
947	Feminno	58	154.4	Sim	68.1	28566203	94.9	622.25	Nunca fumo	Nunca usou			Fraca	Não	125	80.5	Nao	Nao	Nao	Normal	Sim	Sim	Nao branco	Ensino Med	Sim	Abstêmios				Abstêmios
948	Feminno	44	163.2	Sim	56.9	21363478	75.45	1971125	Nunca fumo	Usuario	129.6	Nao	Forte	Não	97	58.5	Nao	Nao	Nao	Normal	Nao	Nao	Branco	Ensino Sup	Não	Moderado	Sempre ou maioria junto as refeições	Nunca	Não	0 a 139,99 g/semana
949	Masculino	43	163.1	Sim	63.9	24021102	81.8	933625	Ex fumante	Ex usuario			Moderada	Não	132	75	Nao	Nao	Nao	Normal	Nao	Nao	Branco	Ensino Med	Não	Abstêmios				Abstêmios
950	Feminno	66	152.6	Sim	57.8	24820971	91.4	248.9	Nunca fumo	Nunca usou			Fraca	Não	122	66	Nao	Nao	Nao	Normal	Nao	Sim	Nao branco	Ensino Med	Não	Abstêmios				Abstêmios
951	Masculino	46	178.4	Sim	88	27649862	97.5	3942.25	Nunca fumo	Usuario	50.4	Nao	Fraca	Não	114	67.5	Nao	Nao	Nao	Normal	Sim	Sim	Branco	Ensino Sup	Não	Moderado	Nunca ou maioria fora das refeições	2 ou 3x por mês	Sim	0 a 139,99 g/semana
952	Masculino	41	171.7	Sim	80.65	27356705	93.4	1348625	Ex fumante	Usuario	109.92	Nao	Fraca	Não	110.5	70.5	Nao	Nao	Nao	Normal	Sim	Nao	Nao branco	Ensino Sup	Não	Moderado	Nunca ou maioria fora das refeições	Somente em ocasiões especiais	Não	0 a 139,99 g/semana
953	Feminno	57	159.1	Não	78.85	31150236	102	1971125	Ex fumante	Ex usuario			Moderada	Não	118	76.5	Nao	Nao	Nao	Normal	Sim	Sim	Branco	Ensino Sup	Sim	Abstêmios				Abstêmios
954	Feminno	59	162	Não	65.7	25034294	82.7	13816667	Nunca fumo	Nunca usou			Fraca	Não	148	88.5	Sim	Nao	Sim	Elevada	Sim	Sim	Nao branco	Fundamenta	Sim	Abstêmios				Abstêmios
955	Masculino	39	176.5	Sim	79.7	25584027	85	17981667	Nunca fumo	Usuario	55.68	Nao	Fraca	Não	108	63.5	Nao	Nao	Nao	Normal	Sim	Nao	Branco	Ensino Sup	Não	Moderado	Nunca ou maioria fora das refeições	Somente em ocasiões especiais	Não	0 a 139,99 g/semana
956	Feminno	56	162.3	Sim	62.4	23689045	84.4	3942.25	Ex fumante	Ex usuario			Fraca	Não	117.5	69	Nao	Nao	Nao	Normal	Nao	Sim	Branco	Ensino Sup	Sim	Abstêmios				Abstêmios
957	Feminno	50	155	Não	61.75	25702393	86.7	1037.25	Nunca fumo	Nunca usou			Fraca	Não	115.5	72.5	Nao	Nao	Nao	Normal	Sim	Sim	Branco	Ensino Med	Não	Abstêmios				Abstêmios
958	Feminno	49	159.8	Não	56.85	22262653	73.05	1763625	Nunca fumo	Nunca usou			Fraca	Não	124.5	80	Nao	Nao	Nao	Normal	Nao	Nao	Branco	Ensino Sup	Sim	Abstêmios				Abstêmios
959	Feminno	54	151	Sim	63.61	27897899	94.3	691.5	Ex fumante	Ex usuario			Fraca	Não	135.5	72.5	Nao	Nao	Nao	Normal	Sim	Sim	Nao branco	Ensino Med	Sim	Abstêmios				Abstêmios
960	Masculino	57	169.4	Sim	79.7	27773557	96	1971125	Nunca fumo	Usuario	64.8	Nao	Fraca	Não	111	77.5	Nao	Nao	Nao	Normal	Sim	Sim	Branco	Ensino Sup	Não	Moderado	Sempre ou maioria junto as refeições	Somente em ocasiões especiais	Não	0 a 139,99 g/semana
961	Masculino	44	189.2	Sim	117.35	32782406	118.4	3112.25	Nunca fumo	Usuario	51.84	Nao	Fraca	Não	150.5	106	Sim	Sim	Sim	Elevada	Sim	Sim	Branco	Ensino Sup	Não	Moderado	Sempre ou maioria junto as refeições	Somente em ocasiões especiais	Não	0 a 139,99 g/semana
962	Feminno	37	156.1	Sim	64.45	26449479	86.1	1078.9	Fumante	Usuario	168	Sim	Forte	Não	107	64	Nao	Nao	Nao	Normal	Sim	Sim	Nao branco	Ensino Sup	Não	Excessivo	Nunca ou maioria fora das refeições	Somente em ocasiões especiais	Não	140 a 209,99 g/semana
963	Masculino	42	185.6	Não	100.9	29291069	99.8	26281667	Nunca fumo	Usuario	61.76	Nao	Moderada	Não	96	65	Nao	Nao	Nao	Normal	Sim	Sim	Branco	Ensino Sup	Não	Moderado	Sempre ou maioria junto as refeições	Somente em ocasiões especiais	Não	0 a 139,99 g/semana
964	Feminno	59	161.8	Sim	77.1	29450817	101.05	41483333	Fumante	Usuario	100	Nao	Fraca	Não	130.5	87	Nao	Nao	Nao	Normal	Sim	Sim	Nao branco	Fundamenta	Sim	Moderado	Nunca ou maioria fora das refeições	Somente em ocasiões especiais	Não	0 a 139,99 g/semana
965	Masculino	53	166.7	Não	81.7	29400239	97.5	2904.5	Ex fumante	Ex usuario			Fraca	Não	111.5	69	Nao	Nao	Nao	Normal	Sim	Sim	Branco	Ensino Sup	Não	Abstêmios				Abstêmios
966	Feminno	57	160	Sim	68.25	26660156	98	1244.5	Nunca fumo	Ex usuario			Moderada	Não	95	70	Nao	Nao	Nao	Normal	Sim	Sim	Nao branco	Ensino Med	Sim	Abstêmios				Abstêmios
967	Feminno	46	156.3	Sim	50.1	20507833	69.75	1521.5	Nunca fumo	Usuario	12.96	Nao	Forte	Não	112.5	64.5	Nao	Nao	Nao	Normal	Nao	Nao	Branco	Ensino Sup	Não	Moderado	Tanto junto quanto fora das refeições	Nunca	Não	0 a 139,99 g/semana
968	Feminno	47	171.9	Sim	73.3	24805742	75.5	17981667	Nunca fumo	Usuario	33.6	Nao	Fraca	Não	118.5	72	Nao	Nao	Nao	Normal	Nao	Nao	Branco	Ensino Med	Não	Moderado	Nunca ou maioria fora das refeições	Somente em ocasiões especiais	Não	0 a 139,99 g/semana
969	Feminno	42	153.2	Sim	47.75	20344913	66.6	1971125	Ex fumante	Usuario	24	Nao	Fraca	Não	96	58.5	Nao	Nao	Nao	Normal	Nao	Nao	Branco	Ensino Sup	Não	Moderado	Nunca ou maioria fora das refeições	1 a 2x por semana	Sim	0 a 139,99 g/semana
970	Feminno	53	163	Sim	60.35	22714442	82	3527.25	Nunca fumo	Ex usuario			Fraca	Não	102	69.5	Nao	Nao	Nao	Normal	Nao	Sim	Branco	Ensino Sup	Não	Abstêmios				Abstêmios
971	Feminno	40	150.5	Sim	56.15	24790013	74.35	518625	Ex fumante	Ex usuario			Fraca	Não	118.5	79.5	Nao	Nao	Nao	Normal	Nao	Nao	Nao branco	Ensino Med	Não	Abstêmios				Abstêmios
972	Feminno	54	161.1	Sim	63.4	24428577	78.9	1576.9	Fumante	Usuario	12.96	Nao	Fraca	Não	100.5	65.5	Nao	Nao	Nao	Normal	Nao	Nao	Branco	Ensino Sup	Sim	Moderado	Nunca ou maioria fora das refeições	Nunca	Não	0 a 139,99 g/semana
973	Masculino	48	171.1	Não	74.85	25567707	93.6	96816667	Fumante	Usuario	297.6	Sim	Fraca	Não	104.5	66	Nao	Nao	Nao	Normal	Sim	Nao	Branco	Ensino Med	Não	Excessivo	Nunca ou maioria fora das refeições	1 a 2x por semana	Sim	280 a 419,99 g/semana
974	Masculino	36	183.3	Sim	79.4	23631733	90.4	20748333	Nunca fumo	Usuario	16.8	Nao	Fraca	Não	120	73	Nao	Nao	Nao	Normal	Nao	Nao	Nao branco	Ensino Sup	Não	Moderado	Sempre ou maioria junto as refeições	Nunca	Não	0 a 139,99 g/semana
975	Masculino	41	198.4	Sim	123.2	31298777	117.5	1971125	Nunca fumo	Usuario	238.88	Sim	Forte	Não	121.5	81	Nao	Nao	Nao	Normal	Sim	Sim	Branco	Ensino Sup	Não	Excessivo	Sempre ou maioria junto as refeições	2 ou 3x por mês	Sim	210 a 279,99 g/semana
976	Masculino	49	173.8	Não	82.6	27345162	92.1	691.5	Nunca fumo	Usuario	50.4	Nao	Fraca	Não	131	84.5	Nao	Nao	Nao	Normal	Sim	Nao	Nao branco	Fundamenta	Não	Moderado	Nunca ou maioria fora das refeições	Somente em ocasiões especiais	Não	0 a 139,99 g/semana
977	Masculino	49	172	Sim	64.5	21802326	81.5	1971125	Nunca fumo	Usuario	29.76	Nao	Fraca	Não	108	70	Nao	Nao	Nao	Normal	Nao	Nao	Nao branco	Ensino Sup	Não	Moderado	Sempre ou maioria junto as refeições	Somente em ocasiões especiais	Não	0 a 139,99 g/semana
978	Masculino	36	178	Não	84.85	26780078	94.5	2351.5	Nunca fumo	Nunca usou			Fraca	Não	116	73	Nao	Nao	Nao	Normal	Sim	Sim	Nao branco	Ensino Med	Não	Abstêmios				Abstêmios
979	Masculino	52	172.1	Não	61.6	20797875	92.6	41483333	Ex fumante	Ex usuario			Fraca	Não	104.5	67	Nao	Nao	Nao	Normal	Nao	Nao	Branco	Fundamenta	Não	Abstêmios				Abstêmios
980	Feminno	56	164.5	Sim	76.5	28270249	102.55	26281667	Ex fumante	Usuario	93.12	Nao	Fraca	Não	108.5	70.5	Nao	Nao	Nao	Normal	Sim	Sim	Branco	Ensino Sup	Sim	Moderado	Sempre ou maioria junto as refeições	Somente em ocasiões especiais	Não	0 a 139,99 g/semana
981	Feminno	66	155.7	Não	57.85	2386306	83.1	1244.5	Nunca fumo	Ex usuario			Fraca	Não	119	71.5	Nao	Nao	Nao	Normal	Nao	Sim	Branco	Fundamenta	Sim	Abstêmios				Abstêmios
982	Feminno	51	164.8	Sim	55.7	20508825	72.2	3942.25	Nunca fumo	Usuario	25.92	Nao	Fraca	Não	99.5	64	Nao	Nao	Nao	Normal	Nao	Nao	Branco	Ensino Sup	Não	Moderado	Sempre ou maioria junto as refeições	Nunca	Não	0 a 139,99 g/semana
983	Masculino	48	175.7	Não	68.8	22286656	78	96816667	Fumante	Ex usuario			Fraca	Não	110	67	Nao	Nao	Nao	Normal	Nao	Nao	Nao branco	Ensino Med	Não	Abstêmios				Abstêmios
984	Masculino	52	172.7	Sim	95.65	32070099	107.8	62241667	Nunca fumo	Usuario	40.96	Nao	Forte	Não	130.5	89	Nao	Nao	Nao	Normal	Sim	Sim	Nao branco	Ensino Sup	Não	Moderado	Sempre ou maioria junto as refeições	Somente em ocasiões especiais	Não	0 a 139,99 g/semana
985	Feminno	45	170.4	Sim	91.15	31391892	104.4	2351.5	Nunca fumo	Usuario	201.6	Sim	Fraca	Não	107	74	Nao	Nao	Nao	Normal	Sim	Sim	Branco	Ensino Sup	Não	Excessivo	Nunca ou maioria fora das refeições	1 a 2x por semana	Sim	140 a 209,99 g/semana
986	Feminno	55	155.2	Sim	53.35	2214884	82.5	1763625	Ex fumante	Ex usuario			Fraca	Não	96	63	Nao	Nao	Nao	Normal	Nao	Sim	Nao branco	Ensino Sup	Não	Abstêmios				Abstêmios
987	Feminno	66	152.5	Sim	75.45	32442892	107.9	1576.9	Nunca fumo	Usuario	12.96	Nao	Fraca	Não	138	79.5	Nao	Nao	Nao	Normal	Sim	Sim	Nao branco	Ensino Sup	Sim	Moderado	Nunca ou maioria fora das refeições	Somente em ocasiões especiais	Não	0 a 139,99 g/semana
988	Feminno	56	155.6	Não	88.25	36449832	99	518625	Nunca fumo	Usuario	12.96	Nao	Fraca	Não	95	67	Nao	Nao	Nao	Normal	Sim	Sim	Nao branco	Fundamenta	Sim	Moderado	Sempre ou maioria junto as refeições	Nunca	Não	0 a 139,99 g/semana
989	Masculino	50	187.9	Sim	122.65	34738734	126.4	1763625	Ex fumante	Ex usuario			Fraca	Não	121	84.5	Nao	Nao	Nao	Normal	Sim	Sim	Branco	Ensino Sup	Não	Abstêmios				Abstêmios
990	Masculino	35	182.4	Sim	91.75	27577596	100.8	345.75	Nunca fumo	Usuario	126.72	Nao	Fraca	Não	132	85	Nao	Nao	Nao	Normal	Sim	Sim	Nao branco	Ensino Med	Não	Moderado	Nunca ou maioria fora das refeições	Somente em ocasiões especiais	Não	0 a 139,99 g/semana
991	Masculino	54	172	Não	65.21	2204232	87.9	26281667	Nunca fumo	Usuario	25.92	Nao	Fraca	Não	116	80.5	Nao	Nao	Nao	Normal	Nao	Nao	Nao branco	Ensino Sup	Não	Moderado	Sempre ou maioria junto as refeições	Nunca	Não	0 a 139,99 g/semana
992	Masculino	52	162.3	Não	83.2	31585393	111	691.5	Ex fumante	Ex usuario			Fraca	Não	119	78	Nao	Nao	Nao	Normal	Sim	Sim	Nao branco	Ensino Med	Não	Abstêmios				Abstêmios
993	Masculino	50	165.6	Sim	63.3	23082511	88.2	746.9	Nunca fumo	Ex usuario			Fraca	Não	99.5	61.5	Nao	Nao	Nao	Normal	Nao	Nao	Nao branco	Ensino Med	Não	Abstêmios				Abstêmios
994	Masculino	56	174.5	Sim	81.6	2679781	104	13140833	Nunca fumo	Usuario	33.6	Nao	Fraca	Não	121.5	79.5	Nao	Nao	Nao	Normal	Sim	Sim	Branco	Ensino Sup	Não	Moderado	Nunca ou maioria fora das refeições	Nunca	Não	0 a 139,99 g/semana
995	Feminno	48	156.4	Sim	54.75	22382605	72.25	26281667	Nunca fumo	Ex usuario			Fraca	Não	99	66	Nao	Nao	Nao	Normal	Nao	Nao	Branco	Ensino Sup	Não	Abstêmios				Abstêmios
996	Masculino	48	177	Sim	84.91	27102684	94.1	1971125	Nunca fumo	Usuario	160.32	Nao	Fraca	Não	126	88.5	Nao	Nao	Nao	Normal	Sim	Sim	Branco	Ensino Sup	Não	Moderado	Nunca ou maioria fora das refeições	2 ou 3x por mês	Sim	140 a 209,99 g/semana
997	Masculino	48	176.6	Não	78.25	25090132	98.4	1348625	Nunca fumo	Nunca usou			Fraca	Não	121	79.5	Nao	Nao	Nao	Normal	Sim	Sim	Branco	Ensino Med	Não	Abstêmios				Abstêmios
998	Masculino	61	166.7	Não	79.45	28590563	97.1	1410.9	Ex fumante	Usuario	316.8	Sim	Moderada	Não	119.5	62	Nao	Nao	Nao	Normal	Sim	Sim	Branco	Ensino Sup	Não	Excessivo	Sempre ou maioria junto as refeições	1 a 2x por semana	Sim	280 a 419,99 g/semana
999	Feminno	64	165.4	Sim	61.9	22626618	79.2	2351.5	Fumante	Usuario	93.76	Nao	Fraca	Não	138.5	83	Nao	Nao	Nao	Normal	Nao	Nao	Branco	Ensino Sup	Sim	Moderado	Sempre ou maioria junto as refeições	Somente em ocasiões especiais	Não	0 a 139,99 g/semana
1000	Feminno	56	150	Sim	52.3	23244444	71.6	3942.25	Nunca fumo	Usuario	12.96	Nao	Moderada	Não	119	70	Nao	Nao	Nao	Normal	Nao	Nao	Branco	Ensino Sup	Sim	Moderado	Sempre ou maioria junto as refeições	Nunca	Não	0 a 139,99 g/semana
1001	Feminno	46	158.3	Sim	74.6	29769874	90.2	726125	Nunca fumo	Nunca usou			Fraca	Não	113	71	Nao	Nao	Nao	Normal	Sim	Sim	Nao branco	Ensino Med	Não	Abstêmios				Abstêmios
1002	Masculino	47	171.4	Não	64.61	21992678	80.5	933625	Fumante	Usuario	100.8	Nao	Fraca	Não	108.5	71.5	Nao	Nao	Nao	Normal	Nao	Nao	Nao branco	Fundamenta	Não	Moderado	Nunca ou maioria fora das refeições	Somente em ocasiões especiais	Não	0 a 139,99 g/semana
1003	Masculino	54	171	Sim	67.55	23101125	86	1452.25	Fumante	Usuario	208.32	Nao	Fraca	Não	138.5	70	Nao	Nao	Nao	Normal	Nao	Nao	Nao branco	Ensino Med	Não	Moderado	Nunca ou maioria fora das refeições	Nunca	Não	140 a 209,99 g/semana
1004	Masculino	61	164.8	Sim	68.25	25129754	88.1	1037.25	Nunca fumo	Usuario	178.56	Nao	Fraca	Não	149.5	94	Sim	Sim	Sim	Elevada	Sim	Nao	Nao branco	Fundamenta	Não	Moderado	Nunca ou maioria fora das refeições	Somente em ocasiões especiais	Não	140 a 209,99 g/semana
1005	Feminno	55	150.4	Sim	50.65	2239153	74.85	1410.9	Nunca fumo	Ex usuario			Fraca	Não	105.5	69.5	Nao	Nao	Nao	Normal	Nao	Nao	Branco	Ensino Med	Sim	Abstêmios				Abstêmios
1006	Masculino	73	176.3	Não	77.25	24853861	87.8	26281667	Nunca fumo	Usuario	123.52	Nao	Forte	Não	118	62	Nao	Nao	Nao	Normal	Nao	Nao	Branco	Ensino Sup	Não	Moderado	Sempre ou maioria junto as refeições	Nunca	Não	0 a 139,99 g/semana
1007	Masculino	47	179.7	Não	75.45	23364855	88	1348625	Nunca fumo	Usuario	206.88	Nao	Fraca	Não	111.5	66	Nao	Nao	Nao	Normal	Nao	Nao	Branco	Ensino Sup	Não	Moderado	Nunca ou maioria fora das refeições	1 a 2x por semana	Sim	140 a 209,99 g/semana
1008	Masculino	72	165.6	Sim	68.3	24905774	88.9	1452.25	Nunca fumo	Ex usuario			Fraca	Não	174	96.5	Sim	Sim	Sim	Elevada	Nao	Nao	Nao branco	Ensino Med	Não	Abstêmios				Abstêmios
1009	Feminno	60	163.9	Não	68.6	25536784	82.5	3942.25	Nunca fumo	Usuario	77.76	Nao	Fraca	Não	104	68	Nao	Nao	Nao	Normal	Sim	Sim	Branco	Ensino Sup	Sim	Moderado	Sempre ou maioria junto as refeições	Nunca	Não	0 a 139,99 g/semana
1010	Feminno	63	151.2	Sim	51.5	22527015	72.4	26281667	Fumante	Usuario	16.8	Nao	Fraca	Não	130	86	Nao	Nao	Nao	Normal	Nao	Nao	Branco	Ensino Sup	Sim	Moderado	Nunca ou maioria fora das refeições	Somente em ocasiões especiais	Não	0 a 139,99 g/semana
1011	Feminno	45	151.9	Sim	61.9	26827185	80.3	96816667	Fumante	Usuario	16.8	Nao	Forte	Não	108.5	72.5	Nao	Nao	Nao	Normal	Sim	Sim	Branco	Ensino Med	Não	Moderado	Nunca ou maioria fora das refeições	Somente em ocasiões especiais	Não	0 a 139,99 g/semana
1012	Masculino	72	170.2	Sim	68.8	23750312	90.65	7884.5	Fumante	Usuario	12.96	Nao	Fraca	Não	129	79.5	Nao	Nao	Nao	Normal	Nao	Nao	Branco	Ensino Sup	Não	Moderado	Sempre ou maioria junto as refeições	Nunca	Não	0 a 139,99 g/semana
1013	Feminno	48	152.2	Sim	69.96	30200942	91.5	1244.9	Nunca fumo	Ex usuario			Fraca	Não	113	82	Nao	Nao	Nao	Normal	Sim	Sim	Branco	Ensino Med	Não	Abstêmios				Abstêmios
1014	Masculino	67	170.4	Sim	66.85	23023017	86.2	3942.25	Nunca fumo	Usuario	55.68	Nao	Fraca	Não	140	83.5	Sim	Nao	Sim	Elevada	Nao	Nao	Branco	Ensino Sup	Não	Moderado	Sempre ou maioria junto as refeições	Somente em ocasiões especiais	Não	0 a 139,99 g/semana
1015	Masculino	56	176.6	Sim	71.65	22973904	82.4	1452.25	Ex fumante	Ex usuario			Moderada	Não	139.5	83.5	Nao	Nao	Nao	Normal	Nao	Nao	Nao branco	Fundamenta	Não	Abstêmios				Abstêmios
1016	Feminno	41	157	Sim	64.75	26268814	82.9	96816667	Fumante	Usuario	168	Sim	Fraca	Não	95.5	63	Nao	Nao	Nao	Normal	Sim	Sim	Branco	Ensino Med	Não	Excessivo	Sempre ou maioria junto as refeições	1 a 2x por semana	Sim	140 a 209,99 g/semana
1017	Feminno	44	148.3	Sim	51.2	23280251	80.9	11263571	Nunca fumo	Usuario	89.28	Nao	Fraca	Não	130.5	84	Nao	Nao	Nao	Normal	Nao	Sim	Nao branco	Ensino Sup	Não	Moderado	Nunca ou maioria fora das refeições	1 a 2x por semana	Sim	0 a 139,99 g/semana
1018	Feminno	56	157.2	Sim	65.9	26667379	94.3	1244.9	Nunca fumo	Ex usuario			Fraca	Não	109.5	66	Nao	Nao	Nao	Normal	Sim	Sim	Nao branco	Ensino Sup	Sim	Abstêmios				Abstêmios
1019	Masculino	47	176.3	Sim	80.95	26044272	92.3	1521.5	Fumante	Ex usuario			Fraca	Não	124	78.5	Nao	Nao	Nao	Normal	Sim	Nao	Nao branco	Ensino Med	Não	Abstêmios				Abstêmios
1020	Masculino	48	194.2	Não	122.35	32441843	110.15	12448333	Ex fumante	Usuario	168	Nao	Fraca	Não	125	93.5	Nao	Sim	Sim	Elevada	Sim	Sim	Nao branco	Fundamenta	Não	Moderado	Nunca ou maioria fora das refeições	2 ou 3x por mês	Sim	140 a 209,99 g/semana
1021	Masculino	63	152.9	Sim	59.76	25562046	88.9	691.5	Fumante	Usuario	59.52	Nao	Fraca	Não	152.5	87.5	Sim	Nao	Sim	Elevada	Sim	Nao	Nao branco	Fundamenta	Não	Moderado	Nunca ou maioria fora das refeições	1 a 2x por semana	Sim	0 a 139,99 g/semana
1022	Masculino	49	176.3	Sim	74.2	23872576	90.1	1348625	Fumante	Usuario	297.6	Sim	Fraca	Não	124.5	74	Nao	Nao	Nao	Normal	Nao	Nao	Branco	Ensino Med	Não	Excessivo	Nunca ou maioria fora das refeições	1 a 2x por semana	Sim	280 a 419,99 g/semana
1023	Masculino	55	164	Sim	69.6	25877454	95	20741667	Ex fumante	Usuario	398.72	Sim	Fraca	Não	171	111	Sim	Sim	Sim	Elevada	Sim	Sim	Nao branco	Fundamenta	Não	Excessivo	Nunca ou maioria fora das refeições	Nunca	Não	280 a 419,99 g/semana
1024	Masculino	66	170	Sim	81.95	28356401	102	12448333	Ex fumante	Ex usuario			Moderada	Não	122	75	Nao	Nao	Nao	Normal	Sim	Sim	Branco	Ensino Med	Não	Abstêmios				Abstêmios
1025	Masculino	41	174.2	Não	78.85	25983963	87.9	933625	Nunca fumo	Ex usuario			Fraca	Não	137	88.5	Nao	Nao	Nao	Normal	Sim	Nao	Branco	Ensino Sup	Não	Abstêmios				Abstêmios
1026	Masculino	42	177.8	Sim	81.55	2579648	94.75	518625	Ex fumante	Ex usuario			Fraca	Não	107	69.5	Nao	Nao	Nao	Normal	Sim	Sim	Nao branco	Ensino Med	Não	Abstêmios				Abstêmios
1027	Masculino	45	177.3	Sim	85.5	27198731	85.1	1576.9	Nunca fumo	Nunca usou			Forte	Não	119.5	62.5	Nao	Nao	Nao	Normal	Sim	Nao	Branco	Ensino Sup	Não	Abstêmios				Abstêmios
1028	Masculino	49	175.1	Não	74.3	24233521	90.5	1141125	Nunca fumo	Ex usuario			Fraca	Não	118.5	77.5	Nao	Nao	Nao	Normal	Nao	Nao	Branco	Ensino Sup	Não	Abstêmios				Abstêmios
1029	Masculino	54	188.2	Sim	124.6	3517862	119.2	1576.9	Nunca fumo	Usuario	107.52	Nao	Fraca	Não	139.5	95	Nao	Sim	Sim	Elevada	Sim	Sim	Branco	Ensino Sup	Não	Moderado	Sempre ou maioria junto as refeições	2 ou 3x por mês	Sim	0 a 139,99 g/semana
1030	Feminno	46	161.7	Sim	76.65	2931515	84.55	96816667	Nunca fumo	Usuario	12.96	Nao	Fraca	Não	118	75	Nao	Nao	Nao	Normal	Sim	Sim	Branco	Ensino Med	Não	Moderado	Sempre ou maioria junto as refeições	Somente em ocasiões especiais	Não	0 a 139,99 g/semana
1031	Masculino	60	169.7	Não	58.75	20400659	84.2	691.5	Ex fumante	Usuario	85.44	Nao	Fraca	Não	119	72.5	Nao	Nao	Nao	Normal	Nao	Nao	Nao branco	Fundamenta	Não	Moderado	Nunca ou maioria fora das refeições	2 ou 3x por mês	Sim	0 a 139,99 g/semana
1032	Feminno	48	163.2	Sim	97.4	36569468	115.9	2904.5	Nunca fumo	Ex usuario			Fraca	Não	128.5	84	Nao	Nao	Nao	Normal	Sim	Sim	Nao branco	Ensino Med	Não	Abstêmios				Abstêmios
1033	Masculino	38	176	Sim	77.36	24974174	96.7	1452.25	Nunca fumo	Usuario	60	Nao	Fraca	Não	119.5	74.5	Nao	Nao	Nao	Normal	Nao	Sim	Branco	Ensino Sup	Não	Moderado	Nunca ou maioria fora das refeições	Somente em ocasiões especiais	Não	0 a 139,99 g/semana
1034	Feminno	53	168.6	Sim	71.45	25135475	95.1	26281667	Nunca fumo	Nunca usou			Fraca	Não	115.5	68	Nao	Nao	Nao	Normal	Sim	Sim	Nao branco	Ensino Med	Sim	Abstêmios				Abstêmios
1035	Masculino	53	176.4	Sim	86.4	27766209	99	26281667	Nunca fumo	Usuario	119.04	Nao	Moderada	Não	125	68.5	Nao	Nao	Nao	Normal	Sim	Sim	Nao branco	Ensino Sup	Não	Moderado	Nunca ou maioria fora das refeições	1 a 2x por semana	Sim	0 a 139,99 g/semana
1036	Masculino	56	178.6	Sim	68.5	21474728	85.15	1037.25	Fumante	Usuario	248	Sim	Fraca	Não	110.5	75	Nao	Nao	Nao	Normal	Nao	Nao	Nao branco	Fundamenta	Não	Excessivo	Sempre ou maioria junto as refeições	1 a 2x por semana	Sim	210 a 279,99 g/semana
1037	Feminno	61	150	Sim	62.9	27955556	88.7	96816667	Nunca fumo	Ex usuario			Fraca	Não	116	66	Nao	Nao	Nao	Normal	Sim	Sim	Nao branco	Ensino Sup	Sim	Abstêmios				Abstêmios
1038	Feminno	44	173.5	Sim	68.45	22739164	87.7	1556125	Nunca fumo	Ex usuario			Fraca	Não	120.5	76.5	Nao	Nao	Nao	Normal	Nao	Sim	Branco	Ensino Sup	Não	Abstêmios				Abstêmios
1039	Feminno	59	161.3	Sim	49.7	19102388	65.3	26281667	Fumante	Ex usuario			Fraca	Não	134.5	82.5	Nao	Nao	Nao	Normal	Nao	Nao	Branco	Ensino Sup	Sim	Abstêmios				Abstêmios
1040	Feminno	56	164.9	Sim	66.65	24510877	90.5	3527.25	Fumante	Usuario	46.56	Nao	Fraca	Não	130.5	86	Nao	Nao	Nao	Normal	Nao	Sim	Nao branco	Ensino Sup	Sim	Moderado	Nunca ou maioria fora das refeições	Somente em ocasiões especiais	Não	0 a 139,99 g/semana
1041	Masculino	51	175	Sim	77.3	25240816	89.6	3942.25	Nunca fumo	Usuario	238.56	Sim	Forte	Não	115.5	74.5	Nao	Nao	Nao	Normal	Sim	Nao	Branco	Ensino Sup	Não	Excessivo	Tanto junto quanto fora das refeições	Somente em ocasiões especiais	Não	210 a 279,99 g/semana
1042	Feminno	60	162	Não	73.05	27834934	88.8	3942.25	Ex fumante	Usuario	25.92	Nao	Fraca	Não	132	80	Nao	Nao	Nao	Normal	Sim	Sim	Branco	Ensino Sup	Não	Moderado	Tanto junto quanto fora das refeições	Nunca	Não	0 a 139,99 g/semana
1043	Masculino	59	175.1	Sim	66.5	21689491	84	13140833	Nunca fumo	Usuario	90.72	Nao	Forte	Não	116.5	71	Nao	Nao	Nao	Normal	Nao	Nao	Branco	Ensino Sup	Não	Moderado	Sempre ou maioria junto as refeições	Nunca	Não	0 a 139,99 g/semana
1044	Masculino	54	169	Não	96.25	336998	112.9	248.9	Ex fumante	Usuario	51.84	Nao	Fraca	Não	118	74.5	Nao	Nao	Nao	Normal	Sim	Sim	Nao branco	Fundamenta	Não	Moderado	Nunca ou maioria fora das refeições	Somente em ocasiões especiais	Não	0 a 139,99 g/semana
1045	Feminno	54	165.1	Sim	58.5	21461581	80.4	1763625	Fumante	Usuario	100.8	Nao	Fraca	Não	107	67	Nao	Nao	Nao	Normal	Nao	Sim	Nao branco	Ensino Sup	Sim	Moderado	Nunca ou maioria fora das refeições	Nunca	Não	0 a 139,99 g/semana
1046	Masculino	51	173.4	Sim	67.7	22515961	89.5	13140833	Nunca fumo	Usuario	16.8	Nao	Fraca	Não	138	93.5	Nao	Sim	Sim	Elevada	Nao	Nao	Nao branco	Ensino Sup	Não	Moderado	Sempre ou maioria junto as refeições	Nunca	Não	0 a 139,99 g/semana
1047	Masculino	46	181.2	Não	78.7	23969465	94	26281667	Nunca fumo	Usuario	167.04	Nao	Fraca	Não	120.5	73.5	Nao	Nao	Nao	Normal	Nao	Sim	Branco	Ensino Sup	Não	Moderado	Sempre ou maioria junto as refeições	Nunca	Não	140 a 209,99 g/semana
1048	Masculino	42	176.4	Sim	76.95	24729279	87.7	26281667	Ex fumante	Usuario	119.04	Nao	Moderada	Não	111	60.5	Nao	Nao	Nao	Normal	Nao	Nao	Branco	Ensino Sup	Não	Moderado	Nunca ou maioria fora das refeições	Somente em ocasiões especiais	Não	0 a 139,99 g/semana
1049	Masculino	40	178.1	Sim	80.85	25488964	95	26281667	Nunca fumo	Usuario	96.96	Nao	Fraca	Não	117.5	77	Nao	Nao	Nao	Normal	Sim	Sim	Branco	Ensino Sup	Não	Moderado	Sempre ou maioria junto as refeições	Somente em ocasiões especiais	Não	0 a 139,99 g/semana
1050	Feminno	46	162.4	Não	59.8	22674052	89	26281667	Nunca fumo	Usuario	16.8	Nao	Fraca	Não	115	68.5	Nao	Nao	Nao	Normal	Nao	Sim	Branco	Ensino Sup	Não	Moderado	Nunca ou maioria fora das refeições	Somente em ocasiões especiais	Não	0 a 139,99 g/semana
1051	Masculino	57	170	Sim	77.8	26920415	92.5	26281667	Ex fumante	Usuario	181.44	Nao	Moderada	Não	130	76.5	Nao	Nao	Nao	Normal	Sim	Nao	Branco	Ensino Sup	Não	Moderado	Sempre ou maioria junto as refeições	Nunca	Não	140 a 209,99 g/semana
1052	Masculino	58	168.8	Não	87.55	30726371	103.3	345.75	Fumante	Usuario	309.76	Sim	Fraca	Não	122.5	83	Nao	Nao	Nao	Normal	Sim	Sim	Nao branco	Ensino Med	Não	Excessivo	Tanto junto quanto fora das refeições	2 ou 3x por mês	Sim	280 a 419,99 g/semana
1053	Masculino	74	169.5	Não	73.5	25582792	98.8	3527.25	Nunca fumo	Nunca usou			Forte	Não	128.5	61.5	Nao	Nao	Nao	Normal	Sim	Sim	Branco	Ensino Sup	Não	Abstêmios				Abstêmios
1054	Feminno	42	150	Não	68.35	30377778	91	3112.25	Nunca fumo	Nunca usou			Fraca	Não	100	66.5	Nao	Nao	Nao	Normal	Sim	Sim	Nao branco	Ensino Sup	Não	Abstêmios				Abstêmios
1055	Feminno	43	165.8	Sim	95.15	3461304	95.3	1037.25	Nunca fumo	Ex usuario			Fraca	Não	110.5	73.5	Nao	Nao	Nao	Normal	Sim	Sim	Branco	Ensino Med	Não	Abstêmios				Abstêmios
1056	Feminno	58	152.4	Não	62.55	26931304	84.45	691.5	Ex fumante	Usuario	25.92	Nao	Moderada	Não	111.5	77.5	Nao	Nao	Nao	Normal	Sim	Sim	Branco	Ensino Med	Sim	Moderado	Nunca ou maioria fora das refeições	Nunca	Não	0 a 139,99 g/semana
1057	Masculino	43	165.9	Não	83.65	30392972	97	13816667	Nunca fumo	Usuario	345.6	Sim	Fraca	Não	139	95.5	Nao	Sim	Sim	Elevada	Sim	Sim	Nao branco	Fundamenta	Não	Excessivo	Nunca ou maioria fora das refeições	1 a 2x por semana	Sim	280 a 419,99 g/semana
1058	Feminno	47	152.2	Sim	57.75	24930023	75.6	20748333	Fumante	Usuario	92.32	Nao	Fraca	Não	108	66.5	Nao	Nao	Nao	Normal	Nao	Nao	Nao branco	Ensino Sup	Não	Moderado	Nunca ou maioria fora das refeições	Somente em ocasiões especiais	Não	0 a 139,99 g/semana
1059	Feminno	56	162.6	Sim	68.45	25890019	93.3	2282.25	Ex fumante	Usuario	16.8	Nao	Fraca	Não	151.5	80	Sim	Nao	Sim	Elevada	Sim	Sim	Branco	Ensino Sup	Sim	Moderado	Nunca ou maioria fora das refeições	Nunca	Não	0 a 139,99 g/semana
1060	Masculino	62	166.1	Não	81.25	29449919	102.3	96816667	Nunca fumo	Ex usuario			Fraca	Não	128	81.5	Nao	Nao	Nao	Normal	Sim	Sim	Nao branco	Fundamenta	Não	Abstêmios				Abstêmios
1061	Feminno	53	157.2	Sim	58.8	23794262	82.5	1521.5	Nunca fumo	Usuario	50.4	Nao	Fraca	Não	122	85	Nao	Nao	Nao	Normal	Nao	Sim	Branco	Ensino Sup	Sim	Moderado	Sempre ou maioria junto as refeições	Somente em ocasiões especiais	Não	0 a 139,99 g/semana
1062	Masculino	46	184.9	Sim	87.75	25666893	93.7	1971125	Ex fumante	Usuario	161.92	Nao	Fraca	Não	113.5	77	Nao	Nao	Nao	Normal	Sim	Nao	Branco	Ensino Sup	Não	Moderado	Nunca ou maioria fora das refeições	Somente em ocasiões especiais	Não	140 a 209,99 g/semana
1063	Masculino	50	174	Sim	70.75	23368345	91.5	726125	Ex fumante	Usuario	297.6	Sim	Fraca	Não	139.5	91	Nao	Sim	Sim	Elevada	Nao	Nao	Nao branco	Ensino Med	Não	Excessivo	Nunca ou maioria fora das refeições	Nunca	Não	280 a 419,99 g/semana
1064	Feminno	55	154.4	Sim	59.05	2476996	81.6	7884.5	Nunca fumo	Usuario	12.96	Nao	Fraca	Não	102	62	Nao	Nao	Nao	Normal	Nao	Sim	Branco	Ensino Sup	Sim	Moderado	Sempre ou maioria junto as refeições	Nunca	Não	0 a 139,99 g/semana
1065	Masculino	40	181.5	Sim	106.5	32329304	117.1	2351.5	Ex fumante	Usuario	119.04	Nao	Fraca	Não	129	85.5	Nao	Nao	Nao	Normal	Sim	Sim	Branco	Ensino Sup	Não	Moderado	Nunca ou maioria fora das refeições	2 ou 3x por mês	Sim	0 a 139,99 g/semana
1066	Masculino	41	176.7	Não	66.75	21378546	80.8	62241667	Fumante	Ex usuario			Fraca	Não	124.5	82	Nao	Nao	Nao	Normal	Nao	Nao	Branco	Fundamenta	Não	Abstêmios				Abstêmios
1067	Feminno	54	156	Não	57.3	23545365	83.5	1452.25	Nunca fumo	Nunca usou			Fraca	Não	125.5	65	Nao	Nao	Nao	Normal	Nao	Sim	Nao branco	Ensino Sup	Sim	Abstêmios				Abstêmios
1068	Feminno	47	158.6	Não	59.85	2379347	80	1452.25	Nunca fumo	Nunca usou			Fraca	Não	100	66	Nao	Nao	Nao	Normal	Nao	Nao	Nao branco	Ensino Sup	Não	Abstêmios				Abstêmios
1069	Masculino	39	163.2	Sim	80.7	30299344	105	1763625	Nunca fumo	Usuario	59.52	Nao	Fraca	Não	105.5	71	Nao	Nao	Nao	Normal	Sim	Sim	Nao branco	Ensino Sup	Não	Moderado	Sempre ou maioria junto as refeições	Somente em ocasiões especiais	Não	0 a 139,99 g/semana
1070	Masculino	51	176.6	Não	90.65	29066076	102.5	1244.5	Nunca fumo	Usuario	264.64	Sim	Fraca	Não	118	81.5	Nao	Nao	Nao	Normal	Sim	Sim	Nao branco	Fundamenta	Não	Excessivo	Nunca ou maioria fora das refeições	1 a 2x por semana	Sim	210 a 279,99 g/semana
1071	Masculino	48	181.2	Não	72	21928863	88.2	1244.9	Fumante	Usuario	293.92	Sim	Fraca	Não	103	72	Nao	Nao	Nao	Normal	Nao	Nao	Nao branco	Ensino Sup	Não	Excessivo	Sempre ou maioria junto as refeições	1 a 2x por semana	Sim	280 a 419,99 g/semana
1072	Feminno	59	149.3	Sim	66.5	2983335	83.9	533.5	Ex fumante	Ex usuario			Fraca	Não	125	80.5	Nao	Nao	Nao	Normal	Sim	Sim	Nao branco	Fundamenta	Sim	Abstêmios				Abstêmios
1073	Feminno	58	159.7	Sim	67.75	26564367	82.4	1037.25	Nunca fumo	Ex usuario			Fraca	Não	144.5	82.5	Sim	Nao	Sim	Elevada	Sim	Sim	Nao branco	Ensino Med	Não	Abstêmios				Abstêmios
1074	Masculino	42	171.1	Sim	69.6	23774381	88.4	26281667	Nunca fumo	Usuario	152.64	Nao	Fraca	Não	111	63.5	Nao	Nao	Nao	Normal	Nao	Nao	Branco	Ensino Sup	Não	Moderado	Tanto junto quanto fora das refeições	Nunca	Não	140 a 209,99 g/semana
1075	Feminno	45	154.1	Não	57.65	24276945	79.4	20748333	Nunca fumo	Usuario	29.76	Nao	Fraca	Não	122	71	Nao	Nao	Nao	Normal	Nao	Nao	Branco	Ensino Med	Não	Moderado	Tanto junto quanto fora das refeições	Somente em ocasiões especiais	Não	0 a 139,99 g/semana
1076	Feminno	46	154.7	Sim	57.46	24009604	83.4	1410.9	Fumante	Usuario	100.8	Nao	Fraca	Não	103	63.5	Nao	Nao	Nao	Normal	Nao	Sim	Nao branco	Ensino Med	Não	Moderado	Nunca ou maioria fora das refeições	Nunca	Não	0 a 139,99 g/semana
1077	Masculino	63	168.7	Não	76.05	26722006	100.1	622.25	Nunca fumo	Ex usuario			Fraca	Não	114.5	71.5	Nao	Nao	Nao	Normal	Sim	Sim	Branco	Ensino Med	Não	Abstêmios				Abstêmios
1078	Feminno	44	162.1	Sim	76.85	29246765	92.5	2697.25	Fumante	Usuario	29.76	Nao	Fraca	Não	108	74	Nao	Nao	Nao	Normal	Sim	Sim	Nao branco	Ensino Sup	Não	Moderado	Nunca ou maioria fora das refeições	Somente em ocasiões especiais	Não	0 a 139,99 g/semana
1079	Masculino	45	173.2	Sim	90	3000176	101.55	17981667	Ex fumante	Usuario	33.6	Nao	Fraca	Não	120.5	75.5	Nao	Nao	Nao	Normal	Sim	Sim	Branco	Ensino Med	Não	Moderado	Nunca ou maioria fora das refeições	Nunca	Não	0 a 139,99 g/semana
1080	Feminno	50	167.3	Sim	59.65	21311723	65.2	1763625	Nunca fumo	Usuario	42.72	Nao	Moderada	Não	125	78	Nao	Nao	Nao	Normal	Nao	Nao	Branco	Ensino Sup	Não	Moderado	Sempre ou maioria junto as refeições	Somente em ocasiões especiais	Não	0 a 139,99 g/semana
1081	Masculino	58	165.4	Sim	86.7	31691886	113.4	518625	Ex fumante	Ex usuario			Fraca	Não	138.5	87	Nao	Nao	Nao	Normal	Sim	Sim	Branco	Fundamenta	Não	Abstêmios				Abstêmios
1082	Feminno	43	141.8	Sim	61.45	30561131	91.55	933625	Fumante	Usuario	12.96	Nao	Fraca	Não	99	61	Nao	Nao	Nao	Normal	Sim	Sim	Branco	Ensino Med	Não	Moderado	Sempre ou maioria junto as refeições	Nunca	Não	0 a 139,99 g/semana
1083	Feminno	53	162.3	Sim	60.2	22853854	87.2	726125	Ex fumante	Ex usuario			Fraca	Não	102	69	Nao	Nao	Nao	Normal	Nao	Sim	Branco	Ensino Med	Sim	Abstêmios				Abstêmios
1084	Feminno	52	152.2	Não	53.4	23052177	75.45	4668125	Nunca fumo	Usuario	12	Nao	Fraca	Não	98	55.5	Nao	Nao	Nao	Normal	Nao	Nao	Nao branco	Ensino Med	Sim	Moderado	Nunca ou maioria fora das refeições	2 ou 3x por mês	Sim	0 a 139,99 g/semana
1085	Feminno	47	156.8	Sim	66.3	26966303	89	1244.9	Nunca fumo	Ex usuario			Fraca	Não	102.5	64	Nao	Nao	Nao	Normal	Sim	Sim	Nao branco	Ensino Med	Não	Abstêmios				Abstêmios
1086	Feminno	47	158	Sim	52.9	21190514	72.4	691.5	Fumante	Usuario	49.6	Nao	Fraca	Não	111	63	Nao	Nao	Nao	Normal	Nao	Nao	Branco	Ensino Sup	Não	Moderado	Sempre ou maioria junto as refeições	Somente em ocasiões especiais	Não	0 a 139,99 g/semana
1087	Feminno	46	162.2	Sim	62.25	23661248	81.5	26281667	Ex fumante	Usuario	38.88	Nao	Forte	Não	93.5	59	Nao	Nao	Nao	Normal	Nao	Sim	Branco	Ensino Sup	Não	Moderado	Sempre ou maioria junto as refeições	Nunca	Não	0 a 139,99 g/semana
1088	Feminno	60	162.1	Sim	83.35	31720467	102.15	3734.5	Nunca fumo	Ex usuario			Fraca	Não	112	82	Nao	Nao	Nao	Normal	Sim	Sim	Branco	Ensino Med	Sim	Abstêmios				Abstêmios
1089	Masculino	53	173.1	Não	75.8	25297352	88.4	1037.25	Nunca fumo	Usuario	95.76	Nao	Fraca	Não	151.5	85	Sim	Nao	Sim	Elevada	Sim	Nao	Nao branco	Fundamenta	Não	Moderado	Nunca ou maioria fora das refeições	Somente em ocasiões especiais	Não	0 a 139,99 g/semana
1090	Masculino	61	173	Sim	80.6	26930402	100	6224.5	Fumante	Usuario	32	Nao	Moderada	Não	111.5	73.5	Nao	Nao	Nao	Normal	Sim	Sim	Branco	Ensino Sup	Não	Moderado	Nunca ou maioria fora das refeições	Somente em ocasiões especiais	Não	0 a 139,99 g/semana
1091	Feminno	46	157.1	Não	71.45	28950086	95.4	414.9	Fumante	Usuario	75.52	Nao	Fraca	Não	100.5	67	Nao	Nao	Nao	Normal	Sim	Sim	Nao branco	Ensino Med	Não	Moderado	Nunca ou maioria fora das refeições	Somente em ocasiões especiais	Não	0 a 139,99 g/semana
1092	Feminno	51	162.1	Sim	72.5	27591288	90.7	20748333	Ex fumante	Usuario	33.6	Nao	Fraca	Não	120	75	Nao	Nao	Nao	Normal	Sim	Sim	Branco	Ensino Sup	Não	Moderado	Nunca ou maioria fora das refeições	Somente em ocasiões especiais	Não	0 a 139,99 g/semana
1093	Masculino	46	165.5	Sim	76.85	28057429	90.65	311125	Nunca fumo	Usuario	139.52	Nao	Fraca	Não	146.5	100.5	Sim	Sim	Sim	Elevada	Sim	Nao	Branco	Fundamenta	Não	Moderado	Nunca ou maioria fora das refeições	Praticamente todos ou dias ou mais de 1x ao dia	Sim	0 a 139,99 g/semana
1094	Feminno	65	154	Sim	64.55	27217912	85.9	3942.25	Nunca fumo	Usuario	51.84	Nao	Fraca	Não	113	66	Nao	Nao	Nao	Normal	Sim	Sim	Branco	Ensino Sup	Sim	Moderado	Sempre ou maioria junto as refeições	Nunca	Não	0 a 139,99 g/semana
1095	Masculino	52	165.1	Sim	74.7	27404789	94.6	345.75	Nunca fumo	Ex usuario			Fraca	Não	133	78.5	Nao	Nao	Nao	Normal	Sim	Sim	Branco	Fundamenta	Não	Abstêmios				Abstêmios
1096	Feminno	51	154.7	Sim	54.9	2293991	85	414.5	Ex fumante	Ex usuario			Fraca	Não	137.5	77.5	Nao	Nao	Nao	Normal	Nao	Sim	Nao branco	Ensino Med	Não	Abstêmios				Abstêmios
1097	Masculino	56	181.5	Sim	95.35	28944592	103.9	1452.25	Nunca fumo	Usuario	144.16	Nao	Fraca	Não	136	86.5	Nao	Nao	Nao	Normal	Sim	Sim	Nao branco	Ensino Med	Não	Moderado	Sempre ou maioria junto as refeições	Somente em ocasiões especiais	Não	140 a 209,99 g/semana
1098	Feminno	47	153.4	Sim	67.5	28684881	88.4	96816667	Nunca fumo	Nunca usou			Forte	Não	118	76	Nao	Nao	Nao	Normal	Sim	Sim	Nao branco	Ensino Med	Não	Abstêmios				Abstêmios
1099	Masculino	49	164.7	Não	94.25	34745148	109.85	311125	Nunca fumo	Usuario	16	Nao	Fraca	Não	149	104	Sim	Sim	Sim	Elevada	Sim	Sim	Nao branco	Fundamenta	Não	Moderado	Sempre ou maioria junto as refeições	Somente em ocasiões especiais	Não	0 a 139,99 g/semana
1100	Masculino	54	168.6	Sim	70.11	24664075	86.9	32272222	Ex fumante	Nunca usou			Moderada	Não	129.5	76.5	Nao	Nao	Nao	Normal	Nao	Nao	Nao branco	Ensino Med	Não	Abstêmios				Abstêmios
1101	Feminno	44	157	Sim	47.65	19331413	71	12448333	Nunca fumo	Nunca usou			Fraca	Não	106.5	72	Nao	Nao	Nao	Normal	Nao	Nao	Branco	Ensino Sup	Não	Abstêmios				Abstêmios
1102	Feminno	49	160.4	Sim	75.6	29384146	101.2	248.9	Nunca fumo	Nunca usou			Fraca	Não	108.5	65.5	Nao	Nao	Nao	Normal	Sim	Sim	Nao branco	Ensino Med	Não	Abstêmios				Abstêmios
1103	Masculino	35	191.5	Sim	92.8	25305238	89.2	26281667	Nunca fumo	Usuario	49.6	Nao	Forte	Não	103.5	66	Nao	Nao	Nao	Normal	Sim	Nao	Branco	Ensino Sup	Não	Moderado	Nunca ou maioria fora das refeições	1 a 2x por semana	Sim	0 a 139,99 g/semana
1104	Feminno	54	150.1	Sim	73.5	32623155	93.5	518625	Nunca fumo	Nunca usou			Fraca	Não	122.5	84.5	Nao	Nao	Nao	Normal	Sim	Sim	Nao branco	Ensino Med	Não	Abstêmios				Abstêmios
1105	Masculino	44	180.5	Sim	91.7	28145886	91.4	691.5	Ex fumante	Usuario	357.12	Sim	Forte	Não	144.5	93	Sim	Sim	Sim	Elevada	Sim	Nao	Nao branco	Ensino Med	Não	Excessivo	Nunca ou maioria fora das refeições	1 a 2x por semana	Sim	280 a 419,99 g/semana
1106	Feminno	60	149	Sim	83.1	37430746	113.5	912.9	Nunca fumo	Nunca usou			Fraca	Não	114	75.5	Nao	Nao	Nao	Normal	Sim	Sim	Nao branco	Ensino Sup	Sim	Abstêmios				Abstêmios
1107	Masculino	40	180	Sim	82.5	25462963	95.7	518625	Ex fumante	Ex usuario			Fraca	Não	111.5	69.5	Nao	Nao	Nao	Normal	Sim	Sim	Nao branco	Ensino Med	Não	Abstêmios				Abstêmios
1108	Feminno	68	158.1	Sim	61.3	24524306	77.4	1867.25	Nunca fumo	Ex usuario			Moderada	Não	103.5	64.5	Nao	Nao	Nao	Normal	Nao	Nao	Branco	Ensino Sup	Sim	Abstêmios				Abstêmios
1109	Masculino	59	162.5	Sim	54.76	20737515	78	580.9	Ex fumante	Usuario	40.96	Nao	Fraca	Não	173.5	102.5	Sim	Sim	Sim	Elevada	Nao	Nao	Nao branco	Fundamenta	Não	Moderado	Nunca ou maioria fora das refeições	2 ou 3x por mês	Sim	0 a 139,99 g/semana
1110	Feminno	57	164.6	Sim	67.05	24747944	82.3	41483333	Ex fumante	Usuario	75.52	Nao	Fraca	Não	90	52	Nao	Nao	Nao	Normal	Nao	Sim	Nao branco	Ensino Med	Sim	Moderado	Sempre ou maioria junto as refeições	Somente em ocasiões especiais	Não	0 a 139,99 g/semana
1111	Masculino	45	179	Sim	83.8	2615399	85.4	1348625	Nunca fumo	Nunca usou			Forte	Não	120	71.5	Nao	Nao	Nao	Normal	Sim	Nao	Nao branco	Ensino Med	Não	Abstêmios				Abstêmios
1112	Feminno	56	153.8	Sim	68.86	29110814	85.2	1037.25	Nunca fumo	Usuario	12.96	Nao	Fraca	Não	114.5	77.5	Nao	Nao	Nao	Normal	Sim	Sim	Nao branco	Ensino Med	Não	Moderado	Nunca ou maioria fora das refeições	Somente em ocasiões especiais	Não	0 a 139,99 g/semana
1113	Feminno	44	165.9	Sim	72	2616012	84.2	13816667	Ex fumante	Ex usuario			Fraca	Não	128.5	71.5	Nao	Nao	Nao	Normal	Sim	Sim	Nao branco	Ensino Sup	Não	Abstêmios				Abstêmios
1114	Feminno	39	164.8	Sim	72.95	26860301	93.6	13140833	Nunca fumo	Usuario	89.28	Nao	Fraca	Não	114.5	78.5	Nao	Nao	Nao	Normal	Sim	Sim	Branco	Ensino Sup	Não	Moderado	Sempre ou maioria junto as refeições	Somente em ocasiões especiais	Não	0 a 139,99 g/semana
1115	Masculino	56	169.6	Sim	111.15	38641838	118.3	1521.5	Ex fumante	Usuario	50.4	Nao	Moderada	Não	124.5	79.5	Nao	Nao	Nao	Normal	Sim	Sim	Branco	Fundamenta	Não	Moderado	Sempre ou maioria junto as refeições	Somente em ocasiões especiais	Não	0 a 139,99 g/semana
1116	Feminno	53	161.6	Sim	78.05	29887542	103.5	3942.25	Nunca fumo	Usuario	62.88	Nao	Forte	Não	111	77	Nao	Nao	Nao	Normal	Sim	Sim	Branco	Ensino Sup	Não	Moderado	Nunca ou maioria fora das refeições	Nunca	Não	0 a 139,99 g/semana
1117	Feminno	56	153.5	Sim	50.5	21432588	69.4	3942.25	Nunca fumo	Usuario	25.92	Nao	Moderada	Não	108	67	Nao	Nao	Nao	Normal	Nao	Nao	Nao branco	Ensino Sup	Sim	Moderado	Sempre ou maioria junto as refeições	1 a 2x por semana	Sim	0 a 139,99 g/semana
1118	Masculino	69	177.2	Não	102.35	32595707	117.7	3527.25	Ex fumante	Usuario	42.72	Nao	Fraca	Não	140.5	69.5	Sim	Nao	Sim	Elevada	Sim	Sim	Branco	Ensino Sup	Não	Moderado	Sempre ou maioria junto as refeições	Nunca	Não	0 a 139,99 g/semana
1119	Masculino	68	164	Não	75.5	28071089	102	1576.9	Ex fumante	Usuario	38.88	Nao	Fraca	Não	144.5	87.5	Sim	Nao	Sim	Elevada	Sim	Sim	Nao branco	Ensino Sup	Não	Moderado	Sempre ou maioria junto as refeições	Somente em ocasiões especiais	Não	0 a 139,99 g/semana
1120	Feminno	52	150.4	Sim	62.2	27497595	88	48408333	Nunca fumo	Usuario	67.2	Nao	Fraca	Não	110.5	69.5	Nao	Nao	Nao	Normal	Sim	Sim	Nao branco	Ensino Med	Sim	Moderado	Nunca ou maioria fora das refeições	Nunca	Não	0 a 139,99 g/semana
1121	Feminno	70	155.6	Sim	69.45	28684882	89	12448333	Nunca fumo	Nunca usou			Forte	Não	110.5	68.5	Nao	Nao	Nao	Normal	Sim	Sim	Nao branco	Ensino Med	Não	Abstêmios				Abstêmios
1122	Masculino	57	165.5	Não	70.25	25647813	89	1348625	Ex fumante	Nunca usou			Fraca	Não	100	76	Nao	Nao	Nao	Normal	Sim	Nao	Branco	Ensino Sup	Não	Abstêmios				Abstêmios
1123	Feminno	56	156	Sim	76.1	31270546	98.8	691.5	Ex fumante	Ex usuario			Moderada	Não	126.5	86.5	Nao	Nao	Nao	Normal	Sim	Sim	Nao branco	Ensino Sup	Sim	Abstêmios				Abstêmios
1124	Masculino	71	163	Não	62.25	23429561	93.25	9855625	Ex fumante	Usuario	149.6	Nao	Fraca	Não	124	74	Nao	Nao	Nao	Normal	Nao	Nao	Branco	Ensino Sup	Não	Moderado	Sempre ou maioria junto as refeições	Nunca	Não	140 a 209,99 g/semana
1125	Feminno	48	171.3	Não	55.8	19016013	72.4	2904.5	Fumante	Usuario	89.28	Nao	Moderada	Não	99	62.5	Nao	Nao	Nao	Normal	Nao	Nao	Nao branco	Ensino Med	Não	Moderado	Nunca ou maioria fora das refeições	Somente em ocasiões especiais	Não	0 a 139,99 g/semana
1126	Feminno	50	157.5	Sim	53.35	21506677	81	1867.25	Fumante	Usuario	100.8	Nao	Fraca	Não	127	79	Nao	Nao	Nao	Normal	Nao	Sim	Nao branco	Ensino Med	Não	Moderado	Nunca ou maioria fora das refeições	2 ou 3x por mês	Sim	0 a 139,99 g/semana
1127	Masculino	55	169.2	Não	76.65	26773888	100	17981667	Nunca fumo	Usuario	320	Sim	Fraca	Não	100.5	62	Nao	Nao	Nao	Normal	Sim	Sim	Branco	Ensino Sup	Não	Excessivo	Tanto junto quanto fora das refeições	1 a 2x por semana	Sim	280 a 419,99 g/semana
1128	Masculino	41	180.9	Sim	82.8	25301904	93.6	1867.25	Nunca fumo	Ex usuario			Fraca	Não	113	70.5	Nao	Nao	Nao	Normal	Sim	Nao	Nao branco	Ensino Med	Não	Abstêmios				Abstêmios
1129	Feminno	44	157.6	Sim	60.1	24197029	79.5	1556125	Ex fumante	Usuario	43.92	Nao	Forte	Não	123	68	Nao	Nao	Nao	Normal	Nao	Nao	Branco	Ensino Sup	Não	Moderado	Tanto junto quanto fora das refeições	Somente em ocasiões especiais	Não	0 a 139,99 g/semana
1130	Feminno	50	163.8	Sim	85.05	3169907	102.9	691.5	Ex fumante	Usuario	100.8	Nao	Fraca	Não	109	71.5	Nao	Nao	Nao	Normal	Sim	Sim	Nao branco	Ensino Med	Não	Moderado	Nunca ou maioria fora das refeições	Somente em ocasiões especiais	Não	0 a 139,99 g/semana
1131	Masculino	40	171	Sim	64.2	21955473	93.9	1971125	Nunca fumo	Usuario	50.4	Nao	Fraca	Não	137.5	89.5	Nao	Nao	Nao	Normal	Nao	Nao	Branco	Ensino Sup	Não	Moderado	Sempre ou maioria junto as refeições	Somente em ocasiões especiais	Não	0 a 139,99 g/semana
1132	Masculino	45	174.1	Sim	88.25	29115025	97.1	1576.9	Ex fumante	Usuario	12	Nao	Forte	Não	128.5	90.5	Nao	Sim	Sim	Elevada	Sim	Sim	Branco	Ensino Sup	Não	Moderado	Nunca ou maioria fora das refeições	Somente em ocasiões especiais	Não	0 a 139,99 g/semana
1133	Masculino	65	172.2	Não	68.8	23201825	85.7	96816667	Ex fumante	Ex usuario			Fraca	Não	105	64.5	Nao	Nao	Nao	Normal	Nao	Nao	Nao branco	Ensino Med	Não	Abstêmios				Abstêmios
1134	Masculino	51	171.8	Não	69.3	23479396	89	10374167	Ex fumante	Usuario	33.6	Nao	Moderada	Não	115	71.5	Nao	Nao	Nao	Normal	Nao	Nao	Nao branco	Ensino Sup	Não	Moderado	Nunca ou maioria fora das refeições	Somente em ocasiões especiais	Não	0 a 139,99 g/semana
1135	Feminno	46	160.5	Sim	76.05	29522229	83.3	726125	Ex fumante	Usuario	83.84	Nao	Fraca	Não	104.5	66.5	Nao	Nao	Nao	Normal	Sim	Sim	Branco	Ensino Med	Não	Moderado	Nunca ou maioria fora das refeições	Nunca	Não	0 a 139,99 g/semana
1136	Feminno	68	154.8	Sim	56.25	23473649	75	26281667	Nunca fumo	Ex usuario			Fraca	Não	142.5	82	Sim	Nao	Sim	Elevada	Nao	Nao	Nao branco	Ensino Sup	Sim	Abstêmios				Abstêmios
1137	Feminno	36	170.2	Sim	61.35	21178513	73.8	3942.25	Nunca fumo	Usuario	83.2	Nao	Moderada	Não	105	68.5	Nao	Nao	Nao	Normal	Nao	Nao	Branco	Ensino Sup	Não	Moderado	Tanto junto quanto fora das refeições	Somente em ocasiões especiais	Não	0 a 139,99 g/semana
1138	Masculino	62	172	Sim	70.95	23982558	86.1	6224.5	Nunca fumo	Usuario	99.84	Nao	Fraca	Não	114	78	Nao	Nao	Nao	Normal	Nao	Nao	Nao branco	Ensino Sup	Não	Moderado	Sempre ou maioria junto as refeições	Somente em ocasiões especiais	Não	0 a 139,99 g/semana
1139	Masculino	57	175.7	Sim	89.3	28927302	102.9	1971125	Fumante	Usuario	135.84	Nao	Fraca	Não	107.5	76	Nao	Nao	Nao	Normal	Sim	Sim	Branco	Ensino Sup	Não	Moderado	Sempre ou maioria junto as refeições	Somente em ocasiões especiais	Não	0 a 139,99 g/semana
1140	Feminno	53	153.5	Sim	58.45	24806629	83.2	1971125	Nunca fumo	Usuario	32	Nao	Moderada	Não	129	82.5	Nao	Nao	Nao	Normal	Nao	Sim	Branco	Ensino Sup	Sim	Moderado	Sempre ou maioria junto as refeições	Somente em ocasiões especiais	Não	0 a 139,99 g/semana
1141	Masculino	47	172.6	Sim	89.35	29992521	103.3	2904.5	Ex fumante	Usuario	38.88	Nao	Fraca	Não	117.5	81.5	Nao	Nao	Nao	Normal	Sim	Sim	Branco	Ensino Sup	Não	Moderado	Nunca ou maioria fora das refeições	Somente em ocasiões especiais	Não	0 a 139,99 g/semana
1142	Masculino	56	172.4	Sim	73.95	24880761	90.15	1971125	Nunca fumo	Usuario	98.4	Nao	Fraca	Não	101	65	Nao	Nao	Nao	Normal	Nao	Nao	Branco	Ensino Sup	Não	Moderado	Sempre ou maioria junto as refeições	Somente em ocasiões especiais	Não	0 a 139,99 g/semana
1143	Feminno	56	172.1	Sim	56.3	19008448	73.2	3112.25	Nunca fumo	Ex usuario			Fraca	Não	116	83	Nao	Nao	Nao	Normal	Nao	Nao	Branco	Ensino Sup	Sim	Abstêmios				Abstêmios
1144	Masculino	61	171.4	Sim	66	22465821	84.15	10374167	Ex fumante	Ex usuario			Moderada	Não	111.5	71.5	Nao	Nao	Nao	Normal	Nao	Nao	Nao branco	Ensino Med	Não	Abstêmios				Abstêmios
1145	Masculino	43	186	Sim	102.65	2967106	107.8	26281667	Ex fumante	Usuario	160.16	Nao	Moderada	Não	121.5	78	Nao	Nao	Nao	Normal	Sim	Sim	Branco	Ensino Sup	Não	Moderado	Tanto junto quanto fora das refeições	Somente em ocasiões especiais	Não	140 a 209,99 g/semana
1146	Feminno	37	155.6	Não	50.45	20837326	67.7	1521.5	Nunca fumo	Usuario	33.6	Nao	Forte	Não	102	64	Nao	Nao	Nao	Normal	Nao	Nao	Branco	Ensino Sup	Não	Moderado	Nunca ou maioria fora das refeições	Somente em ocasiões especiais	Não	0 a 139,99 g/semana
1147	Masculino	51	163.6	Não	67.55	25238222	88.2	1452.25	Ex fumante	Usuario	38.88	Nao	Moderada	Não	137	88	Nao	Nao	Nao	Normal	Sim	Nao	Branco	Ensino Med	Não	Moderado	Sempre ou maioria junto as refeições	Somente em ocasiões especiais	Não	0 a 139,99 g/semana
1148	Masculino	42	180.8	Sim	72.75	22255438	85.9	1556125	Ex fumante	Usuario	600	Sim	Fraca	Não	142	87.5	Sim	Nao	Sim	Elevada	Nao	Nao	Nao branco	Ensino Med	Não	Excessivo	Tanto junto quanto fora das refeições	1 a 2x por semana	Sim	420 a 1074 g/semana
1149	Feminno	49	160.1	Sim	68.85	26860945	87.4	1576.9	Nunca fumo	Usuario	25.92	Nao	Fraca	Não	115	76	Nao	Nao	Nao	Normal	Sim	Sim	Branco	Ensino Sup	Não	Moderado	Nunca ou maioria fora das refeições	Nunca	Não	0 a 139,99 g/semana
1150	Feminno	35	151.3	Não	83.45	36454277	97.6	746.9	Nunca fumo	Usuario	12.96	Nao	Moderada	Não	101	74.5	Nao	Nao	Nao	Normal	Sim	Sim	Nao branco	Ensino Sup	Não	Moderado	Nunca ou maioria fora das refeições	Nunca	Não	0 a 139,99 g/semana
1151	Masculino	50	173.2	Não	65.85	21951288	83.2	1452.25	Nunca fumo	Usuario	16.8	Nao	Fraca	Não	105	71.5	Nao	Nao	Nao	Normal	Nao	Nao	Nao branco	Ensino Med	Não	Moderado	Nunca ou maioria fora das refeições	Nunca	Não	0 a 139,99 g/semana
1152	Masculino	56	168.7	Sim	64.65	2271634	84.2	7054.5	Nunca fumo	Usuario	16.8	Nao	Forte	Não	107.5	75	Nao	Nao	Nao	Normal	Nao	Nao	Branco	Ensino Sup	Não	Moderado	Sempre ou maioria junto as refeições	Somente em ocasiões especiais	Não	0 a 139,99 g/semana
1153	Feminno	69	157.3	Sim	59.55	24067131	77.6	6224.5	Ex fumante	Ex usuario			Fraca	Não	126	71	Nao	Nao	Nao	Normal	Nao	Nao	Nao branco	Fundamenta	Não	Abstêmios				Abstêmios
1154	Feminno	46	158.6	Não	49.95	19857708	66.75	1971125	Ex fumante	Usuario	102.72	Nao	Fraca	Não	110.5	71.5	Nao	Nao	Nao	Normal	Nao	Nao	Branco	Ensino Sup	Não	Moderado	Nunca ou maioria fora das refeições	Somente em ocasiões especiais	Não	0 a 139,99 g/semana
1155	Masculino	50	171.8	Não	87.2	29544059	104.6	518625	Nunca fumo	Usuario	102.24	Nao	Fraca	Não	125.5	81	Nao	Nao	Nao	Normal	Sim	Sim	Branco	Ensino Med	Não	Moderado	Nunca ou maioria fora das refeições	Somente em ocasiões especiais	Não	0 a 139,99 g/semana
1156	Feminno	43	163.1	Sim	69.4	26088647	83.2	7780625	Nunca fumo	Usuario	85.44	Nao	Fraca	Não	105	65	Nao	Nao	Nao	Normal	Sim	Sim	Nao branco	Ensino Sup	Não	Moderado	Nunca ou maioria fora das refeições	1 a 2x por semana	Sim	0 a 139,99 g/semana
1157	Masculino	38	171.9	Sim	69.85	23638214	82.4	1452.25	Nunca fumo	Ex usuario			Forte	Não	106	65.5	Nao	Nao	Nao	Normal	Nao	Nao	Branco	Ensino Sup	Não	Abstêmios				Abstêmios
1158	Feminno	55	158.9	Sim	54.3	21505623	75.4	1971125	Ex fumante	Usuario	38.88	Nao	Moderada	Não	106	72	Nao	Nao	Nao	Normal	Nao	Nao	Branco	Ensino Sup	Sim	Moderado	Tanto junto quanto fora das refeições	Nunca	Não	0 a 139,99 g/semana
1159	Masculino	44	178.4	Não	65.3	20517455	84.5	10374167	Nunca fumo	Nunca usou			Moderada	Não	124	78.5	Nao	Nao	Nao	Normal	Nao	Nao	Branco	Ensino Med	Não	Abstêmios				Abstêmios
1160	Masculino	52	176.4	Não	63.1	20278331	79	622.25	Fumante	Ex usuario			Moderada	Não	110	69.5	Nao	Nao	Nao	Normal	Nao	Nao	Nao branco	Fundamenta	Não	Abstêmios				Abstêmios
1161	Masculino	55	173.9	Sim	77.55	25643815	90	2282.25	Nunca fumo	Usuario	166.4	Nao	Moderada	Não	117	71.5	Nao	Nao	Nao	Normal	Sim	Nao	Nao branco	Ensino Sup	Não	Moderado	Nunca ou maioria fora das refeições	Somente em ocasiões especiais	Não	140 a 209,99 g/semana
1162	Masculino	49	167	Não	74.55	26730969	98.7	414.9	Nunca fumo	Usuario	119.04	Nao	Fraca	Não	144	86.5	Sim	Nao	Sim	Elevada	Sim	Sim	Branco	Ensino Med	Não	Moderado	Nunca ou maioria fora das refeições	Somente em ocasiões especiais	Não	0 a 139,99 g/semana
1163	Feminno	57	164.4	Sim	63.4	23457711	81.1	20748333	Ex fumante	Usuario	51.84	Nao	Moderada	Não	121	79.5	Nao	Nao	Nao	Normal	Nao	Sim	Branco	Ensino Sup	Sim	Moderado	Nunca ou maioria fora das refeições	Nunca	Não	0 a 139,99 g/semana
1164	Masculino	54	176.2	Não	82.15	26460361	93.8	1244.9	Ex fumante	Ex usuario			Forte	Não	131.5	75.5	Nao	Nao	Nao	Normal	Sim	Nao	Nao branco	Ensino Sup	Não	Abstêmios				Abstêmios
1165	Masculino	65	169	Não	81.65	28587935	108.65	622.25	Ex fumante	Ex usuario			Fraca	Não	128	67	Nao	Nao	Nao	Normal	Sim	Sim	Nao branco	Fundamenta	Não	Abstêmios				Abstêmios
1166	Masculino	47	170.1	Sim	65.6	22672281	79.7	518625	Nunca fumo	Usuario	12.96	Nao	Fraca	Não	134.5	91.5	Nao	Sim	Sim	Elevada	Nao	Nao	Nao branco	Fundamenta	Não	Moderado	Nunca ou maioria fora das refeições	Nunca	Não	0 a 139,99 g/semana
1167	Masculino	60	175.8	Sim	80.95	2619263	100.7	7884.5	Ex fumante	Usuario	174.72	Nao	Fraca	Não	113	69.5	Nao	Nao	Nao	Normal	Sim	Sim	Nao branco	Ensino Sup	Não	Moderado	Nunca ou maioria fora das refeições	1 a 2x por semana	Sim	140 a 209,99 g/semana
1168	Masculino	51	177.6	Não	80.75	25600981	95.6	311125	Nunca fumo	Ex usuario			Fraca	Não	123	79	Nao	Nao	Nao	Normal	Sim	Sim	Nao branco	Ensino Sup	Não	Abstêmios				Abstêmios
1169	Masculino	51	166	Sim	72.5	2631006	91	1175.75	Fumante	Usuario	429.12	Sim	Forte	Não	109.5	65.5	Nao	Nao	Nao	Normal	Sim	Nao	Branco	Ensino Sup	Não	Excessivo	Nunca ou maioria fora das refeições	Nunca	Não	420 a 1074 g/semana
1170	Feminno	42	158	Sim	54.95	22011697	77.5	1971125	Nunca fumo	Usuario	3	Nao	Fraca	Não	98	63.5	Nao	Nao	Nao	Normal	Nao	Nao	Nao branco	Ensino Sup	Não	Moderado	Nunca ou maioria fora das refeições	Nunca	Não	0 a 139,99 g/semana
1171	Masculino	46	158.5	Sim	64.7	25754063	87.8	518625	Fumante	Ex usuario			Fraca	Não	131	69	Nao	Nao	Nao	Normal	Sim	Nao	Nao branco	Fundamenta	Não	Abstêmios				Abstêmios
1172	Feminno	51	153.7	Sim	50.85	21525003	80.9	345.75	Fumante	Nunca usou			Fraca	Não	104.5	62	Nao	Nao	Nao	Normal	Nao	Sim	Nao branco	Ensino Med	Sim	Abstêmios				Abstêmios
1173	Masculino	62	168.2	Não	64.05	22639517	89.8	26281667	Ex fumante	Usuario	85.44	Nao	Fraca	Não	114.5	72	Nao	Nao	Nao	Normal	Nao	Nao	Branco	Ensino Sup	Não	Moderado	Tanto junto quanto fora das refeições	Somente em ocasiões especiais	Não	0 a 139,99 g/semana
1174	Masculino	37	159.1	Sim	76.1	30063829	93.25	96816667	Nunca fumo	Ex usuario			Fraca	Não	128	77.5	Nao	Nao	Nao	Normal	Sim	Nao	Branco	Ensino Sup	Não	Abstêmios				Abstêmios
1175	Feminno	54	157	Sim	51.25	20791919	70.1	7054.5	Nunca fumo	Nunca usou			Forte	Não	101.5	59.5	Nao	Nao	Nao	Normal	Nao	Nao	Branco	Ensino Sup	Sim	Abstêmios				Abstêmios
1176	Feminno	43	161.1	Sim	63.4	24428577	78.55	1141125	Ex fumante	Usuario	48	Nao	Fraca	Não	116.5	78	Nao	Nao	Nao	Normal	Nao	Nao	Branco	Ensino Sup	Não	Moderado	Nunca ou maioria fora das refeições	Somente em ocasiões especiais	Não	0 a 139,99 g/semana
1177	Masculino	49	179	Sim	80.3	2506164	94.2	1078.9	Ex fumante	Ex usuario			Moderada	Não	108	75	Nao	Nao	Nao	Normal	Sim	Sim	Branco	Ensino Med	Não	Abstêmios				Abstêmios
1178	Feminno	44	154.2	Sim	61.5	25864636	89.5	726125	Ex fumante	Usuario	38.88	Nao	Fraca	Não	97	66	Nao	Nao	Nao	Normal	Sim	Sim	Branco	Ensino Med	Sim	Moderado	Sempre ou maioria junto as refeições	1 a 2x por semana	Sim	0 a 139,99 g/semana
1179	Masculino	61	168	Não	83.1	29443027	109.1	13140833	Nunca fumo	Usuario	51.84	Nao	Moderada	Não	151.5	100.5	Sim	Sim	Sim	Elevada	Sim	Sim	Branco	Ensino Sup	Não	Moderado	Nunca ou maioria fora das refeições	Nunca	Não	0 a 139,99 g/semana
1180	Feminno	44	158.4	Sim	51.7	20605359	67.2	2282.25	Nunca fumo	Ex usuario			Fraca	Não	97.5	56	Nao	Nao	Nao	Normal	Nao	Nao	Branco	Ensino Sup	Não	Abstêmios				Abstêmios
1181	Feminno	53	156.9	Sim	74.35	30201957	92.9	12448333	Ex fumante	Nunca usou			Fraca	Não	109.5	74	Nao	Nao	Nao	Normal	Sim	Sim	Branco	Ensino Sup	Sim	Abstêmios				Abstêmios
1182	Feminno	44	161.2	Sim	62.8	2416738	81	10374167	Nunca fumo	Nunca usou			Fraca	Não	99	58.5	Nao	Nao	Nao	Normal	Nao	Sim	Branco	Ensino Sup	Não	Abstêmios				Abstêmios
1183	Feminno	56	155.9	Sim	58.5	2406931	87.1	96816667	Ex fumante	Usuario	25.92	Nao	Fraca	Não	112	70	Nao	Nao	Nao	Normal	Nao	Sim	Branco	Ensino Sup	Sim	Moderado	Sempre ou maioria junto as refeições	Nunca	Não	0 a 139,99 g/semana
1184	Masculino	44	167.3	Não	75.9	27117515	96	1141125	Nunca fumo	Usuario	25.92	Nao	Forte	Não	125.5	78	Nao	Nao	Nao	Normal	Sim	Sim	Branco	Ensino Sup	Não	Moderado	Sempre ou maioria junto as refeições	Nunca	Não	0 a 139,99 g/semana
1185	Masculino	42	174.7	Não	65.05	2131383	74.3	518625	Nunca fumo	Ex usuario			Fraca	Não	93	56	Nao	Nao	Nao	Normal	Nao	Nao	Branco	Ensino Med	Não	Abstêmios				Abstêmios
1186	Masculino	53	185.4	Sim	110.7	3220536	116.7	26281667	Fumante	Usuario	640.8	Sim	Fraca	Não	135	106.5	Nao	Sim	Sim	Elevada	Sim	Sim	Branco	Ensino Med	Não	Excessivo	Nunca ou maioria fora das refeições	2 ou 3x por mês	Sim	420 a 1074 g/semana
1187	Feminno	38	165.6	Sim	63.85	2328307	84.9	1452.25	Nunca fumo	Usuario	38.88	Nao	Fraca	Não	104	67.5	Nao	Nao	Nao	Normal	Nao	Sim	Branco	Ensino Sup	Não	Moderado	Sempre ou maioria junto as refeições	Nunca	Não	0 a 139,99 g/semana
1188	Feminno	47	156.7	Sim	48.8	19873842	73.9	2904.5	Nunca fumo	Usuario	51.84	Nao	Fraca	Não	95	61.5	Nao	Nao	Nao	Normal	Nao	Nao	Branco	Ensino Sup	Não	Moderado	Nunca ou maioria fora das refeições	Somente em ocasiões especiais	Não	0 a 139,99 g/semana
1189	Masculino	35	175	Sim	91.95	3002449	102.5	933625	Nunca fumo	Ex usuario			Fraca	Não	132	85	Nao	Nao	Nao	Normal	Sim	Sim	Branco	Ensino Med	Não	Abstêmios				Abstêmios
1190	Feminno	54	158.2	Sim	68.05	27190373	89.95	3112.25	Ex fumante	Usuario	59.52	Nao	Fraca	Não	123	75.5	Nao	Nao	Nao	Normal	Sim	Sim	Branco	Ensino Sup	Sim	Moderado	Nunca ou maioria fora das refeições	Nunca	Não	0 a 139,99 g/semana
1191	Feminno	65	155.8	Sim	50.46	20787982	80	103625	Nunca fumo	Ex usuario			Fraca	Não	143.5	85.5	Sim	Nao	Sim	Elevada	Nao	Nao	Nao branco	Ensino Med	Sim	Abstêmios				Abstêmios
1192	Feminno	50	153.3	Sim	60.2	25616051	76.8	62241667	Nunca fumo	Nunca usou			Fraca	Não	122.5	81.5	Nao	Nao	Nao	Normal	Sim	Nao	Nao branco	Ensino Med	Sim	Abstêmios				Abstêmios
1193	Feminno	58	158.5	Sim	67.65	26928321	93.85	1037.25	Nunca fumo	Nunca usou			Fraca	Não	125	75	Nao	Nao	Nao	Normal	Sim	Sim	Nao branco	Fundamenta	Não	Abstêmios				Abstêmios
1194	Masculino	70	168.1	Não	81.4	28806399	102.5	41483333	Nunca fumo	Usuario	81.92	Nao	Forte	Não	148.5	84.5	Sim	Nao	Sim	Elevada	Sim	Sim	Nao branco	Fundamenta	Não	Moderado	Sempre ou maioria junto as refeições	1 a 2x por semana	Sim	0 a 139,99 g/semana
1195	Feminno	48	156.6	Sim	58.46	23838301	76.5	3112.25	Nunca fumo	Nunca usou			Fraca	Não	114.5	69	Nao	Nao	Nao	Normal	Nao	Nao	Branco	Ensino Sup	Não	Abstêmios				Abstêmios
1196	Masculino	74	160.5	Sim	63.4	24611562	90	622.25	Ex fumante	Ex usuario			Fraca	Não	120	67.5	Nao	Nao	Nao	Normal	Nao	Nao	Nao branco	Fundamenta	Não	Abstêmios				Abstêmios
1197	Feminno	50	161.5	Sim	68.3	26186391	90.5	96816667	Fumante	Usuario	264	Sim	Fraca	Não	123.5	79.5	Nao	Nao	Nao	Normal	Sim	Sim	Nao branco	Ensino Med	Sim	Excessivo	Nunca ou maioria fora das refeições	1 a 2x por semana	Sim	210 a 279,99 g/semana
1198	Masculino	37	172.8	Não	84.1	2816492	97.5	3942.25	Fumante	Usuario	222.72	Sim	Moderada	Não	106.5	68	Nao	Nao	Nao	Normal	Sim	Sim	Branco	Ensino Sup	Não	Excessivo	Nunca ou maioria fora das refeições	2 ou 3x por mês	Sim	210 a 279,99 g/semana
1199	Masculino	54	175.4	Sim	88.35	28717549	102.4	1348625	Ex fumante	Usuario	100.8	Nao	Fraca	Não	115.5	76	Nao	Nao	Nao	Normal	Sim	Sim	Branco	Ensino Sup	Não	Moderado	Nunca ou maioria fora das refeições	2 ou 3x por mês	Sim	0 a 139,99 g/semana
1200	Feminno	52	157.1	Sim	89.2	36142025	116.45	622.25	Nunca fumo	Nunca usou			Fraca	Não	122	77.5	Nao	Nao	Nao	Normal	Sim	Sim	Nao branco	Fundamenta	Sim	Abstêmios				Abstêmios
1201	Masculino	43	171	Sim	73.6	25170138	96.15	77064286	Fumante	Ex usuario			Fraca	Não	118	74.5	Nao	Nao	Nao	Normal	Sim	Sim	Nao branco	Ensino Sup	Não	Abstêmios				Abstêmios
1202	Masculino	54	182	Não	121.4	36650163	132.1	26281667	Ex fumante	Usuario	93.12	Nao	Fraca	Não	130.5	88	Nao	Nao	Nao	Normal	Sim	Sim	Nao branco	Ensino Sup	Não	Moderado	Nunca ou maioria fora das refeições	2 ou 3x por mês	Sim	0 a 139,99 g/semana
1203	Masculino	49	177.5	Não	79.95	25375917	96.4	1971125	Fumante	Usuario	336	Sim	Fraca	Não	123	79	Nao	Nao	Nao	Normal	Sim	Sim	Branco	Ensino Sup	Não	Excessivo	Nunca ou maioria fora das refeições	Nunca	Não	280 a 419,99 g/semana
1204	Feminno	59	164.1	Não	67	24880416	79.4	26281667	Ex fumante	Usuario	72.48	Nao	Fraca	Não	106.5	59	Nao	Nao	Nao	Normal	Nao	Nao	Nao branco	Ensino Sup	Não	Moderado	Nunca ou maioria fora das refeições	Somente em ocasiões especiais	Não	0 a 139,99 g/semana
1205	Masculino	50	178.5	Sim	80.6	25296393	100.5	518625	Ex fumante	Usuario	187.68	Nao	Fraca	Não	130.5	85.5	Nao	Nao	Nao	Normal	Sim	Sim	Nao branco	Ensino Med	Não	Moderado	Nunca ou maioria fora das refeições	1 a 2x por semana	Sim	140 a 209,99 g/semana
1206	Feminno	56	158.7	Não	63.35	25153172	78	26281667	Ex fumante	Usuario	109.76	Nao	Fraca	Não	100.5	62.5	Nao	Nao	Nao	Normal	Sim	Nao	Branco	Ensino Sup	Sim	Moderado	Sempre ou maioria junto as refeições	Nunca	Não	0 a 139,99 g/semana
1207	Feminno	44	163.4	Sim	57.7	21610843	73.2	1971125	Ex fumante	Usuario	107.52	Nao	Forte	Não	103.5	65	Nao	Nao	Nao	Normal	Nao	Nao	Branco	Ensino Sup	Não	Moderado	Sempre ou maioria junto as refeições	Nunca	Não	0 a 139,99 g/semana
1208	Masculino	48	176.6	Sim	77.2	24753459	93.9	89908333	Nunca fumo	Usuario	59.52	Nao	Fraca	Não	119	84	Nao	Nao	Nao	Normal	Nao	Nao	Branco	Ensino Med	Não	Moderado	Nunca ou maioria fora das refeições	Somente em ocasiões especiais	Não	0 a 139,99 g/semana
1209	Masculino	35	157.4	Sim	67.66	27310053	80.3	3112.25	Nunca fumo	Usuario	50.4	Nao	Forte	Não	116	69.5	Nao	Nao	Nao	Normal	Sim	Nao	Nao branco	Ensino Sup	Não	Moderado	Nunca ou maioria fora das refeições	Somente em ocasiões especiais	Não	0 a 139,99 g/semana
1210	Masculino	54	169.7	Sim	68.85	23907836	90	580.9	Fumante	Usuario	33.6	Nao	Fraca	Não	112.5	69	Nao	Nao	Nao	Normal	Nao	Nao	Branco	Fundamenta	Não	Moderado	Nunca ou maioria fora das refeições	Somente em ocasiões especiais	Não	0 a 139,99 g/semana
1211	Feminno	36	155.5	Não	55.65	2301465	77.55	2351.5	Nunca fumo	Usuario	33.6	Nao	Forte	Não	116.5	76	Nao	Nao	Nao	Normal	Nao	Nao	Branco	Ensino Sup	Não	Moderado	Sempre ou maioria junto as refeições	Somente em ocasiões especiais	Não	0 a 139,99 g/semana
1212	Feminno	42	157.8	Não	60.6	24336528	81.8	29635714	Fumante	Usuario	46.56	Nao	Fraca	Não	114.5	74	Nao	Nao	Nao	Normal	Nao	Sim	Branco	Ensino Med	Não	Moderado	Sempre ou maioria junto as refeições	1 a 2x por semana	Sim	0 a 139,99 g/semana
1213	Feminno	44	167.6	Sim	73.66	26223079	89.3	1971125	Ex fumante	Nunca usou			Fraca	Não	139	81.5	Nao	Nao	Nao	Normal	Sim	Sim	Nao branco	Ensino Sup	Não	Abstêmios				Abstêmios
1214	Feminno	42	157.5	Sim	65.95	26586042	79.8	20748333	Nunca fumo	Usuario	67.2	Nao	Fraca	Não	107	75	Nao	Nao	Nao	Normal	Sim	Nao	Nao branco	Ensino Sup	Não	Moderado	Nunca ou maioria fora das refeições	Somente em ocasiões especiais	Não	0 a 139,99 g/semana
1215	Masculino	44	167.6	Sim	60.75	21627098	76.45	726125	Nunca fumo	Usuario	63.36	Nao	Fraca	Não	101.5	67.5	Nao	Nao	Nao	Normal	Nao	Nao	Nao branco	Fundamenta	Não	Moderado	Sempre ou maioria junto as refeições	Somente em ocasiões especiais	Não	0 a 139,99 g/semana
1216	Feminno	53	163	Sim	62.26	23433325	81.9	726125	Fumante	Usuario	100.8	Nao	Fraca	Não	108	70	Nao	Nao	Nao	Normal	Nao	Sim	Nao branco	Fundamenta	Sim	Moderado	Nunca ou maioria fora das refeições	Nunca	Não	0 a 139,99 g/semana
1217	Masculino	40	174.4	Não	68.1	22390003	82	12448333	Fumante	Usuario	112	Nao	Fraca	Não	99	59.5	Nao	Nao	Nao	Normal	Nao	Nao	Branco	Ensino Sup	Não	Moderado	Sempre ou maioria junto as refeições	1 a 2x por semana	Sim	0 a 139,99 g/semana
1218	Feminno	43	156.7	Sim	63.4	25819704	84.2	912.9	Nunca fumo	Ex usuario			Fraca	Não	99	64	Nao	Nao	Nao	Normal	Sim	Sim	Branco	Ensino Med	Não	Abstêmios				Abstêmios
1219	Feminno	47	156.2	Não	61	25001598	77.4	1867.25	Nunca fumo	Usuario	24	Nao	Fraca	Não	104.5	70	Nao	Nao	Nao	Normal	Sim	Nao	Nao branco	Fundamenta	Não	Moderado	Nunca ou maioria fora das refeições	1 a 2x por semana	Sim	0 a 139,99 g/semana
1220	Feminno	41	166.1	Sim	67.6	24502333	77.65	3527.25	Nunca fumo	Nunca usou			Fraca	Não	124.5	93	Nao	Sim	Sim	Elevada	Nao	Nao	Nao branco	Ensino Sup	Não	Abstêmios				Abstêmios
1221	Feminno	46	158.4	Sim	68.36	27245307	91.2	1867.25	Ex fumante	Nunca usou			Fraca	Não	131	77.5	Nao	Nao	Nao	Normal	Sim	Sim	Nao branco	Ensino Med	Não	Abstêmios				Abstêmios
1222	Masculino	47	181.1	Sim	106.8	32563746	110.5	1576.9	Fumante	Usuario	96.8	Nao	Fraca	Não	131	89	Nao	Nao	Nao	Normal	Sim	Sim	Nao branco	Ensino Sup	Não	Moderado	Nunca ou maioria fora das refeições	Somente em ocasiões especiais	Não	0 a 139,99 g/semana
1223	Masculino	43	175.2	Sim	79.35	25851082	90.4	2697.25	Nunca fumo	Usuario	119.04	Nao	Moderada	Não	117	73	Nao	Nao	Nao	Normal	Sim	Nao	Nao branco	Ensino Sup	Não	Moderado	Tanto junto quanto fora das refeições	2 ou 3x por mês	Sim	0 a 139,99 g/semana
1224	Masculino	50	166.3	Sim	87.15	31512502	95.25	1037.25	Fumante	Usuario	67.2	Nao	Fraca	Não	120.5	82.5	Nao	Nao	Nao	Normal	Sim	Sim	Nao branco	Ensino Med	Não	Moderado	Nunca ou maioria fora das refeições	Somente em ocasiões especiais	Não	0 a 139,99 g/semana
1225	Feminno	49	165.5	Não	61.7	22526264	77.3	691.5	Nunca fumo	Nunca usou			Fraca	Não	118.5	72.5	Nao	Nao	Nao	Normal	Nao	Nao	Nao branco	Ensino Med	Sim	Abstêmios				Abstêmios
1226	Feminno	56	151.6	Sim	55.2	24018212	73.15	12448333	Ex fumante	Usuario	16.8	Nao	Fraca	Não	112	65	Nao	Nao	Nao	Normal	Nao	Nao	Nao branco	Ensino Med	Não	Moderado	Nunca ou maioria fora das refeições	Nunca	Não	0 a 139,99 g/semana
1227	Feminno	65	151.7	Sim	62.36	27097857	91.6	691.5	Ex fumante	Usuario	67.2	Nao	Fraca	Não	154.5	88.5	Sim	Nao	Sim	Elevada	Sim	Sim	Nao branco	Fundamenta	Não	Moderado	Nunca ou maioria fora das refeições	Somente em ocasiões especiais	Não	0 a 139,99 g/semana
1228	Masculino	49	183	Sim	93.15	27815103	98.4	13140833	Ex fumante	Usuario	267.84	Sim	Moderada	Não	123.5	85	Nao	Nao	Nao	Normal	Sim	Sim	Nao branco	Ensino Sup	Não	Excessivo	Nunca ou maioria fora das refeições	2 ou 3x por mês	Sim	210 a 279,99 g/semana
1229	Feminno	38	158	Sim	55.91	22396251	85.15	580.9	Nunca fumo	Nunca usou			Fraca	Não	147.5	95	Sim	Sim	Sim	Elevada	Nao	Sim	Nao branco	Ensino Sup	Não	Abstêmios				Abstêmios
1230	Feminno	50	160.5	Sim	75.35	29250493	91.1	20748333	Nunca fumo	Usuario	77.76	Nao	Fraca	Não	132	84.5	Nao	Nao	Nao	Normal	Sim	Sim	Branco	Ensino Sup	Não	Moderado	Sempre ou maioria junto as refeições	Nunca	Não	0 a 139,99 g/semana
1231	Masculino	41	181.1	Sim	86.55	2638944	99.3	5394.5	Fumante	Usuario	285.44	Sim	Fraca	Não	117	74.5	Nao	Nao	Nao	Normal	Sim	Sim	Branco	Ensino Sup	Não	Excessivo	Nunca ou maioria fora das refeições	2 ou 3x por mês	Sim	280 a 419,99 g/semana
1232	Feminno	49	158.7	Não	60.9	24180398	79.7	3527.25	Fumante	Usuario	135.84	Nao	Fraca	Não	105	69.5	Nao	Nao	Nao	Normal	Nao	Nao	Branco	Ensino Med	Sim	Moderado	Nunca ou maioria fora das refeições	1 a 2x por semana	Sim	0 a 139,99 g/semana
1233	Masculino	45	173.3	Sim	91.05	30316763	108	760.75	Fumante	Usuario	238.08	Sim	Fraca	Não	120	72	Nao	Nao	Nao	Normal	Sim	Sim	Nao branco	Ensino Med	Não	Excessivo	Nunca ou maioria fora das refeições	1 a 2x por semana	Sim	210 a 279,99 g/semana
1234	Feminno	48	162.1	Sim	77.55	29513164	99.95	1141125	Nunca fumo	Nunca usou			Moderada	Não	116.5	71	Nao	Nao	Nao	Normal	Sim	Sim	Branco	Ensino Med	Sim	Abstêmios				Abstêmios
1235	Feminno	71	147.4	Não	50.35	23174187	79.1	1037.25	Fumante	Nunca usou			Fraca	Não	136.5	79.5	Nao	Nao	Nao	Normal	Nao	Nao	Branco	Fundamenta	Sim	Abstêmios				Abstêmios
1236	Feminno	51	156.7	Sim	66.1	26919282	94.4	1556125	Nunca fumo	Usuario	46.56	Nao	Fraca	Não	106	67	Nao	Nao	Nao	Normal	Sim	Sim	Branco	Ensino Sup	Sim	Moderado	Nunca ou maioria fora das refeições	Somente em ocasiões especiais	Não	0 a 139,99 g/semana
1237	Masculino	40	159.3	Sim	70.95	27958949	88.3	933625	Nunca fumo	Usuario	85.44	Nao	Fraca	Não	132	94	Nao	Sim	Sim	Elevada	Sim	Nao	Nao branco	Ensino Sup	Não	Moderado	Nunca ou maioria fora das refeições	Somente em ocasiões especiais	Não	0 a 139,99 g/semana
1238	Feminno	53	149	Sim	46.8	21080132	70	2697.25	Ex fumante	Usuario	98.4	Nao	Fraca	Não	90	62.5	Nao	Nao	Nao	Normal	Nao	Nao	Nao branco	Ensino Med	Sim	Moderado	Nunca ou maioria fora das refeições	Somente em ocasiões especiais	Não	0 a 139,99 g/semana
1239	Masculino	41	170.1	Sim	61.4	21220702	74.2	3942.25	Nunca fumo	Usuario	46.56	Nao	Fraca	Não	106.5	60.5	Nao	Nao	Nao	Normal	Nao	Nao	Branco	Ensino Sup	Não	Moderado	Tanto junto quanto fora das refeições	Somente em ocasiões especiais	Não	0 a 139,99 g/semana
1240	Feminno	65	158.6	Sim	75.3	29935644	95.2	912.9	Nunca fumo	Ex usuario			Fraca	Não	116	58.5	Nao	Nao	Nao	Normal	Sim	Sim	Nao branco	Ensino Med	Não	Abstêmios				Abstêmios
1241	Feminno	55	167.6	Sim	57.25	20381093	71.45	20748333	Ex fumante	Usuario	25.92	Nao	Moderada	Não	110	66	Nao	Nao	Nao	Normal	Nao	Nao	Branco	Ensino Sup	Sim	Moderado	Sempre ou maioria junto as refeições	Nunca	Não	0 a 139,99 g/semana
1242	Masculino	54	171.5	Sim	69.9	23765608	94	62241667	Ex fumante	Usuario	49.6	Nao	Fraca	Não	137	91	Nao	Sim	Sim	Elevada	Nao	Sim	Branco	Ensino Med	Não	Moderado	Sempre ou maioria junto as refeições	Somente em ocasiões especiais	Não	0 a 139,99 g/semana
1243	Feminno	38	155.4	Não	77.3	32009395	98.25	4564.5	Ex fumante	Usuario	51.84	Nao	Fraca	Não	149	92.5	Sim	Sim	Sim	Elevada	Sim	Sim	Nao branco	Ensino Sup	Não	Moderado	Sempre ou maioria junto as refeições	Somente em ocasiões especiais	Não	0 a 139,99 g/semana
1244	Masculino	44	173.6	Não	78.6	26080932	93	933625	Fumante	Usuario	72	Nao	Fraca	Não	121	73.5	Nao	Nao	Nao	Normal	Sim	Nao	Nao branco	Ensino Med	Não	Moderado	Nunca ou maioria fora das refeições	2 ou 3x por mês	Sim	0 a 139,99 g/semana
1245	Feminno	37	159.2	Sim	83.35	32886638	109.7	746.9	Nunca fumo	Usuario	55.68	Nao	Fraca	Não	94	63	Nao	Nao	Nao	Normal	Sim	Sim	Nao branco	Ensino Med	Não	Moderado	Sempre ou maioria junto as refeições	1 a 2x por semana	Sim	0 a 139,99 g/semana
1246	Feminno	58	154.6	Sim	65.1	27237172	88.5	96816667	Nunca fumo	Ex usuario			Fraca	Não	110	68	Nao	Nao	Nao	Normal	Sim	Sim	Nao branco	Ensino Med	Sim	Abstêmios				Abstêmios
1247	Feminno	39	166	Sim	63.05	22880679	86.2	1867.25	Nunca fumo	Ex usuario			Forte	Não	89	56.5	Nao	Nao	Nao	Normal	Nao	Sim	Nao branco	Ensino Sup	Não	Abstêmios				Abstêmios
1248	Masculino	51	164.6	Sim	75.3	27792993	91.95	691.5	Ex fumante	Ex usuario			Fraca	Não	153.5	101.5	Sim	Sim	Sim	Elevada	Sim	Nao	Nao branco	Ensino Med	Não	Abstêmios				Abstêmios
1249	Feminno	38	174.6	Sim	84.35	276692	98.6	26281667	Nunca fumo	Usuario	29.76	Nao	Fraca	Não	110.5	68.5	Nao	Nao	Nao	Normal	Sim	Sim	Nao branco	Ensino Sup	Não	Moderado	Nunca ou maioria fora das refeições	Nunca	Não	0 a 139,99 g/semana
1250	Feminno	61	150.3	Não	49.4	21867996	76	311125	Nunca fumo	Nunca usou			Moderada	Não	138	75	Nao	Nao	Nao	Normal	Nao	Nao	Nao branco	Fundamenta	Sim	Abstêmios				Abstêmios
1251	Masculino	56	168.2	Sim	54.15	191402	74.5	414.9	Nunca fumo	Nunca usou			Fraca	Não	162.5	54.5	Sim	Nao	Sim	Elevada	Nao	Nao	Nao branco	Ensino Med	Não	Abstêmios				Abstêmios
1252	Feminno	58	165.8	Sim	58.9	21426254	77.5	26281667	Ex fumante	Usuario	25.92	Nao	Forte	Não	125.5	64	Nao	Nao	Nao	Normal	Nao	Nao	Nao branco	Ensino Sup	Sim	Moderado	Sempre ou maioria junto as refeições	Nunca	Não	0 a 139,99 g/semana
1253	Masculino	44	178.5	Não	85.7	26897033	96.8	1971125	Ex fumante	Usuario	151.68	Nao	Fraca	Não	131	80	Nao	Nao	Nao	Normal	Sim	Sim	Branco	Ensino Sup	Não	Moderado	Sempre ou maioria junto as refeições	2 ou 3x por mês	Sim	140 a 209,99 g/semana
1254	Feminno	67	148.2	Não	53.45	24336118	85.65	933625	Nunca fumo	Usuario	12.96	Nao	Fraca	Não	106.5	64	Nao	Nao	Nao	Normal	Nao	Sim	Nao branco	Ensino Med	Sim	Moderado	Sempre ou maioria junto as refeições	Nunca	Não	0 a 139,99 g/semana
1255	Masculino	62	160.7	Sim	73.15	28325826	94.8	1521.5	Nunca fumo	Usuario	12	Nao	Moderada	Não	128.5	78	Nao	Nao	Nao	Normal	Sim	Sim	Nao branco	Ensino Sup	Não	Moderado	Nunca ou maioria fora das refeições	Somente em ocasiões especiais	Não	0 a 139,99 g/semana
1256	Feminno	66	157.3	Sim	54.2	21904929	77.8	3527.25	Nunca fumo	Usuario	33.6	Nao	Forte	Não	111	66.5	Nao	Nao	Nao	Normal	Nao	Nao	Branco	Ensino Sup	Sim	Moderado	Nunca ou maioria fora das refeições	1 a 2x por semana	Sim	0 a 139,99 g/semana
1257	Masculino	37	161.3	Sim	73.6	28288445	97	518625	Nunca fumo	Ex usuario			Fraca	Não	113	68.5	Nao	Nao	Nao	Normal	Sim	Sim	Nao branco	Ensino Med	Não	Abstêmios				Abstêmios
1258	Masculino	37	169.1	Sim	90.75	31736528	97.55	41483333	Nunca fumo	Usuario	297.6	Sim	Fraca	Não	121	81.5	Nao	Nao	Nao	Normal	Sim	Sim	Nao branco	Ensino Med	Não	Excessivo	Nunca ou maioria fora das refeições	1 a 2x por semana	Sim	280 a 419,99 g/semana
1259	Masculino	65	166.8	Não	59.45	21367798	75.5	26281667	Nunca fumo	Ex usuario			Fraca	Não	104	65	Nao	Nao	Nao	Normal	Nao	Nao	Nao branco	Ensino Sup	Não	Abstêmios				Abstêmios
1260	Feminno	58	157	Sim	63.3	25680555	83	1078.9	Nunca fumo	Nunca usou			Moderada	Não	108	62.5	Nao	Nao	Nao	Normal	Sim	Sim	Nao branco	Ensino Med	Sim	Abstêmios				Abstêmios
1261	Feminno	59	161.9	Sim	89.9	34297779	97	26281667	Nunca fumo	Nunca usou			Moderada	Não	132	84.5	Nao	Nao	Nao	Normal	Sim	Sim	Nao branco	Ensino Sup	Sim	Abstêmios				Abstêmios
1262	Masculino	50	167.7	Não	81.65	29032876	107.05	414.9	Nunca fumo	Usuario	272.48	Sim	Fraca	Não	107	69.5	Nao	Nao	Nao	Normal	Sim	Sim	Nao branco	Ensino Med	Não	Excessivo	Nunca ou maioria fora das refeições	1 a 2x por semana	Sim	210 a 279,99 g/semana
1263	Masculino	52	174.7	Sim	102.5	33584436	118.4	1763625	Ex fumante	Usuario	144	Nao	Fraca	Não	128	81.5	Nao	Nao	Nao	Normal	Sim	Sim	Nao branco	Ensino Sup	Não	Moderado	Nunca ou maioria fora das refeições	1 a 2x por semana	Sim	140 a 209,99 g/semana
1264	Feminno	47	166.9	Sim	92.95	33368503	102.2	12448333	Ex fumante	Usuario	113.76	Nao	Fraca	Não	109	78.5	Nao	Nao	Nao	Normal	Sim	Sim	Branco	Ensino Med	Sim	Moderado	Tanto junto quanto fora das refeições	Nunca	Não	0 a 139,99 g/semana
1265	Feminno	40	162.3	Sim	58.86	22345147	76.2	4668125	Nunca fumo	Usuario	168.88	Sim	Fraca	Não	129.5	88.5	Nao	Nao	Nao	Normal	Nao	Nao	Nao branco	Ensino Sup	Não	Excessivo	Sempre ou maioria junto as refeições	1 a 2x por semana	Sim	140 a 209,99 g/semana
1266	Feminno	55	163.5	Sim	85	317968	100.5	726125	Ex fumante	Ex usuario			Fraca	Não	119.5	74.5	Nao	Nao	Nao	Normal	Sim	Sim	Nao branco	Ensino Med	Sim	Abstêmios				Abstêmios
1267	Masculino	44	161.3	Sim	50	19217694	69.7	691.5	Nunca fumo	Ex usuario			Fraca	Não	120.5	74.5	Nao	Nao	Nao	Normal	Nao	Nao	Nao branco	Ensino Med	Não	Abstêmios				Abstêmios
1268	Feminno	67	164.3	Não	70.3	26042352	89.15	691.5	Nunca fumo	Nunca usou			Fraca	Não	117.5	75	Nao	Nao	Nao	Normal	Sim	Sim	Branco	Ensino Med	Sim	Abstêmios				Abstêmios
1269	Masculino	48	175.9	Sim	79.9	258235	93.6	414.9	Nunca fumo	Ex usuario			Fraca	Não	122.5	83	Nao	Nao	Nao	Normal	Sim	Nao	Nao branco	Ensino Med	Não	Abstêmios				Abstêmios
1270	Masculino	62	164.5	Não	69.7	25757338	90.7	5394.5	Ex fumante	Usuario	132	Nao	Moderada	Não	133	66	Nao	Nao	Nao	Normal	Sim	Nao	Branco	Ensino Sup	Não	Moderado	Sempre ou maioria junto as refeições	Somente em ocasiões especiais	Não	0 a 139,99 g/semana
1271	Feminno	54	157.2	Sim	58.95	23854962	80	691.5	Ex fumante	Ex usuario			Fraca	Não	109.5	69.5	Nao	Nao	Nao	Normal	Nao	Nao	Nao branco	Fundamenta	Não	Abstêmios				Abstêmios
1272	Masculino	53	169.5	Sim	79.4	27636376	96.5	1452.25	Fumante	Usuario	160.16	Nao	Fraca	Não	129.5	81	Nao	Nao	Nao	Normal	Sim	Sim	Nao branco	Ensino Sup	Não	Moderado	Tanto junto quanto fora das refeições	1 a 2x por semana	Sim	140 a 209,99 g/semana
1273	Masculino	44	164.5	Não	56.5	20879334	78.75	414.9	Nunca fumo	Nunca usou			Moderada	Não	108	71	Nao	Nao	Nao	Normal	Nao	Nao	Nao branco	Ensino Med	Não	Abstêmios				Abstêmios
1274	Masculino	66	170.2	Sim	73.5	2537279	97	3942.25	Ex fumante	Usuario	66.88	Nao	Fraca	Não	121.5	68	Nao	Nao	Nao	Normal	Sim	Sim	Branco	Ensino Sup	Não	Moderado	Nunca ou maioria fora das refeições	Nunca	Não	0 a 139,99 g/semana
1275	Masculino	60	169	Não	72.15	25261721	94.5	26281667	Nunca fumo	Usuario	113.6	Nao	Fraca	Não	112	70.5	Nao	Nao	Nao	Normal	Sim	Sim	Branco	Ensino Sup	Não	Moderado	Sempre ou maioria junto as refeições	Somente em ocasiões especiais	Não	0 a 139,99 g/semana
1276	Masculino	68	169.3	Sim	53.15	18543399	79.6	7054.5	Nunca fumo	Ex usuario			Moderada	Não	132.5	83	Nao	Nao	Nao	Normal	Nao	Nao	Branco	Ensino Sup	Não	Abstêmios				Abstêmios
1277	Feminno	43	163.8	Sim	53.1	19790954	72.5	1037.25	Fumante	Usuario	32	Nao	Fraca	Não	115.5	79	Nao	Nao	Nao	Normal	Nao	Nao	Branco	Ensino Sup	Não	Moderado	Nunca ou maioria fora das refeições	Nunca	Não	0 a 139,99 g/semana
1278	Masculino	47	187	Sim	80.1	22906002	85.5	726125	Nunca fumo	Ex usuario			Moderada	Não	126	78.5	Nao	Nao	Nao	Normal	Nao	Nao	Nao branco	Ensino Med	Não	Abstêmios				Abstêmios
1279	Masculino	47	170.1	Sim	75.6	26128421	93.9	726125	Ex fumante	Usuario	178.56	Nao	Fraca	Não	120.5	74.5	Nao	Nao	Nao	Normal	Sim	Nao	Branco	Fundamenta	Não	Moderado	Nunca ou maioria fora das refeições	1 a 2x por semana	Sim	140 a 209,99 g/semana
1280	Masculino	39	180	Sim	84.8	2617284	94.1	1867.25	Nunca fumo	Usuario	232	Sim	Fraca	Não	124.5	80	Nao	Nao	Nao	Normal	Sim	Sim	Branco	Ensino Sup	Não	Excessivo	Tanto junto quanto fora das refeições	1 a 2x por semana	Sim	210 a 279,99 g/semana
1281	Masculino	39	173.3	Sim	71.3	23740639	90	726125	Nunca fumo	Ex usuario			Fraca	Não	117	75.5	Nao	Nao	Nao	Normal	Nao	Nao	Branco	Ensino Sup	Não	Abstêmios				Abstêmios
1282	Masculino	44	173.6	Não	81.4	27010024	95.7	1971125	Nunca fumo	Ex usuario			Fraca	Não	129	90	Nao	Sim	Sim	Elevada	Sim	Sim	Branco	Ensino Sup	Não	Abstêmios				Abstêmios
1283	Masculino	45	185.2	Não	99.75	29082447	105.1	7884.5	Ex fumante	Usuario	259.2	Sim	Fraca	Não	99.5	68	Nao	Nao	Nao	Normal	Sim	Sim	Branco	Ensino Sup	Não	Excessivo	Sempre ou maioria junto as refeições	Praticamente todos ou dias ou mais de 1x ao dia	Sim	210 a 279,99 g/semana
1284	Feminno	67	151.9	Sim	58.31	25271295	80.6	691.5	Nunca fumo	Usuario	38.88	Nao	Moderada	Não	105	67.5	Nao	Nao	Nao	Normal	Sim	Sim	Nao branco	Ensino Sup	Sim	Moderado	Nunca ou maioria fora das refeições	Nunca	Não	0 a 139,99 g/semana
1285	Masculino	41	180.8	Sim	113.3	34660359	109	933625	Nunca fumo	Ex usuario			Forte	Não	118.5	77.5	Nao	Nao	Nao	Normal	Sim	Sim	Nao branco	Ensino Sup	Não	Abstêmios				Abstêmios
1286	Masculino	55	175.3	Sim	82.55	26862922	96.1	26281667	Ex fumante	Usuario	151.2	Nao	Fraca	Não	131.5	81	Nao	Nao	Nao	Normal	Sim	Sim	Nao branco	Ensino Sup	Não	Moderado	Nunca ou maioria fora das refeições	2 ou 3x por mês	Sim	140 a 209,99 g/semana
1287	Masculino	39	179.2	Sim	62.55	19478311	75.5	2904.5	Fumante	Usuario	84	Nao	Fraca	Não	110	69	Nao	Nao	Nao	Normal	Nao	Nao	Nao branco	Ensino Sup	Não	Moderado	Nunca ou maioria fora das refeições	Somente em ocasiões especiais	Não	0 a 139,99 g/semana
1288	Masculino	46	180.9	Sim	89.75	27425675	94.9	12448333	Nunca fumo	Usuario	72	Nao	Fraca	Não	125	85.5	Nao	Nao	Nao	Normal	Sim	Sim	Nao branco	Ensino Med	Não	Moderado	Nunca ou maioria fora das refeições	2 ou 3x por mês	Sim	0 a 139,99 g/semana
1289	Masculino	44	166	Não	74.15	2690884	94.65	1037.25	Nunca fumo	Usuario	178.56	Nao	Forte	Não	130.5	81	Nao	Nao	Nao	Normal	Sim	Sim	Nao branco	Ensino Sup	Não	Moderado	Nunca ou maioria fora das refeições	1 a 2x por semana	Sim	140 a 209,99 g/semana
1290	Feminno	61	160.9	Sim	66.7	25764027	87.2	1971125	Ex fumante	Usuario	98.4	Nao	Forte	Não	120.5	76.5	Nao	Nao	Nao	Normal	Sim	Sim	Branco	Ensino Sup	Sim	Moderado	Sempre ou maioria junto as refeições	Nunca	Não	0 a 139,99 g/semana
1291	Masculino	42	173.1	Sim	88.05	29385645	102.2	414.9	Nunca fumo	Nunca usou			Fraca	Não	144.5	92	Sim	Sim	Sim	Elevada	Sim	Sim	Branco	Fundamenta	Não	Abstêmios				Abstêmios
1292	Feminno	53	159.8	Sim	52.05	20382957	73.8	96816667	Ex fumante	Usuario	25.92	Nao	Fraca	Não	116	66	Nao	Nao	Nao	Normal	Nao	Nao	Branco	Ensino Sup	Sim	Moderado	Nunca ou maioria fora das refeições	2 ou 3x por mês	Sim	0 a 139,99 g/semana
1293	Feminno	42	169.1	Sim	76.05	26595735	93.7	1971125	Nunca fumo	Usuario	59.52	Nao	Fraca	Não	115	64	Nao	Nao	Nao	Normal	Sim	Sim	Branco	Ensino Sup	Não	Moderado	Sempre ou maioria junto as refeições	Somente em ocasiões especiais	Não	0 a 139,99 g/semana
1294	Masculino	46	165.8	Não	62.9	22881347	82.4	62241667	Fumante	Usuario	167.04	Nao	Fraca	Não	116.5	77.5	Nao	Nao	Nao	Normal	Nao	Nao	Nao branco	Ensino Med	Não	Moderado	Sempre ou maioria junto as refeições	Somente em ocasiões especiais	Não	140 a 209,99 g/semana
1295	Masculino	42	168.9	Sim	68.85	24134852	88	2282.25	Nunca fumo	Nunca usou			Fraca	Não	121.5	79.5	Nao	Nao	Nao	Normal	Nao	Nao	Nao branco	Ensino Sup	Não	Abstêmios				Abstêmios
1296	Feminno	58	157.5	Não	62.5	25195263	78.65	3942.25	Nunca fumo	Usuario	73.92	Nao	Fraca	Não	99	63	Nao	Nao	Nao	Normal	Sim	Nao	Branco	Ensino Sup	Sim	Moderado	Nunca ou maioria fora das refeições	1 a 2x por semana	Sim	0 a 139,99 g/semana
1297	Feminno	47	158.3	Não	69.3	27654856	86	26281667	Nunca fumo	Usuario	61.92	Nao	Fraca	Não	113.5	76.5	Nao	Nao	Nao	Normal	Sim	Sim	Nao branco	Ensino Sup	Não	Moderado	Nunca ou maioria fora das refeições	1 a 2x por semana	Sim	0 a 139,99 g/semana
1298	Masculino	41	160.5	Não	60.55	23505207	81.35	3942.25	Ex fumante	Usuario	29.76	Nao	Fraca	Não	113	79	Nao	Nao	Nao	Normal	Nao	Nao	Branco	Ensino Sup	Não	Moderado	Nunca ou maioria fora das refeições	Nunca	Não	0 a 139,99 g/semana
1299	Masculino	62	163.5	Sim	61.6	23043328	84.6	933625	Ex fumante	Usuario	315.84	Sim	Fraca	Não	162.5	105.5	Sim	Sim	Sim	Elevada	Nao	Nao	Branco	Ensino Sup	Não	Excessivo	Sempre ou maioria junto as refeições	Nunca	Não	280 a 419,99 g/semana
1300	Feminno	43	163.6	Sim	54.9	20511893	74.6	3112.25	Nunca fumo	Usuario	25.92	Nao	Fraca	Não	120.5	69.5	Nao	Nao	Nao	Normal	Nao	Nao	Branco	Ensino Sup	Não	Moderado	Sempre ou maioria junto as refeições	Nunca	Não	0 a 139,99 g/semana
1301	Feminno	47	159.7	Sim	62.15	2436864	78.1	1348625	Ex fumante	Ex usuario			Fraca	Não	117.5	71.5	Nao	Nao	Nao	Normal	Nao	Nao	Nao branco	Ensino Med	Não	Abstêmios				Abstêmios
1302	Masculino	52	178	Sim	83.25	26275092	101.8	1971125	Nunca fumo	Ex usuario			Forte	Não	115.5	71.5	Nao	Nao	Nao	Normal	Sim	Sim	Branco	Ensino Sup	Não	Abstêmios				Abstêmios
1303	Feminno	38	158.5	Sim	87.15	34690364	98.2	691.5	Ex fumante	Usuario	50.4	Nao	Fraca	Não	107.5	77.5	Nao	Nao	Nao	Normal	Sim	Sim	Branco	Ensino Med	Não	Moderado	Nunca ou maioria fora das refeições	Somente em ocasiões especiais	Não	0 a 139,99 g/semana
1304	Feminno	49	152	Sim	46.25	20018179	69.2	622.25	Nunca fumo	Nunca usou			Fraca	Não	100.5	53	Nao	Nao	Nao	Normal	Nao	Nao	Nao branco	Ensino Med	Sim	Abstêmios				Abstêmios
1305	Feminno	35	162.9	Sim	103.45	38984173	102	1867.25	Nunca fumo	Ex usuario			Fraca	Não	115.5	78	Nao	Nao	Nao	Normal	Sim	Sim	Branco	Ensino Sup	Não	Abstêmios				Abstêmios
1306	Feminno	49	154.7	Sim	47.05	19659796	73.1	2074.5	Nunca fumo	Usuario	6	Nao	Fraca	Não	112.5	64.5	Nao	Nao	Nao	Normal	Nao	Nao	Branco	Ensino Sup	Não	Moderado	Nunca ou maioria fora das refeições	Somente em ocasiões especiais	Não	0 a 139,99 g/semana
1307	Masculino	61	163.6	Sim	69.9	26116236	91.9	13140833	Nunca fumo	Ex usuario			Fraca	Não	135	82.5	Nao	Nao	Nao	Normal	Sim	Nao	Nao branco	Ensino Sup	Não	Abstêmios				Abstêmios
1308	Masculino	43	177.4	Sim	66.75	21210165	81	3942.25	Nunca fumo	Usuario	38.88	Nao	Fraca	Não	106	68.5	Nao	Nao	Nao	Normal	Nao	Nao	Branco	Ensino Sup	Não	Moderado	Sempre ou maioria junto as refeições	Somente em ocasiões especiais	Não	0 a 139,99 g/semana
1309	Feminno	50	162	Sim	58.8	22405121	77.7	1037.25	Ex fumante	Ex usuario			Fraca	Não	125.5	77.5	Nao	Nao	Nao	Normal	Nao	Nao	Nao branco	Fundamenta	Não	Abstêmios				Abstêmios
1310	Masculino	41	177.7	Não	65.75	20821926	75.5	518625	Nunca fumo	Nunca usou			Fraca	Não	111.5	66.5	Nao	Nao	Nao	Normal	Nao	Nao	Branco	Ensino Med	Não	Abstêmios				Abstêmios
1311	Masculino	35	183.9	Sim	65.75	19441613	70.8	2697.25	Nunca fumo	Usuario	25.92	Nao	Forte	Não	105	60.5	Nao	Nao	Nao	Normal	Nao	Nao	Nao branco	Ensino Sup	Não	Moderado	Nunca ou maioria fora das refeições	Nunca	Não	0 a 139,99 g/semana
1312	Feminno	48	168	Não	69.65	24677579	82.9	2074.5	Nunca fumo	Usuario	33.6	Nao	Moderada	Não	121	74	Nao	Nao	Nao	Normal	Nao	Sim	Branco	Ensino Med	Sim	Moderado	Nunca ou maioria fora das refeições	Somente em ocasiões especiais	Não	0 a 139,99 g/semana
1313	Masculino	49	173.1	Não	81.4	27166286	91.5	726125	Nunca fumo	Nunca usou			Fraca	Não	108.5	68.5	Nao	Nao	Nao	Normal	Sim	Nao	Branco	Fundamenta	Não	Abstêmios				Abstêmios
1314	Feminno	48	150.6	Não	77.75	34280761	97.8	2904.5	Fumante	Usuario	100.8	Nao	Fraca	Não	115	71	Nao	Nao	Nao	Normal	Sim	Sim	Branco	Ensino Sup	Não	Moderado	Nunca ou maioria fora das refeições	Somente em ocasiões especiais	Não	0 a 139,99 g/semana
1315	Feminno	44	163.9	Sim	56.55	21051096	70.9	1971125	Ex fumante	Ex usuario			Moderada	Não	101.5	67	Nao	Nao	Nao	Normal	Nao	Nao	Branco	Ensino Sup	Não	Abstêmios				Abstêmios
1316	Feminno	52	164.6	Sim	51.6	19045397	70.5	1348625	Nunca fumo	Ex usuario			Fraca	Não	124	78	Nao	Nao	Nao	Normal	Nao	Nao	Branco	Ensino Sup	Sim	Abstêmios				Abstêmios
1317	Feminno	60	158.5	Sim	55.85	22231289	81.1	3734.5	Nunca fumo	Usuario	64.8	Nao	Fraca	Não	134	79.5	Nao	Nao	Nao	Normal	Nao	Sim	Branco	Ensino Sup	Sim	Moderado	Sempre ou maioria junto as refeições	Nunca	Não	0 a 139,99 g/semana
1318	Feminno	47	157.1	Não	68.3	2767377	84.3	2904.5	Nunca fumo	Usuario	95.36	Nao	Moderada	Não	100	63.5	Nao	Nao	Nao	Normal	Sim	Sim	Nao branco	Ensino Med	Não	Moderado	Nunca ou maioria fora das refeições	Nunca	Não	0 a 139,99 g/semana
1319	Feminno	68	153.1	Sim	90.55	38631189	126.4	580.9	Nunca fumo	Ex usuario			Fraca	Não	130	79.5	Nao	Nao	Nao	Normal	Sim	Sim	Branco	Ensino Med	Não	Abstêmios				Abstêmios
1320	Masculino	43	171	Sim	108.9	37242228	112.8	41483333	Ex fumante	Usuario	306.56	Sim	Moderada	Não	143.5	105	Sim	Sim	Sim	Elevada	Sim	Sim	Branco	Ensino Med	Não	Excessivo	Nunca ou maioria fora das refeições	1 a 2x por semana	Sim	280 a 419,99 g/semana
1321	Masculino	59	171.5	Não	70.25	23884606	89.5	580.9	Fumante	Usuario	98.88	Nao	Forte	Não	101.5	63.5	Nao	Nao	Nao	Normal	Nao	Nao	Branco	Ensino Med	Não	Moderado	Sempre ou maioria junto as refeições	2 ou 3x por mês	Sim	0 a 139,99 g/semana
1322	Feminno	54	158.7	Sim	59	23426001	82.9	1576.9	Nunca fumo	Usuario	55.68	Nao	Fraca	Não	112	59	Nao	Nao	Nao	Normal	Nao	Sim	Branco	Ensino Sup	Não	Moderado	Sempre ou maioria junto as refeições	Nunca	Não	0 a 139,99 g/semana
1323	Masculino	51	177.6	Sim	93.15	29532277	99.5	96816667	Nunca fumo	Ex usuario			Fraca	Não	136.5	84	Nao	Nao	Nao	Normal	Sim	Sim	Branco	Ensino Sup	Não	Abstêmios				Abstêmios
1324	Masculino	45	177.5	Sim	79.25	25153739	85.9	12448333	Nunca fumo	Usuario	132.96	Nao	Fraca	Não	114	74.5	Nao	Nao	Nao	Normal	Sim	Nao	Branco	Ensino Sup	Não	Moderado	Nunca ou maioria fora das refeições	1 a 2x por semana	Sim	0 a 139,99 g/semana
1325	Masculino	44	168.3	Não	70.75	24978032	87.85	933625	Nunca fumo	Usuario	42.72	Nao	Fraca	Não	105	70.5	Nao	Nao	Nao	Normal	Nao	Nao	Nao branco	Ensino Med	Não	Moderado	Nunca ou maioria fora das refeições	Somente em ocasiões especiais	Não	0 a 139,99 g/semana
1326	Feminno	45	162.5	Sim	74.25	28118343	96.1	1452.25	Nunca fumo	Ex usuario			Fraca	Não	132.5	85.5	Nao	Nao	Nao	Normal	Sim	Sim	Branco	Ensino Sup	Não	Abstêmios				Abstêmios
1327	Masculino	69	168.8	Sim	58.45	20513494	78.2	2351.5	Fumante	Usuario	96.96	Nao	Fraca	Não	114.5	74	Nao	Nao	Nao	Normal	Nao	Nao	Branco	Ensino Sup	Não	Moderado	Sempre ou maioria junto as refeições	Nunca	Não	0 a 139,99 g/semana
1328	Masculino	44	175.5	Não	79.15	25697843	86.2	2351.5	Nunca fumo	Usuario	29.76	Nao	Moderada	Não	120.5	76.5	Nao	Nao	Nao	Normal	Sim	Nao	Branco	Ensino Sup	Não	Moderado	Sempre ou maioria junto as refeições	Nunca	Não	0 a 139,99 g/semana
1329	Masculino	68	157.8	Sim	55.45	22268325	78	1244.5	Ex fumante	Ex usuario			Moderada	Não	135.5	71.5	Nao	Nao	Nao	Normal	Nao	Nao	Branco	Ensino Med	Não	Abstêmios				Abstêmios
1330	Masculino	50	181.4	Não	90.5	27502617	104.3	26281667	Fumante	Usuario	24.96	Nao	Fraca	Não	110.5	76.5	Nao	Nao	Nao	Normal	Sim	Sim	Branco	Ensino Sup	Não	Moderado	Sempre ou maioria junto as refeições	Nunca	Não	0 a 139,99 g/semana
1331	Feminno	47	165.6	Sim	54.85	20001196	77.4	1452.25	Nunca fumo	Usuario	162.4	Sim	Fraca	Não	110.5	58.5	Nao	Nao	Nao	Normal	Nao	Nao	Branco	Ensino Sup	Não	Excessivo	Sempre ou maioria junto as refeições	Somente em ocasiões especiais	Não	140 a 209,99 g/semana
1332	Masculino	48	167.4	Não	85.1	30368172	95.45	26281667	Nunca fumo	Usuario	122.88	Nao	Fraca	Não	119	80	Nao	Nao	Nao	Normal	Sim	Sim	Branco	Ensino Sup	Não	Moderado	Sempre ou maioria junto as refeições	2 ou 3x por mês	Sim	0 a 139,99 g/semana
1333	Masculino	47	165.1	Sim	82.4	30229646	107.3	726125	Ex fumante	Usuario	252.48	Sim	Moderada	Não	138.5	92.5	Nao	Sim	Sim	Elevada	Sim	Sim	Nao branco	Ensino Med	Não	Excessivo	Tanto junto quanto fora das refeições	1 a 2x por semana	Sim	210 a 279,99 g/semana
1334	Masculino	40	172.9	Sim	72.9	2438583	87	1348625	Nunca fumo	Ex usuario			Moderada	Não	131.5	84.5	Nao	Nao	Nao	Normal	Nao	Nao	Nao branco	Ensino Sup	Não	Abstêmios				Abstêmios
1335	Feminno	48	162.9	Sim	63.05	23759808	77.2	311125	Fumante	Usuario	29.76	Nao	Fraca	Não	112	63.5	Nao	Nao	Nao	Normal	Nao	Nao	Nao branco	Ensino Sup	Não	Moderado	Sempre ou maioria junto as refeições	Nunca	Não	0 a 139,99 g/semana
1336	Feminno	41	170.8	Sim	62.56	21444751	69.4	5394.5	Fumante	Usuario	25.92	Nao	Fraca	Não	94	63	Nao	Nao	Nao	Normal	Nao	Nao	Branco	Ensino Sup	Não	Moderado	Sempre ou maioria junto as refeições	Nunca	Não	0 a 139,99 g/semana
1337	Masculino	49	175.2	Não	84.8	27626613	101.4	13140833	Nunca fumo	Usuario	64.8	Nao	Fraca	Não	119	82.5	Nao	Nao	Nao	Normal	Sim	Sim	Branco	Ensino Sup	Não	Moderado	Sempre ou maioria junto as refeições	Somente em ocasiões especiais	Não	0 a 139,99 g/semana
1338	Feminno	55	155.6	Não	59.45	24554589	78.2	20748333	Nunca fumo	Usuario	18	Nao	Moderada	Não	105	68	Nao	Nao	Nao	Normal	Nao	Nao	Branco	Ensino Sup	Não	Moderado	Sempre ou maioria junto as refeições	Somente em ocasiões especiais	Não	0 a 139,99 g/semana
1339	Feminno	45	163.7	Sim	60.45	22557915	76	3527.25	Nunca fumo	Nunca usou			Fraca	Não	119	75.5	Nao	Nao	Nao	Normal	Nao	Nao	Nao branco	Ensino Sup	Não	Abstêmios				Abstêmios
1340	Feminno	39	160.4	Sim	62.1	24136977	77	726125	Nunca fumo	Usuario	25.92	Nao	Forte	Não	106	64	Nao	Nao	Nao	Normal	Nao	Nao	Nao branco	Ensino Sup	Não	Moderado	Nunca ou maioria fora das refeições	Somente em ocasiões especiais	Não	0 a 139,99 g/semana
1341	Feminno	56	154.4	Não	61.6	2583962	91.1	580.9	Nunca fumo	Ex usuario			Fraca	Não	113	69.5	Nao	Nao	Nao	Normal	Sim	Sim	Nao branco	Ensino Sup	Sim	Abstêmios				Abstêmios
1342	Masculino	38	179.6	Sim	77.6	2405742	89.7	7884.5	Nunca fumo	Usuario	16.8	Nao	Forte	Não	163.5	92	Sim	Sim	Sim	Elevada	Nao	Nao	Branco	Ensino Sup	Não	Moderado	Nunca ou maioria fora das refeições	2 ou 3x por mês	Sim	0 a 139,99 g/semana
1343	Feminno	38	157.1	Não	64.1	25972016	82	912.9	Nunca fumo	Nunca usou			Fraca	Não	110.5	77	Nao	Nao	Nao	Normal	Sim	Sim	Branco	Ensino Sup	Não	Abstêmios				Abstêmios
1344	Masculino	48	172.8	Sim	66.65	2232095	78.9	41483333	Ex fumante	Ex usuario			Fraca	Não	124	66	Nao	Nao	Nao	Normal	Nao	Nao	Nao branco	Fundamenta	Não	Abstêmios				Abstêmios
1345	Masculino	37	174.5	Sim	85	27914385	93.3	96816667	Nunca fumo	Usuario	83.2	Nao	Forte	Não	128	80.5	Nao	Nao	Nao	Normal	Sim	Nao	Nao branco	Ensino Med	Não	Moderado	Nunca ou maioria fora das refeições	Somente em ocasiões especiais	Não	0 a 139,99 g/semana
1346	Feminno	35	169.3	Sim	70	24422163	84	1175.75	Nunca fumo	Ex usuario			Fraca	Não	101	73	Nao	Nao	Nao	Normal	Nao	Sim	Nao branco	Ensino Sup	Não	Abstêmios				Abstêmios
1347	Feminno	43	162.8	Sim	64.5	24336096	76.9	96816667	Fumante	Ex usuario			Fraca	Não	100.5	71	Nao	Nao	Nao	Normal	Nao	Nao	Nao branco	Ensino Med	Não	Abstêmios				Abstêmios
1348	Masculino	44	177.9	Não	71	22433986	91.6	726125	Fumante	Usuario	297.6	Sim	Fraca	Não	118.5	80.5	Nao	Nao	Nao	Normal	Nao	Nao	Branco	Ensino Med	Não	Excessivo	Nunca ou maioria fora das refeições	Praticamente todos ou dias ou mais de 1x ao dia	Sim	280 a 419,99 g/semana
1349	Feminno	56	156.8	Sim	80.05	32558862	101.5	1576.9	Nunca fumo	Ex usuario			Fraca	Não	119	68	Nao	Nao	Nao	Normal	Sim	Sim	Branco	Ensino Sup	Sim	Abstêmios				Abstêmios
1350	Masculino	49	165.5	Não	57.15	20865089	74.6	1244.9	Ex fumante	Usuario	70.88	Nao	Fraca	Não	100	67	Nao	Nao	Nao	Normal	Nao	Nao	Branco	Ensino Sup	Não	Moderado	Nunca ou maioria fora das refeições	Nunca	Não	0 a 139,99 g/semana
1351	Feminno	44	164.2	Sim	64.35	23867242	85.95	26281667	Nunca fumo	Nunca usou			Fraca	Não	111.5	74	Nao	Nao	Nao	Normal	Nao	Sim	Branco	Ensino Sup	Não	Abstêmios				Abstêmios
1352	Masculino	48	175.7	Não	72.7	23549999	80.6	1244.9	Nunca fumo	Usuario	71.68	Nao	Moderada	Não	101.5	66.5	Nao	Nao	Nao	Normal	Nao	Nao	Branco	Ensino Sup	Não	Moderado	Tanto junto quanto fora das refeições	Somente em ocasiões especiais	Não	0 a 139,99 g/semana
1353	Feminno	48	179	Sim	101.95	31818607	96.5	622.25	Nunca fumo	Nunca usou			Fraca	Não	122	79	Nao	Nao	Nao	Normal	Sim	Sim	Nao branco	Ensino Sup	Não	Abstêmios				Abstêmios
1354	Feminno	55	159.2	Sim	57.51	22691188	80.9	89908333	Ex fumante	Usuario	36.96	Nao	Fraca	Não	161.5	98.5	Sim	Sim	Sim	Elevada	Nao	Sim	Nao branco	Ensino Med	Sim	Moderado	Nunca ou maioria fora das refeições	Nunca	Não	0 a 139,99 g/semana
1355	Masculino	49	176.4	Não	79.25	25468426	96	691.5	Nunca fumo	Nunca usou			Forte	Não	124.5	83	Nao	Nao	Nao	Normal	Sim	Sim	Nao branco	Fundamenta	Não	Abstêmios				Abstêmios
1356	Feminno	47	173.1	Sim	93.85	31321326	99.4	96816667	Nunca fumo	Usuario	90.72	Nao	Fraca	Não	119.5	79	Nao	Nao	Nao	Normal	Sim	Sim	Nao branco	Ensino Sup	Não	Moderado	Sempre ou maioria junto as refeições	Somente em ocasiões especiais	Não	0 a 139,99 g/semana
1357	Feminno	45	155.6	Sim	61.45	25380648	74.75	2904.5	Fumante	Nunca usou			Fraca	Não	140.5	96.5	Sim	Sim	Sim	Elevada	Sim	Nao	Nao branco	Ensino Sup	Não	Abstêmios				Abstêmios
1358	Masculino	49	177.3	Sim	97.35	3096838	109	41483333	Nunca fumo	Usuario	384	Sim	Fraca	Não	120.5	82	Nao	Nao	Nao	Normal	Sim	Sim	Nao branco	Ensino Med	Não	Excessivo	Nunca ou maioria fora das refeições	1 a 2x por semana	Sim	280 a 419,99 g/semana
1359	Masculino	43	172.8	Não	74.45	24933154	84.6	1763625	Nunca fumo	Usuario	118.24	Nao	Forte	Não	117	76.5	Nao	Nao	Nao	Normal	Nao	Nao	Branco	Ensino Sup	Não	Moderado	Sempre ou maioria junto as refeições	Somente em ocasiões especiais	Não	0 a 139,99 g/semana
1360	Feminno	47	165.5	Sim	57.45	20974617	75.3	933625	Nunca fumo	Usuario	67.2	Nao	Fraca	Não	106.5	63.5	Nao	Nao	Nao	Normal	Nao	Nao	Branco	Ensino Med	Não	Moderado	Nunca ou maioria fora das refeições	Somente em ocasiões especiais	Não	0 a 139,99 g/semana
1361	Feminno	57	156.1	Sim	60.55	24848967	80.1	622.25	Ex fumante	Usuario	100.8	Nao	Fraca	Não	107.5	71.5	Nao	Nao	Nao	Normal	Nao	Sim	Branco	Fundamenta	Sim	Moderado	Nunca ou maioria fora das refeições	2 ou 3x por mês	Sim	0 a 139,99 g/semana
1362	Masculino	52	170.5	Não	67.75	23305613	80.55	311125	Nunca fumo	Usuario	29.76	Nao	Fraca	Não	107	74.5	Nao	Nao	Nao	Normal	Nao	Nao	Branco	Ensino Med	Não	Moderado	Sempre ou maioria junto as refeições	Somente em ocasiões especiais	Não	0 a 139,99 g/semana
1363	Masculino	40	175.8	Não	91.25	29525355	101.7	1971125	Nunca fumo	Ex usuario			Fraca	Não	130	84	Nao	Nao	Nao	Normal	Sim	Sim	Branco	Ensino Sup	Não	Abstêmios				Abstêmios
1364	Masculino	59	168.7	Não	90.05	31641244	104	207.25	Nunca fumo	Usuario	16.8	Nao	Fraca	Não	210	114.5	Sim	Sim	Sim	Elevada	Sim	Sim	Nao branco	Fundamenta	Não	Moderado	Nunca ou maioria fora das refeições	2 ou 3x por mês	Sim	0 a 139,99 g/semana
1365	Masculino	55	157.3	Sim	71.85	29038176	101	1521.5	Nunca fumo	Usuario	72.48	Nao	Fraca	Não	143	84	Sim	Nao	Sim	Elevada	Sim	Sim	Nao branco	Ensino Med	Não	Moderado	Nunca ou maioria fora das refeições	Somente em ocasiões especiais	Não	0 a 139,99 g/semana
1366	Feminno	48	162	Sim	61.1	23281512	82.8	691.5	Nunca fumo	Ex usuario			Fraca	Não	112.5	68	Nao	Nao	Nao	Normal	Nao	Sim	Nao branco	Ensino Med	Não	Abstêmios				Abstêmios
1367	Masculino	65	166.3	Não	69	24949658	83.8	26281667	Fumante	Usuario	121.92	Nao	Moderada	Não	124	82	Nao	Nao	Nao	Normal	Nao	Nao	Branco	Ensino Sup	Não	Moderado	Tanto junto quanto fora das refeições	1 a 2x por semana	Sim	0 a 139,99 g/semana
1368	Feminno	44	158.1	Sim	59.6	23844187	73.6	3942.25	Nunca fumo	Usuario	52.96	Nao	Fraca	Não	117	71	Nao	Nao	Nao	Normal	Nao	Nao	Branco	Ensino Sup	Não	Moderado	Sempre ou maioria junto as refeições	Somente em ocasiões especiais	Não	0 a 139,99 g/semana
1369	Feminno	63	159.5	Sim	73.9	29048457	97.5	1971125	Nunca fumo	Usuario	25.92	Nao	Fraca	Não	105	61	Nao	Nao	Nao	Normal	Sim	Sim	Branco	Ensino Sup	Não	Moderado	Nunca ou maioria fora das refeições	Nunca	Não	0 a 139,99 g/semana
1370	Feminno	48	154.9	Sim	58.2	24256054	86.1	933625	Nunca fumo	Usuario	297.6	Sim	Fraca	Não	139.5	99	Nao	Sim	Sim	Elevada	Nao	Sim	Branco	Ensino Sup	Não	Excessivo	Nunca ou maioria fora das refeições	1 a 2x por semana	Sim	280 a 419,99 g/semana
1371	Masculino	43	163.7	Não	71.25	26588113	92.35	518625	Nunca fumo	Ex usuario			Fraca	Não	127	84.5	Nao	Nao	Nao	Normal	Sim	Nao	Branco	Ensino Med	Não	Abstêmios				Abstêmios
1372	Masculino	57	168.4	Sim	67.35	23749443	94	726125	Nunca fumo	Usuario	119.04	Nao	Fraca	Não	131	78.5	Nao	Nao	Nao	Normal	Nao	Sim	Nao branco	Fundamenta	Não	Moderado	Nunca ou maioria fora das refeições	Nunca	Não	0 a 139,99 g/semana
1373	Feminno	49	181	Sim	79.6	24297183	93	1971125	Ex fumante	Usuario	64.8	Nao	Moderada	Não	108	75.5	Nao	Nao	Nao	Normal	Nao	Sim	Branco	Ensino Sup	Não	Moderado	Tanto junto quanto fora das refeições	Somente em ocasiões especiais	Não	0 a 139,99 g/semana
1374	Feminno	72	150.3	Sim	69.2	30632901	105.9	3630625	Nunca fumo	Usuario	12	Nao	Fraca	Não	214	102.5	Sim	Sim	Sim	Elevada	Sim	Sim	Branco	Ensino Med	Sim	Moderado	Nunca ou maioria fora das refeições	Somente em ocasiões especiais	Não	0 a 139,99 g/semana
1375	Feminno	52	162.4	Sim	77.6	29423184	91.5	1867.25	Nunca fumo	Nunca usou			Forte	Não	95	60	Nao	Nao	Nao	Normal	Sim	Sim	Branco	Ensino Sup	Não	Abstêmios				Abstêmios
1376	Feminno	48	160.5	Sim	72.35	28085908	94.6	1521.5	Ex fumante	Usuario	84	Nao	Moderada	Não	118	75	Nao	Nao	Nao	Normal	Sim	Sim	Branco	Ensino Sup	Não	Moderado	Nunca ou maioria fora das refeições	Nunca	Não	0 a 139,99 g/semana
1377	Feminno	63	160	Sim	73.25	28613281	99.5	1037.25	Ex fumante	Nunca usou			Fraca	Não	144.5	74	Sim	Nao	Sim	Elevada	Sim	Sim	Branco	Ensino Med	Não	Abstêmios				Abstêmios
1378	Masculino	50	169	Não	82.8	28990582	96.3	726125	Nunca fumo	Ex usuario			Fraca	Não	130	80	Nao	Nao	Nao	Normal	Sim	Sim	Nao branco	Fundamenta	Não	Abstêmios				Abstêmios
1379	Feminno	64	157.8	Não	56.2	2256952	82	3942.25	Nunca fumo	Usuario	97.92	Nao	Forte	Não	112.5	75	Nao	Nao	Nao	Normal	Nao	Sim	Branco	Ensino Sup	Sim	Moderado	Nunca ou maioria fora das refeições	Somente em ocasiões especiais	Não	0 a 139,99 g/semana
1380	Masculino	43	173.5	Sim	80.4	26708967	93.75	26281667	Ex fumante	Usuario	50.4	Nao	Forte	Não	123.5	61.5	Nao	Nao	Nao	Normal	Sim	Nao	Nao branco	Ensino Sup	Não	Moderado	Nunca ou maioria fora das refeições	Somente em ocasiões especiais	Não	0 a 139,99 g/semana
1381	Masculino	52	170.7	Não	77.35	26545645	98.6	726125	Fumante	Usuario	238.08	Sim	Moderada	Não	109.5	63.5	Nao	Nao	Nao	Normal	Sim	Sim	Nao branco	Ensino Sup	Não	Excessivo	Sempre ou maioria junto as refeições	1 a 2x por semana	Sim	210 a 279,99 g/semana
1382	Masculino	48	183.6	Não	85.2	25275179	94.6	1141125	Fumante	Usuario	16.8	Nao	Fraca	Não	120	75	Nao	Nao	Nao	Normal	Sim	Sim	Nao branco	Ensino Sup	Não	Moderado	Tanto junto quanto fora das refeições	Somente em ocasiões especiais	Não	0 a 139,99 g/semana
1383	Feminno	61	175.2	Sim	70.85	23081905	79.8	7884.5	Nunca fumo	Usuario	155.52	Sim	Fraca	Não	114.5	69.5	Nao	Nao	Nao	Normal	Nao	Nao	Branco	Ensino Sup	Sim	Excessivo	Sempre ou maioria junto as refeições	Somente em ocasiões especiais	Não	140 a 209,99 g/semana
1384	Feminno	61	159.4	Não	57.31	22555568	80.9	2351.5	Nunca fumo	Ex usuario			Fraca	Não	110	70.5	Nao	Nao	Nao	Normal	Nao	Sim	Branco	Ensino Med	Não	Abstêmios				Abstêmios
1385	Feminno	49	163.9	Sim	66.1	24606143	87.5	26281667	Nunca fumo	Usuario	94.56	Nao	Fraca	Não	110.5	77	Nao	Nao	Nao	Normal	Nao	Sim	Branco	Ensino Sup	Sim	Moderado	Sempre ou maioria junto as refeições	Somente em ocasiões especiais	Não	0 a 139,99 g/semana
1386	Feminno	47	163.4	Sim	75.65	283338	86.6	726125	Nunca fumo	Ex usuario			Fraca	Não	132	83.5	Nao	Nao	Nao	Normal	Sim	Sim	Branco	Ensino Med	Não	Abstêmios				Abstêmios
1387	Masculino	46	166.9	Não	72.55	26045023	92.9	2351.5	Ex fumante	Usuario	148.8	Nao	Fraca	Não	116.5	82.5	Nao	Nao	Nao	Normal	Sim	Nao	Nao branco	Ensino Sup	Não	Moderado	Nunca ou maioria fora das refeições	1 a 2x por semana	Sim	140 a 209,99 g/semana
1388	Feminno	46	153.8	Sim	65.95	27880601	82	2282.25	Nunca fumo	Usuario	84	Nao	Fraca	Não	130.5	87.5	Nao	Nao	Nao	Normal	Sim	Sim	Branco	Ensino Med	Não	Moderado	Nunca ou maioria fora das refeições	1 a 2x por semana	Sim	0 a 139,99 g/semana
1389	Masculino	42	185.5	Não	91.3	26532792	92.5	26281667	Nunca fumo	Usuario	50.4	Nao	Forte	Não	129	81.5	Nao	Nao	Nao	Normal	Sim	Nao	Branco	Ensino Sup	Não	Moderado	Sempre ou maioria junto as refeições	Somente em ocasiões especiais	Não	0 a 139,99 g/semana
1390	Feminno	43	155.5	Sim	53.9	22290919	80.2	518625	Fumante	Usuario	59.52	Nao	Fraca	Não	101.5	62	Nao	Nao	Nao	Normal	Nao	Sim	Nao branco	Ensino Med	Não	Moderado	Nunca ou maioria fora das refeições	1 a 2x por semana	Sim	0 a 139,99 g/semana
1391	Masculino	42	172.6	Sim	70	23497219	78.15	518625	Fumante	Usuario	532	Sim	Forte	Não	121	74	Nao	Nao	Nao	Normal	Nao	Nao	Branco	Fundamenta	Não	Excessivo	Nunca ou maioria fora das refeições	Nunca	Não	420 a 1074 g/semana
1392	Masculino	43	156.9	Não	68.81	27951536	84.2	414.9	Ex fumante	Usuario	595.2	Sim	Fraca	Não	125.5	75	Nao	Nao	Nao	Normal	Sim	Nao	Nao branco	Ensino Med	Não	Excessivo	Nunca ou maioria fora das refeições	1 a 2x por semana	Sim	420 a 1074 g/semana
1393	Masculino	60	173	Não	88.4	2953657	106	933625	Ex fumante	Ex usuario			Fraca	Não	109.5	71.5	Nao	Nao	Nao	Normal	Sim	Sim	Branco	Ensino Sup	Não	Abstêmios				Abstêmios
1394	Feminno	56	156.9	Sim	54.15	21996449	79.8	26281667	Nunca fumo	Usuario	51.84	Nao	Fraca	Não	101	58.5	Nao	Nao	Nao	Normal	Nao	Nao	Nao branco	Ensino Sup	Sim	Moderado	Nunca ou maioria fora das refeições	Somente em ocasiões especiais	Não	0 a 139,99 g/semana
1395	Masculino	48	177.7	Sim	67.75	21455293	79.3	26281667	Nunca fumo	Nunca usou			Forte	Não	121	69.5	Nao	Nao	Nao	Normal	Nao	Nao	Branco	Ensino Sup	Não	Abstêmios				Abstêmios
1396	Masculino	48	172.8	Sim	88.2	29538002	94.75	20741667	Ex fumante	Usuario	389.12	Sim	Fraca	Não	116	72.5	Nao	Nao	Nao	Normal	Sim	Sim	Nao branco	Fundamenta	Não	Excessivo	Nunca ou maioria fora das refeições	2 ou 3x por mês	Sim	280 a 419,99 g/semana
1397	Feminno	49	151.8	Não	61	26471972	84.5	1452.25	Ex fumante	Nunca usou			Fraca	Não	103.5	66	Nao	Nao	Nao	Normal	Sim	Sim	Branco	Ensino Med	Não	Abstêmios				Abstêmios
1398	Masculino	58	176.3	Não	88.45	28457269	101.7	1971125	Ex fumante	Ex usuario			Moderada	Não	136	86	Nao	Nao	Nao	Normal	Sim	Sim	Branco	Ensino Sup	Não	Abstêmios				Abstêmios
1399	Masculino	60	167.5	Não	74.7	26625084	102	1763625	Nunca fumo	Nunca usou			Fraca	Não	119	77.5	Nao	Nao	Nao	Normal	Sim	Sim	Nao branco	Ensino Sup	Não	Abstêmios				Abstêmios
1400	Masculino	61	172.1	Não	63.1	21304317	76	17981667	Ex fumante	Usuario	147.2	Nao	Fraca	Não	125	75.5	Nao	Nao	Nao	Normal	Nao	Nao	Nao branco	Ensino Sup	Não	Moderado	Sempre ou maioria junto as refeições	Somente em ocasiões especiais	Não	140 a 209,99 g/semana
1401	Masculino	47	179.7	Sim	62.8	19447487	74.9	1452.25	Nunca fumo	Usuario	46.56	Nao	Moderada	Não	107.5	74	Nao	Nao	Nao	Normal	Nao	Nao	Nao branco	Ensino Sup	Não	Moderado	Nunca ou maioria fora das refeições	Somente em ocasiões especiais	Não	0 a 139,99 g/semana
1402	Feminno	54	151.3	Sim	61.7	26953012	89	1576.9	Nunca fumo	Usuario	42.72	Nao	Fraca	Não	105.5	72.5	Nao	Nao	Nao	Normal	Sim	Sim	Branco	Ensino Sup	Sim	Moderado	Sempre ou maioria junto as refeições	Nunca	Não	0 a 139,99 g/semana
1403	Masculino	69	167.5	Sim	62.15	22151927	81.5	3942.25	Nunca fumo	Usuario	55.68	Nao	Moderada	Não	106.5	65	Nao	Nao	Nao	Normal	Nao	Nao	Branco	Ensino Sup	Não	Moderado	Nunca ou maioria fora das refeições	1 a 2x por semana	Sim	0 a 139,99 g/semana
1404	Feminno	46	153.2	Sim	71.1	30293683	90.5	41483333	Nunca fumo	Nunca usou			Fraca	Não	103.5	67	Nao	Nao	Nao	Normal	Sim	Sim	Nao branco	Ensino Med	Não	Abstêmios				Abstêmios
1405	Masculino	54	169.6	Não	73.8	25656929	94.6	41492857	Ex fumante	Usuario	119.04	Nao	Fraca	Não	127	81	Nao	Nao	Nao	Normal	Sim	Sim	Nao branco	Ensino Sup	Não	Moderado	Nunca ou maioria fora das refeições	Nunca	Não	0 a 139,99 g/semana
1406	Feminno	60	165.7	Sim	66.3	24147296	87.4	622.25	Nunca fumo	Ex usuario			Fraca	Não	126.5	83.5	Nao	Nao	Nao	Normal	Nao	Sim	Branco	Fundamenta	Sim	Abstêmios				Abstêmios
1407	Masculino	55	186.8	Não	85.65	24545598	92.05	1971125	Nunca fumo	Usuario	269.92	Sim	Fraca	Não	115.5	74	Nao	Nao	Nao	Normal	Nao	Nao	Branco	Ensino Sup	Não	Excessivo	Sempre ou maioria junto as refeições	2 ou 3x por mês	Sim	210 a 279,99 g/semana
1408	Masculino	54	180	Sim	99.15	30601852	112	2697.25	Ex fumante	Usuario	319.68	Sim	Fraca	Não	131.5	77	Nao	Nao	Nao	Normal	Sim	Sim	Branco	Ensino Sup	Não	Excessivo	Tanto junto quanto fora das refeições	1 a 2x por semana	Sim	280 a 419,99 g/semana
1409	Masculino	38	177.8	Não	84.85	2684036	92.65	248.9	Fumante	Usuario	18	Nao	Fraca	Não	128.5	72.5	Nao	Nao	Nao	Normal	Sim	Nao	Nao branco	Ensino Med	Não	Moderado	Nunca ou maioria fora das refeições	Somente em ocasiões especiais	Não	0 a 139,99 g/semana
1410	Feminno	52	152.9	Sim	72.9	31182617	96.8	13816667	Ex fumante	Usuario	12.96	Nao	Fraca	Não	132.5	82	Nao	Nao	Nao	Normal	Sim	Sim	Nao branco	Ensino Med	Não	Moderado	Sempre ou maioria junto as refeições	Somente em ocasiões especiais	Não	0 a 139,99 g/semana
1411	Feminno	39	166	Sim	70.1	25439106	85.9	933625	Nunca fumo	Nunca usou			Forte	Não	106	76	Nao	Nao	Nao	Normal	Sim	Sim	Nao branco	Ensino Sup	Não	Abstêmios				Abstêmios
1412	Masculino	43	180.2	Não	94.75	29178949	101.3	1763625	Nunca fumo	Usuario	83.2	Nao	Moderada	Não	128	81.5	Nao	Nao	Nao	Normal	Sim	Sim	Nao branco	Ensino Sup	Não	Moderado	Sempre ou maioria junto as refeições	Somente em ocasiões especiais	Não	0 a 139,99 g/semana
1413	Feminno	38	155.9	Não	63.1	25961939	75.2	1348625	Nunca fumo	Usuario	50.4	Nao	Forte	Não	91.5	54.5	Nao	Nao	Nao	Normal	Sim	Nao	Nao branco	Ensino Med	Não	Moderado	Nunca ou maioria fora das refeições	Nunca	Não	0 a 139,99 g/semana
1414	Feminno	36	156.8	Sim	60.95	24790289	77.9	17981667	Nunca fumo	Nunca usou			Forte	Não	88.5	61	Nao	Nao	Nao	Normal	Nao	Nao	Nao branco	Ensino Sup	Não	Abstêmios				Abstêmios
1415	Feminno	49	156.6	Sim	73.05	29787682	96.6	1452.25	Fumante	Usuario	16.8	Nao	Fraca	Não	109.5	65	Nao	Nao	Nao	Normal	Sim	Sim	Nao branco	Ensino Med	Não	Moderado	Nunca ou maioria fora das refeições	Somente em ocasiões especiais	Não	0 a 139,99 g/semana
1416	Feminno	43	152.1	Sim	71.1	3073344	92.9	311125	Nunca fumo	Nunca usou			Fraca	Não	101	69	Nao	Nao	Nao	Normal	Sim	Sim	Nao branco	Ensino Sup	Sim	Abstêmios				Abstêmios
1417	Masculino	43	179.5	Sim	119.8	37181586	117.2	2351.5	Nunca fumo	Usuario	93.76	Nao	Fraca	Não	121.5	87.5	Nao	Nao	Nao	Normal	Sim	Sim	Branco	Ensino Sup	Não	Moderado	Sempre ou maioria junto as refeições	2 ou 3x por mês	Sim	0 a 139,99 g/semana
1418	Feminno	47	159.4	Sim	54.8	21567704	73.75	2697.25	Ex fumante	Ex usuario			Moderada	Não	120	73.5	Nao	Nao	Nao	Normal	Nao	Nao	Nao branco	Ensino Med	Não	Abstêmios				Abstêmios
1419	Masculino	56	178.2	Sim	67.45	21240589	82.2	26281667	Nunca fumo	Usuario	88.48	Nao	Fraca	Não	100	61.5	Nao	Nao	Nao	Normal	Nao	Nao	Branco	Ensino Sup	Não	Moderado	Sempre ou maioria junto as refeições	Nunca	Não	0 a 139,99 g/semana
1420	Masculino	55	167.5	Não	82.2	29298285	89	248.9	Ex fumante	Usuario	119.04	Nao	Fraca	Não	112.5	70.5	Nao	Nao	Nao	Normal	Sim	Nao	Nao branco	Fundamenta	Não	Moderado	Sempre ou maioria junto as refeições	Somente em ocasiões especiais	Não	0 a 139,99 g/semana
1421	Feminno	38	160.7	Sim	81.55	31578552	90.7	933625	Nunca fumo	Ex usuario			Moderada	Não	131	85	Nao	Nao	Nao	Normal	Sim	Sim	Nao branco	Ensino Med	Não	Abstêmios				Abstêmios
1422	Masculino	53	166.3	Sim	87.4	316029	116.7	746.9	Fumante	Usuario	34	Nao	Fraca	Não	137	88.5	Nao	Nao	Nao	Normal	Sim	Sim	Nao branco	Fundamenta	Não	Moderado	Sempre ou maioria junto as refeições	Nunca	Não	0 a 139,99 g/semana
1423	Masculino	45	180.3	Sim	60.59	18638437	72.6	1452.25	Nunca fumo	Nunca usou			Moderada	Não	116	73	Nao	Nao	Nao	Normal	Nao	Nao	Nao branco	Ensino Sup	Não	Abstêmios				Abstêmios
1424	Feminno	52	162.1	Sim	74.05	28181171	108.4	1244.5	Fumante	Usuario	434.88	Sim	Fraca	Não	123.5	79	Nao	Nao	Nao	Normal	Sim	Sim	Branco	Fundamenta	Sim	Excessivo	Nunca ou maioria fora das refeições	Nunca	Não	420 a 1074 g/semana
1425	Masculino	40	157.6	Não	59.9	24116506	86.55	1867.25	Nunca fumo	Ex usuario			Fraca	Não	125.5	87	Nao	Nao	Nao	Normal	Nao	Nao	Nao branco	Ensino Med	Não	Abstêmios				Abstêmios
1426	Masculino	47	184.5	Sim	85.15	25014505	85.8	3942.25	Nunca fumo	Usuario	90.72	Nao	Forte	Não	126.5	75.5	Nao	Nao	Nao	Normal	Sim	Nao	Branco	Ensino Sup	Não	Moderado	Nunca ou maioria fora das refeições	Nunca	Não	0 a 139,99 g/semana
1427	Feminno	57	155.9	Sim	81.5	33532457	92.7	1452.25	Nunca fumo	Ex usuario			Fraca	Não	131	87.5	Nao	Nao	Nao	Normal	Sim	Sim	Nao branco	Ensino Med	Não	Abstêmios				Abstêmios
1428	Feminno	41	168.5	Sim	63.95	22523752	81.5	1556125	Nunca fumo	Nunca usou			Moderada	Não	94.5	60.5	Nao	Nao	Nao	Normal	Nao	Sim	Branco	Ensino Med	Não	Abstêmios				Abstêmios
1429	Masculino	50	170.5	Sim	56.3	19366879	75.2	1141125	Nunca fumo	Nunca usou			Fraca	Não	124.5	84.5	Nao	Nao	Nao	Normal	Nao	Nao	Nao branco	Ensino Sup	Não	Abstêmios				Abstêmios
1430	Feminno	56	160.6	Sim	97.8	37918205	109.5	26281667	Nunca fumo	Nunca usou			Moderada	Não	117.5	83	Nao	Nao	Nao	Normal	Sim	Sim	Branco	Ensino Sup	Sim	Abstêmios				Abstêmios
1431	Feminno	39	166.2	Sim	53.55	19386412	67.6	7884.5	Ex fumante	Usuario	32	Nao	Fraca	Não	112.5	74.5	Nao	Nao	Nao	Normal	Nao	Nao	Branco	Ensino Sup	Não	Moderado	Sempre ou maioria junto as refeições	Nunca	Não	0 a 139,99 g/semana
1432	Masculino	71	168.4	Não	76.75	27064139	97.6	691.5	Ex fumante	Usuario	82.4	Nao	Forte	Não	149	85.5	Sim	Nao	Sim	Elevada	Sim	Sim	Branco	Fundamenta	Não	Moderado	Tanto junto quanto fora das refeições	Somente em ocasiões especiais	Não	0 a 139,99 g/semana
1433	Masculino	49	164.4	Não	63.55	2351321	82.5	7054.5	Fumante	Usuario	168	Nao	Fraca	Não	126.5	70	Nao	Nao	Nao	Normal	Nao	Nao	Nao branco	Ensino Sup	Não	Moderado	Nunca ou maioria fora das refeições	Nunca	Não	140 a 209,99 g/semana
1434	Masculino	49	175.6	Sim	68.75	22295832	78.9	26281667	Nunca fumo	Ex usuario			Fraca	Não	107	67	Nao	Nao	Nao	Normal	Nao	Nao	Branco	Ensino Sup	Não	Abstêmios				Abstêmios
1435	Masculino	60	175.2	Sim	72.45	23603162	95	580.9	Ex fumante	Usuario	121.28	Nao	Fraca	Não	119.5	74	Nao	Nao	Nao	Normal	Nao	Sim	Nao branco	Fundamenta	Não	Moderado	Nunca ou maioria fora das refeições	Somente em ocasiões especiais	Não	0 a 139,99 g/semana
1436	Feminno	55	161.5	Não	60.15	23061661	82.4	20748333	Ex fumante	Ex usuario			Fraca	Não	99.5	65	Nao	Nao	Nao	Normal	Nao	Sim	Nao branco	Ensino Med	Sim	Abstêmios				Abstêmios
1437	Feminno	55	155.7	Não	69.9	28833672	88.65	622.25	Nunca fumo	Nunca usou			Fraca	Não	123	79.5	Nao	Nao	Nao	Normal	Sim	Sim	Branco	Ensino Med	Sim	Abstêmios				Abstêmios
1438	Masculino	70	173.5	Sim	99.8	33153668	112.5	3942.25	Ex fumante	Usuario	64.8	Nao	Fraca	Não	118.5	74	Nao	Nao	Nao	Normal	Sim	Sim	Branco	Ensino Med	Não	Moderado	Sempre ou maioria junto as refeições	Nunca	Não	0 a 139,99 g/semana
1439	Feminno	38	153.1	Sim	54.7	23336566	70.9	1867.25	Nunca fumo	Usuario	12.96	Nao	Fraca	Não	100.5	70	Nao	Nao	Nao	Normal	Nao	Nao	Nao branco	Ensino Med	Não	Moderado	Nunca ou maioria fora das refeições	Nunca	Não	0 a 139,99 g/semana
1440	Feminno	51	170.3	Sim	80.2	27653179	97.5	1348625	Nunca fumo	Usuario	96.96	Nao	Fraca	Não	116	77.5	Nao	Nao	Nao	Normal	Sim	Sim	Nao branco	Ensino Sup	Não	Moderado	Sempre ou maioria junto as refeições	Nunca	Não	0 a 139,99 g/semana
1441	Feminno	49	160.9	Sim	90.45	34937875	94.1	20748333	Ex fumante	Usuario	38.88	Nao	Moderada	Não	104.5	72	Nao	Nao	Nao	Normal	Sim	Sim	Branco	Ensino Sup	Não	Moderado	Tanto junto quanto fora das refeições	Nunca	Não	0 a 139,99 g/semana
1442	Masculino	49	181.1	Sim	64.75	19742533	75.4	2697.25	Fumante	Usuario	217.92	Sim	Fraca	Não	138	95.5	Nao	Sim	Sim	Elevada	Nao	Nao	Nao branco	Ensino Sup	Não	Excessivo	Nunca ou maioria fora das refeições	2 ou 3x por mês	Sim	210 a 279,99 g/semana
1443	Masculino	38	177.3	Não	112.75	35867333	119.3	26281667	Ex fumante	Usuario	16.8	Nao	Fraca	Não	117.5	82	Nao	Nao	Nao	Normal	Sim	Sim	Nao branco	Ensino Sup	Não	Moderado	Tanto junto quanto fora das refeições	Somente em ocasiões especiais	Não	0 a 139,99 g/semana
1444	Feminno	38	165	Não	69.85	25656566	82	1763625	Nunca fumo	Usuario	16.8	Nao	Fraca	Não	101.5	67	Nao	Nao	Nao	Normal	Sim	Sim	Nao branco	Ensino Med	Não	Moderado	Sempre ou maioria junto as refeições	Nunca	Não	0 a 139,99 g/semana
1445	Masculino	70	165	Sim	57.95	21285583	80.5	726125	Nunca fumo	Nunca usou			Moderada	Não	129.5	80	Nao	Nao	Nao	Normal	Nao	Nao	Nao branco	Ensino Med	Não	Abstêmios				Abstêmios
1446	Masculino	42	174.4	Sim	77.95	25628498	86.4	1244.9	Nunca fumo	Usuario	67.84	Nao	Fraca	Não	123.5	74	Nao	Nao	Nao	Normal	Sim	Nao	Nao branco	Ensino Sup	Não	Moderado	Sempre ou maioria junto as refeições	Nunca	Não	0 a 139,99 g/semana
1447	Masculino	60	182.9	Sim	100.35	29997839	101.3	3942.25	Nunca fumo	Usuario	49.6	Nao	Fraca	Não	127	91.5	Nao	Sim	Sim	Elevada	Sim	Sim	Branco	Ensino Sup	Não	Moderado	Sempre ou maioria junto as refeições	Somente em ocasiões especiais	Não	0 a 139,99 g/semana
1448	Feminno	44	166.5	Não	67.55	24366709	80	1244.9	Nunca fumo	Nunca usou			Forte	Não	93	57	Nao	Nao	Nao	Normal	Nao	Nao	Branco	Ensino Sup	Não	Abstêmios				Abstêmios
1449	Masculino	42	163	Sim	67.3	25330272	83.2	4564.5	Nunca fumo	Usuario	166.4	Nao	Fraca	Não	116.5	74.5	Nao	Nao	Nao	Normal	Sim	Nao	Branco	Ensino Sup	Não	Moderado	Nunca ou maioria fora das refeições	2 ou 3x por mês	Sim	140 a 209,99 g/semana
1450	Feminno	59	155.6	Sim	65.85	27197976	83.4	96816667	Nunca fumo	Nunca usou			Fraca	Não	109.5	61	Nao	Nao	Nao	Normal	Sim	Sim	Branco	Ensino Sup	Sim	Abstêmios				Abstêmios
1451	Feminno	43	160.2	Sim	87.2	33977503	97.3	726125	Nunca fumo	Ex usuario			Fraca	Não	107	71.5	Nao	Nao	Nao	Normal	Sim	Sim	Nao branco	Ensino Sup	Não	Abstêmios				Abstêmios
1452	Feminno	55	160.3	Sim	65.4	25451343	83.4	691.5	Nunca fumo	Ex usuario			Fraca	Não	101.5	60.5	Nao	Nao	Nao	Normal	Sim	Sim	Nao branco	Ensino Med	Sim	Abstêmios				Abstêmios
1453	Feminno	48	164.1	Sim	59.05	21928188	71.7	2697.25	Nunca fumo	Ex usuario			Moderada	Não	122	81	Nao	Nao	Nao	Normal	Nao	Nao	Branco	Ensino Sup	Sim	Abstêmios				Abstêmios
1454	Feminno	47	161	Sim	61.75	23822383	87	518625	Ex fumante	Usuario	240.48	Sim	Fraca	Não	131.5	84.5	Nao	Nao	Nao	Normal	Nao	Sim	Nao branco	Ensino Med	Não	Excessivo	Nunca ou maioria fora das refeições	1 a 2x por semana	Sim	210 a 279,99 g/semana
1455	Masculino	57	182	Não	85.21	2572455	103.9	912.9	Fumante	Usuario	705.6	Sim	Fraca	Não	125.5	72	Nao	Nao	Nao	Normal	Sim	Sim	Branco	Ensino Med	Não	Excessivo	Nunca ou maioria fora das refeições	Nunca	Não	420 a 1074 g/semana
1456	Feminno	41	156.7	Não	67.9	27652333	92.6	518625	Nunca fumo	Nunca usou			Fraca	Não	111.5	75	Nao	Nao	Nao	Normal	Sim	Sim	Branco	Ensino Med	Não	Abstêmios				Abstêmios
1457	Feminno	49	155.5	Sim	51.54	21314916	77.2	933625	Nunca fumo	Ex usuario			Fraca	Não	123.5	79	Nao	Nao	Nao	Normal	Nao	Nao	Nao branco	Ensino Med	Não	Abstêmios				Abstêmios
1458	Masculino	58	181	Não	79.5	24266659	91.3	580.9	Ex fumante	Ex usuario			Fraca	Não	106.5	68.5	Nao	Nao	Nao	Normal	Nao	Nao	Branco	Ensino Med	Não	Abstêmios				Abstêmios
1459	Feminno	57	146.1	Sim	56.15	26305668	85.2	26281667	Fumante	Usuario	80.16	Nao	Moderada	Não	110.5	59.5	Nao	Nao	Nao	Normal	Sim	Sim	Branco	Ensino Sup	Sim	Moderado	Nunca ou maioria fora das refeições	Somente em ocasiões especiais	Não	0 a 139,99 g/semana
1460	Feminno	67	152.6	Não	55.51	2383758	79.8	7884.5	Nunca fumo	Usuario	38.88	Nao	Moderada	Não	109.5	60	Nao	Nao	Nao	Normal	Nao	Nao	Nao branco	Ensino Sup	Não	Moderado	Sempre ou maioria junto as refeições	1 a 2x por semana	Sim	0 a 139,99 g/semana
1461	Masculino	41	180.8	Sim	89.15	27272471	98.25	2074.5	Fumante	Usuario	89.28	Nao	Forte	Não	122.5	68	Nao	Nao	Nao	Normal	Sim	Sim	Branco	Ensino Sup	Não	Moderado	Nunca ou maioria fora das refeições	1 a 2x por semana	Sim	0 a 139,99 g/semana
1462	Masculino	43	169.4	Não	57.65	20089656	71.8	2351.5	Nunca fumo	Usuario	18	Nao	Forte	Não	113	67	Nao	Nao	Nao	Normal	Nao	Nao	Branco	Ensino Sup	Não	Moderado	Nunca ou maioria fora das refeições	Somente em ocasiões especiais	Não	0 a 139,99 g/semana
1463	Masculino	46	173	Sim	103.8	34682081	115.25	311125	Nunca fumo	Usuario	148.8	Nao	Fraca	Não	122.5	74	Nao	Nao	Nao	Normal	Sim	Sim	Branco	Ensino Med	Não	Moderado	Nunca ou maioria fora das refeições	1 a 2x por semana	Sim	140 a 209,99 g/semana
1464	Masculino	42	169.2	Sim	62	21656635	78.9	17981667	Nunca fumo	Ex usuario			Fraca	Não	123.5	81	Nao	Nao	Nao	Normal	Nao	Nao	Branco	Ensino Sup	Não	Abstêmios				Abstêmios
1465	Feminno	52	160.5	Sim	60.3	23408158	82.1	17981667	Nunca fumo	Nunca usou			Fraca	Não	133.5	90	Nao	Sim	Sim	Elevada	Nao	Sim	Branco	Ensino Sup	Não	Abstêmios				Abstêmios
1466	Masculino	64	176.3	Sim	76.4	24580388	88.4	3942.25	Nunca fumo	Usuario	154.72	Nao	Moderada	Não	113	72	Nao	Nao	Nao	Normal	Nao	Nao	Branco	Ensino Sup	Não	Moderado	Sempre ou maioria junto as refeições	Nunca	Não	140 a 209,99 g/semana
1467	Feminno	43	164.3	Sim	58	21485866	75.4	1867.25	Nunca fumo	Ex usuario			Moderada	Não	102	66	Nao	Nao	Nao	Normal	Nao	Nao	Branco	Ensino Sup	Não	Abstêmios				Abstêmios
1468	Feminno	42	168.1	Sim	62.91	22263029	81	96816667	Nunca fumo	Nunca usou			Fraca	Não	132	84.5	Nao	Nao	Nao	Normal	Nao	Sim	Nao branco	Ensino Sup	Não	Abstêmios				Abstêmios
1469	Feminno	42	159	Sim	56.85	22487243	73.6	1556125	Ex fumante	Usuario	128.16	Nao	Moderada	Não	105	68.5	Nao	Nao	Nao	Normal	Nao	Nao	Branco	Ensino Sup	Não	Moderado	Tanto junto quanto fora das refeições	Nunca	Não	0 a 139,99 g/semana
1470	Masculino	46	169.6	Sim	66.4	23084283	88.8	726125	Nunca fumo	Ex usuario			Fraca	Não	131	77	Nao	Nao	Nao	Normal	Nao	Nao	Branco	Ensino Med	Não	Abstêmios				Abstêmios
1471	Masculino	39	167.4	Sim	72.2	25764771	87.4	1521.5	Fumante	Usuario	24	Nao	Fraca	Não	122	73.5	Nao	Nao	Nao	Normal	Sim	Nao	Nao branco	Ensino Sup	Não	Moderado	Nunca ou maioria fora das refeições	Somente em ocasiões especiais	Não	0 a 139,99 g/semana
1472	Feminno	53	160.5	Não	67.9	2635844	89	3112.25	Nunca fumo	Ex usuario			Fraca	Não	113	72	Nao	Nao	Nao	Normal	Sim	Sim	Branco	Ensino Sup	Não	Abstêmios				Abstêmios
1473	Masculino	51	156.9	Sim	50.05	20330974	72.6	248.9	Ex fumante	Usuario	238.08	Sim	Fraca	Não	117	74	Nao	Nao	Nao	Normal	Nao	Nao	Nao branco	Ensino Med	Não	Excessivo	Tanto junto quanto fora das refeições	Praticamente todos ou dias ou mais de 1x ao dia	Sim	210 a 279,99 g/semana
1474	Masculino	52	169.1	Não	83.75	29288532	102.3	580.9	Nunca fumo	Ex usuario			Fraca	Não	125.5	84.5	Nao	Nao	Nao	Normal	Sim	Sim	Nao branco	Ensino Med	Não	Abstêmios				Abstêmios
1475	Feminno	58	168.5	Sim	108.7	38285095	124.8	26281667	Fumante	Nunca usou			Fraca	Não	100	55	Nao	Nao	Nao	Normal	Sim	Sim	Branco	Ensino Sup	Não	Abstêmios				Abstêmios
1476	Masculino	52	170	Sim	68	23529412	85.9	518625	Nunca fumo	Ex usuario			Moderada	Não	99	69	Nao	Nao	Nao	Normal	Nao	Nao	Nao branco	Ensino Sup	Não	Abstêmios				Abstêmios
1477	Feminno	43	157.6	Sim	76.3	30719356	95.75	1763625	Nunca fumo	Usuario	46.56	Nao	Fraca	Não	102	67	Nao	Nao	Nao	Normal	Sim	Sim	Branco	Ensino Sup	Sim	Moderado	Sempre ou maioria junto as refeições	Somente em ocasiões especiais	Não	0 a 139,99 g/semana
1478	Feminno	39	157.7	Não	59.1	23764249	74.2	1971125	Nunca fumo	Ex usuario			Fraca	Não	105.5	65	Nao	Nao	Nao	Normal	Nao	Nao	Nao branco	Ensino Sup	Não	Abstêmios				Abstêmios
1479	Feminno	41	155.4	Sim	61.45	2544602	80.2	17981667	Nunca fumo	Nunca usou			Moderada	Não	133.5	93.5	Nao	Sim	Sim	Elevada	Sim	Sim	Nao branco	Ensino Sup	Não	Abstêmios				Abstêmios
1480	Masculino	41	165.4	Não	65.85	24070481	81.1	3527.25	Ex fumante	Usuario	186.24	Nao	Forte	Não	119	75	Nao	Nao	Nao	Normal	Nao	Nao	Branco	Ensino Sup	Não	Moderado	Nunca ou maioria fora das refeições	Somente em ocasiões especiais	Não	140 a 209,99 g/semana
1481	Masculino	52	179.9	Sim	90.5	2796316	98.8	1576.9	Fumante	Usuario	30	Nao	Fraca	Não	120	73	Nao	Nao	Nao	Normal	Sim	Sim	Branco	Ensino Sup	Não	Moderado	Nunca ou maioria fora das refeições	Somente em ocasiões especiais	Não	0 a 139,99 g/semana
1482	Masculino	59	167.5	Sim	60	21385609	77.9	3527.25	Ex fumante	Ex usuario			Fraca	Não	111	70	Nao	Nao	Nao	Normal	Nao	Nao	Branco	Ensino Sup	Não	Abstêmios				Abstêmios
1483	Masculino	41	173.3	Sim	80.3	26737354	107.3	2074.5	Nunca fumo	Usuario	29.76	Nao	Fraca	Não	111.5	78.5	Nao	Nao	Nao	Normal	Sim	Sim	Nao branco	Ensino Med	Não	Moderado	Sempre ou maioria junto as refeições	Somente em ocasiões especiais	Não	0 a 139,99 g/semana
1484	Masculino	43	176.9	Sim	59.76	1909655	72.7	96816667	Nunca fumo	Usuario	59.52	Nao	Moderada	Não	135.5	85.5	Nao	Nao	Nao	Normal	Nao	Nao	Nao branco	Ensino Sup	Não	Moderado	Sempre ou maioria junto as refeições	Somente em ocasiões especiais	Não	0 a 139,99 g/semana
1485	Feminno	35	160	Sim	61.55	24042969	74.05	311125	Nunca fumo	Nunca usou			Fraca	Não	101	61	Nao	Nao	Nao	Normal	Nao	Nao	Nao branco	Ensino Sup	Não	Abstêmios				Abstêmios
1486	Masculino	47	184.6	Não	122.45	35933159	128.5	26281667	Fumante	Ex usuario			Fraca	Não	110	75.5	Nao	Nao	Nao	Normal	Sim	Sim	Branco	Ensino Sup	Não	Abstêmios				Abstêmios
1487	Masculino	40	174.4	Sim	75.55	24839423	89.35	1763625	Nunca fumo	Usuario	50.4	Nao	Fraca	Não	111	66.5	Nao	Nao	Nao	Normal	Nao	Nao	Nao branco	Ensino Sup	Não	Moderado	Nunca ou maioria fora das refeições	Somente em ocasiões especiais	Não	0 a 139,99 g/semana
1488	Masculino	56	168.4	Não	86.4	30466991	103.2	96816667	Ex fumante	Usuario	67.2	Nao	Fraca	Não	126.5	69	Nao	Nao	Nao	Normal	Sim	Sim	Branco	Fundamenta	Não	Moderado	Nunca ou maioria fora das refeições	1 a 2x por semana	Sim	0 a 139,99 g/semana
1489	Feminno	61	146.1	Não	45.71	21414641	73.35	1452.25	Nunca fumo	Nunca usou			Fraca	Não	109	69	Nao	Nao	Nao	Normal	Nao	Nao	Branco	Ensino Med	Sim	Abstêmios				Abstêmios
1490	Feminno	74	157.3	Não	64.91	26233375	90.6	311125	Nunca fumo	Nunca usou			Fraca	Não	145	59.5	Sim	Nao	Sim	Elevada	Sim	Sim	Nao branco	Fundamenta	Sim	Abstêmios				Abstêmios
1491	Feminno	43	165.1	Sim	58.85	21589984	72	26281667	Nunca fumo	Usuario	43.92	Nao	Forte	Não	101	68.5	Nao	Nao	Nao	Normal	Nao	Nao	Branco	Ensino Sup	Não	Moderado	Nunca ou maioria fora das refeições	Somente em ocasiões especiais	Não	0 a 139,99 g/semana
1492	Feminno	55	161.9	Não	66	25179682	85.9	414.9	Ex fumante	Usuario	16.8	Nao	Fraca	Não	110	72	Nao	Nao	Nao	Normal	Sim	Sim	Nao branco	Ensino Med	Não	Moderado	Nunca ou maioria fora das refeições	Somente em ocasiões especiais	Não	0 a 139,99 g/semana
1493	Feminno	55	159.5	Não	72.8	28616071	103.3	933625	Fumante	Usuario	100.8	Nao	Fraca	Não	114.5	76.5	Nao	Nao	Nao	Normal	Sim	Sim	Branco	Ensino Sup	Não	Moderado	Nunca ou maioria fora das refeições	Nunca	Não	0 a 139,99 g/semana
1494	Feminno	51	155	Sim	74.4	30967742	91	726125	Nunca fumo	Nunca usou			Fraca	Não	114	71	Nao	Nao	Nao	Normal	Sim	Sim	Branco	Ensino Med	Não	Abstêmios				Abstêmios
1495	Feminno	46	169.3	Sim	83.2	29027485	97.1	311125	Nunca fumo	Usuario	178.56	Sim	Fraca	Não	122.5	80	Nao	Nao	Nao	Normal	Sim	Sim	Nao branco	Ensino Med	Não	Excessivo	Nunca ou maioria fora das refeições	1 a 2x por semana	Sim	140 a 209,99 g/semana
1496	Masculino	72	164.8	Sim	68.3	25148164	86.7	1576.9	Ex fumante	Usuario	123.52	Nao	Forte	Não	135	81.5	Nao	Nao	Nao	Normal	Sim	Nao	Nao branco	Ensino Sup	Não	Moderado	Sempre ou maioria junto as refeições	Nunca	Não	0 a 139,99 g/semana
1497	Feminno	43	169.6	Sim	80.4	27951451	94.4	17981667	Ex fumante	Usuario	158.88	Sim	Fraca	Não	130.5	85	Nao	Nao	Nao	Normal	Sim	Sim	Nao branco	Ensino Sup	Não	Excessivo	Nunca ou maioria fora das refeições	1 a 2x por semana	Sim	140 a 209,99 g/semana
1498	Masculino	62	176.6	Sim	82.65	26500951	98.5	1971125	Ex fumante	Usuario	929.6	Sim	Fraca	Não	127.5	78	Nao	Nao	Nao	Normal	Sim	Sim	Branco	Ensino Sup	Não	Excessivo	Sempre ou maioria junto as refeições	2 ou 3x por mês	Sim	420 a 1074 g/semana
1499	Masculino	53	183.9	Sim	73.35	21688857	85.1	1971125	Nunca fumo	Usuario	16.8	Nao	Fraca	Não	121	78	Nao	Nao	Nao	Normal	Nao	Nao	Branco	Ensino Sup	Não	Moderado	Sempre ou maioria junto as refeições	Somente em ocasiões especiais	Não	0 a 139,99 g/semana
1500	Masculino	45	176.8	Sim	83.75	26792935	100.6	1037.25	Fumante	Usuario	50.4	Nao	Fraca	Não	140.5	84.5	Sim	Nao	Sim	Elevada	Sim	Sim	Branco	Ensino Med	Não	Moderado	Tanto junto quanto fora das refeições	2 ou 3x por mês	Sim	0 a 139,99 g/semana
1501	Feminno	66	155.2	Sim	55.66	23107862	76.8	62241667	Nunca fumo	Usuario	33.6	Nao	Fraca	Não	108	54.5	Nao	Nao	Nao	Normal	Nao	Nao	Nao branco	Ensino Med	Não	Moderado	Nunca ou maioria fora das refeições	Nunca	Não	0 a 139,99 g/semana
1502	Feminno	65	152.5	Sim	68.05	29260951	86	2904.5	Ex fumante	Nunca usou			Moderada	Não	126.5	69.5	Nao	Nao	Nao	Normal	Sim	Sim	Nao branco	Fundamenta	Sim	Abstêmios				Abstêmios
1503	Masculino	58	177.1	Não	66.2	21106726	86.4	26281667	Fumante	Usuario	504	Sim	Fraca	Não	101.5	65	Nao	Nao	Nao	Normal	Nao	Nao	Branco	Ensino Sup	Não	Excessivo	Nunca ou maioria fora das refeições	Somente em ocasiões especiais	Não	420 a 1074 g/semana
1504	Masculino	45	167.2	Sim	76.6	27400357	94.3	1556125	Nunca fumo	Usuario	33.6	Nao	Moderada	Não	103.5	65.5	Nao	Nao	Nao	Normal	Sim	Sim	Nao branco	Ensino Sup	Não	Moderado	Nunca ou maioria fora das refeições	Somente em ocasiões especiais	Não	0 a 139,99 g/semana
1505	Masculino	56	171.5	Sim	91.5	31109487	107.7	1175.75	Ex fumante	Usuario	63.36	Nao	Moderada	Não	145.5	93	Sim	Sim	Sim	Elevada	Sim	Sim	Branco	Ensino Med	Não	Moderado	Sempre ou maioria junto as refeições	Nunca	Não	0 a 139,99 g/semana
1506	Feminno	64	164.1	Não	62.9	23357883	87.8	3734.5	Nunca fumo	Usuario	25.92	Nao	Fraca	Não	107	72.5	Nao	Nao	Nao	Normal	Nao	Sim	Branco	Ensino Sup	Sim	Moderado	Tanto junto quanto fora das refeições	Nunca	Não	0 a 139,99 g/semana
1507	Masculino	51	171.9	Sim	67.3	22775258	88.4	933625	Fumante	Usuario	168	Nao	Fraca	Não	116.5	77	Nao	Nao	Nao	Normal	Nao	Nao	Nao branco	Ensino Med	Não	Moderado	Nunca ou maioria fora das refeições	Somente em ocasiões especiais	Não	140 a 209,99 g/semana
1508	Masculino	56	176.4	Sim	63.8	20503288	80.1	26281667	Nunca fumo	Usuario	101.92	Nao	Fraca	Não	118	69	Nao	Nao	Nao	Normal	Nao	Nao	Branco	Ensino Sup	Não	Moderado	Sempre ou maioria junto as refeições	Nunca	Não	0 a 139,99 g/semana
1509	Masculino	35	164	Sim	75.65	28126859	94.4	622.25	Nunca fumo	Usuario	49.92	Nao	Forte	Não	104.5	58	Nao	Nao	Nao	Normal	Sim	Sim	Branco	Ensino Med	Não	Moderado	Nunca ou maioria fora das refeições	Somente em ocasiões especiais	Não	0 a 139,99 g/semana
1510	Feminno	49	161	Sim	71.95	27757417	85.1	726125	Nunca fumo	Ex usuario			Fraca	Não	104.5	72	Nao	Nao	Nao	Normal	Sim	Sim	Nao branco	Ensino Sup	Não	Abstêmios				Abstêmios
1511	Masculino	50	171.1	Sim	75.7	25858055	93.6	1971125	Nunca fumo	Usuario	84	Nao	Fraca	Não	155.5	105.5	Sim	Sim	Sim	Elevada	Sim	Nao	Nao branco	Ensino Sup	Não	Moderado	Nunca ou maioria fora das refeições	Nunca	Não	0 a 139,99 g/semana
1512	Masculino	42	174.5	Sim	69.35	22774854	80.9	1452.25	Nunca fumo	Usuario	33.6	Nao	Moderada	Não	113.5	69	Nao	Nao	Nao	Normal	Nao	Nao	Nao branco	Ensino Med	Não	Moderado	Sempre ou maioria junto as refeições	Nunca	Não	0 a 139,99 g/semana
1513	Masculino	52	166.7	Sim	74.1	26665333	94	26281667	Nunca fumo	Usuario	148.8	Nao	Moderada	Não	104	65	Nao	Nao	Nao	Normal	Sim	Sim	Nao branco	Fundamenta	Não	Moderado	Nunca ou maioria fora das refeições	Somente em ocasiões especiais	Não	140 a 209,99 g/semana
1514	Feminno	51	157.1	Sim	56.9	23054722	77.2	26281667	Nunca fumo	Usuario	12.96	Nao	Moderada	Não	128.5	77.5	Nao	Nao	Nao	Normal	Nao	Nao	Nao branco	Ensino Sup	Não	Moderado	Nunca ou maioria fora das refeições	Nunca	Não	0 a 139,99 g/semana
1515	Masculino	42	172.4	Não	107.1	36034205	119.5	760.75	Nunca fumo	Ex usuario			Fraca	Não	117	85	Nao	Nao	Nao	Normal	Sim	Sim	Branco	Ensino Med	Não	Abstêmios				Abstêmios
1516	Feminno	39	159.1	Sim	65.85	26014496	77.65	2697.25	Nunca fumo	Ex usuario			Fraca	Não	118	81.5	Nao	Nao	Nao	Normal	Sim	Nao	Nao branco	Ensino Sup	Não	Abstêmios				Abstêmios
1517	Feminno	61	157	Sim	63.2	25639985	84.9	3112.25	Nunca fumo	Nunca usou			Fraca	Não	131.5	88.5	Nao	Nao	Nao	Normal	Sim	Sim	Branco	Ensino Med	Sim	Abstêmios				Abstêmios
1518	Masculino	40	170.4	Não	82.4	28378408	95.2	518625	Fumante	Usuario	375.36	Sim	Fraca	Não	110	58.5	Nao	Nao	Nao	Normal	Sim	Sim	Nao branco	Ensino Med	Não	Excessivo	Nunca ou maioria fora das refeições	Somente em ocasiões especiais	Não	280 a 419,99 g/semana
1519	Masculino	68	164.1	Sim	65.3	24249122	93.6	2351.5	Nunca fumo	Usuario	117.6	Nao	Moderada	Não	151	71	Sim	Nao	Sim	Elevada	Nao	Nao	Nao branco	Ensino Med	Não	Moderado	Tanto junto quanto fora das refeições	Nunca	Não	0 a 139,99 g/semana
1520	Masculino	46	166.6	Não	73.15	2635508	95.2	414.9	Ex fumante	Ex usuario			Fraca	Não	116.5	80.5	Nao	Nao	Nao	Normal	Sim	Sim	Nao branco	Ensino Med	Não	Abstêmios				Abstêmios
1521	Masculino	50	177.5	Não	88	27930966	97	933625	Nunca fumo	Usuario	389.12	Sim	Fraca	Não	105.5	71.5	Nao	Nao	Nao	Normal	Sim	Sim	Branco	Ensino Sup	Não	Excessivo	Nunca ou maioria fora das refeições	1 a 2x por semana	Sim	280 a 419,99 g/semana
1522	Feminno	60	157.7	Sim	82.8	33294075	93.2	1971125	Nunca fumo	Usuario	29.76	Nao	Moderada	Não	98.5	70	Nao	Nao	Nao	Normal	Sim	Sim	Nao branco	Ensino Sup	Sim	Moderado	Sempre ou maioria junto as refeições	Nunca	Não	0 a 139,99 g/semana
1523	Feminno	55	165.1	Sim	81.35	29844438	91.5	691.5	Ex fumante	Ex usuario			Fraca	Não	127.5	76.5	Nao	Nao	Nao	Normal	Sim	Sim	Nao branco	Ensino Med	Não	Abstêmios				Abstêmios
1524	Feminno	57	161.8	Sim	57.4	2192577	69.9	1971125	Ex fumante	Usuario	64.8	Nao	Fraca	Não	105.5	65	Nao	Nao	Nao	Normal	Nao	Nao	Branco	Ensino Sup	Sim	Moderado	Sempre ou maioria junto as refeições	Nunca	Não	0 a 139,99 g/semana
1525	Feminno	67	162.9	Não	83.4	31428517	103.35	3942.25	Ex fumante	Usuario	312.96	Sim	Fraca	Não	100	68	Nao	Nao	Nao	Normal	Sim	Sim	Branco	Ensino Sup	Sim	Excessivo	Sempre ou maioria junto as refeições	Nunca	Não	280 a 419,99 g/semana
1526	Masculino	60	169.4	Não	93.55	32599953	111.5	580.9	Ex fumante	Usuario	111.36	Nao	Fraca	Não	152.5	100.5	Sim	Sim	Sim	Elevada	Sim	Sim	Nao branco	Ensino Med	Não	Moderado	Nunca ou maioria fora das refeições	1 a 2x por semana	Sim	0 a 139,99 g/semana
1527	Feminno	46	154	Sim	83.3	35123967	106	622.25	Nunca fumo	Ex usuario			Fraca	Não	126	84	Nao	Nao	Nao	Normal	Sim	Sim	Branco	Ensino Sup	Não	Abstêmios				Abstêmios
1528	Feminno	41	160.8	Sim	81.1	31365251	94	726125	Nunca fumo	Ex usuario			Fraca	Não	117.5	94	Nao	Sim	Sim	Elevada	Sim	Sim	Branco	Ensino Med	Não	Abstêmios				Abstêmios
1529	Masculino	38	181.5	Não	80.6	2446706	93	20748333	Nunca fumo	Usuario	32.8	Nao	Forte	Não	135.5	89.5	Nao	Nao	Nao	Normal	Nao	Nao	Nao branco	Ensino Sup	Não	Moderado	Nunca ou maioria fora das refeições	2 ou 3x por mês	Sim	0 a 139,99 g/semana
1530	Masculino	45	179.7	Não	73	22606155	86	77064286	Ex fumante	Usuario	864.96	Sim	Fraca	Não	121	71.5	Nao	Nao	Nao	Normal	Nao	Nao	Nao branco	Ensino Med	Não	Excessivo	Nunca ou maioria fora das refeições	Praticamente todos ou dias ou mais de 1x ao dia	Sim	420 a 1074 g/semana
1531	Masculino	43	179	Não	76	23719609	83.15	17981667	Ex fumante	Ex usuario			Fraca	Não	123	76.5	Nao	Nao	Nao	Normal	Nao	Nao	Branco	Ensino Med	Não	Abstêmios				Abstêmios
1532	Feminno	56	155.7	Sim	55.65	22955563	75.1	17981667	Nunca fumo	Usuario	12.96	Nao	Fraca	Não	130.5	84.5	Nao	Nao	Nao	Normal	Nao	Nao	Branco	Ensino Med	Sim	Moderado	Nunca ou maioria fora das refeições	Nunca	Não	0 a 139,99 g/semana
1533	Masculino	49	163.3	Não	66.36	24884792	87.5	622.25	Nunca fumo	Usuario	512.64	Sim	Moderada	Não	133	82	Nao	Nao	Nao	Normal	Nao	Nao	Nao branco	Ensino Med	Não	Excessivo	Nunca ou maioria fora das refeições	Somente em ocasiões especiais	Não	420 a 1074 g/semana
1534	Feminno	55	159.5	Não	97.15	38187518	111.65	96816667	Ex fumante	Nunca usou			Fraca	Não	116	77.5	Nao	Nao	Nao	Normal	Sim	Sim	Branco	Ensino Med	Sim	Abstêmios				Abstêmios
1535	Feminno	46	159	Sim	66.4	26264784	78.9	622.25	Nunca fumo	Ex usuario			Moderada	Não	119	80	Nao	Nao	Nao	Normal	Sim	Nao	Nao branco	Ensino Sup	Não	Abstêmios				Abstêmios
1536	Masculino	43	184.1	Sim	70.55	20815624	76.6	2593125	Nunca fumo	Ex usuario			Forte	Não	124.5	68.5	Nao	Nao	Nao	Normal	Nao	Nao	Nao branco	Fundamenta	Não	Abstêmios				Abstêmios
1537	Masculino	47	163	Sim	57	21453574	75	1348625	Nunca fumo	Usuario	42.72	Nao	Fraca	Não	112	73	Nao	Nao	Nao	Normal	Nao	Nao	Branco	Ensino Med	Não	Moderado	Sempre ou maioria junto as refeições	Nunca	Não	0 a 139,99 g/semana
1538	Feminno	53	165.9	Sim	73.15	26577955	85.1	933625	Nunca fumo	Usuario	29.76	Nao	Fraca	Não	108.5	69	Nao	Nao	Nao	Normal	Sim	Sim	Nao branco	Ensino Med	Não	Moderado	Nunca ou maioria fora das refeições	Somente em ocasiões especiais	Não	0 a 139,99 g/semana
1539	Masculino	40	183.8	Sim	66.5	19684783	70	726125	Nunca fumo	Ex usuario			Fraca	Não	127	76	Nao	Nao	Nao	Normal	Nao	Nao	Nao branco	Ensino Sup	Não	Abstêmios				Abstêmios
1540	Feminno	45	160.9	Não	69.8	26961456	84	20748333	Nunca fumo	Usuario	25.92	Nao	Fraca	Não	106	71.5	Nao	Nao	Nao	Normal	Sim	Sim	Nao branco	Ensino Sup	Não	Moderado	Sempre ou maioria junto as refeições	Somente em ocasiões especiais	Não	0 a 139,99 g/semana
1541	Masculino	40	171.5	Sim	80.7	27437547	99.55	1971125	Ex fumante	Usuario	102.24	Nao	Moderada	Não	134.5	86	Nao	Nao	Nao	Normal	Sim	Sim	Branco	Ensino Sup	Não	Moderado	Nunca ou maioria fora das refeições	Somente em ocasiões especiais	Não	0 a 139,99 g/semana
1542	Feminno	61	156.4	Sim	50.3	20563379	65.4	3527.25	Nunca fumo	Usuario	12.96	Nao	Fraca	Não	110.5	72	Nao	Nao	Nao	Normal	Nao	Nao	Branco	Ensino Sup	Sim	Moderado	Sempre ou maioria junto as refeições	Nunca	Não	0 a 139,99 g/semana
1543	Feminno	60	163.1	Não	70	26314197	88.9	1971125	Fumante	Usuario	93.12	Nao	Moderada	Não	106	60.5	Nao	Nao	Nao	Normal	Sim	Sim	Branco	Ensino Sup	Não	Moderado	Sempre ou maioria junto as refeições	Nunca	Não	0 a 139,99 g/semana
1544	Masculino	65	174.4	Não	67.06	2204807	85	726125	Nunca fumo	Usuario	33.6	Nao	Fraca	Não	143.5	83.5	Sim	Nao	Sim	Elevada	Nao	Nao	Nao branco	Ensino Med	Não	Moderado	Nunca ou maioria fora das refeições	Nunca	Não	0 a 139,99 g/semana
1545	Masculino	41	176.4	Sim	84.85	27268088	97	691.5	Nunca fumo	Usuario	313.6	Sim	Fraca	Não	135	91.5	Nao	Sim	Sim	Elevada	Sim	Sim	Nao branco	Ensino Med	Não	Excessivo	Nunca ou maioria fora das refeições	1 a 2x por semana	Sim	280 a 419,99 g/semana
1546	Feminno	43	161.3	Sim	52.85	20313102	66.3	1576.9	Nunca fumo	Nunca usou			Fraca	Não	95.5	56.5	Nao	Nao	Nao	Normal	Nao	Nao	Nao branco	Ensino Med	Não	Abstêmios				Abstêmios
1547	Feminno	51	150.5	Sim	88.9	39249015	103.15	311125	Nunca fumo	Nunca usou			Fraca	Não	136.5	89.5	Nao	Nao	Nao	Normal	Sim	Sim	Nao branco	Ensino Med	Sim	Abstêmios				Abstêmios
1548	Feminno	46	164.4	Sim	63.65	2355021	86	1971125	Nunca fumo	Usuario	50.4	Nao	Fraca	Não	106.5	75.5	Nao	Nao	Nao	Normal	Nao	Sim	Nao branco	Ensino Sup	Não	Moderado	Nunca ou maioria fora das refeições	2 ou 3x por mês	Sim	0 a 139,99 g/semana
1549	Feminno	60	160.8	Não	73.2	28309943	92.5	2904.5	Ex fumante	Usuario	67.2	Nao	Fraca	Não	122	75.5	Nao	Nao	Nao	Normal	Sim	Sim	Branco	Ensino Sup	Sim	Moderado	Nunca ou maioria fora das refeições	1 a 2x por semana	Sim	0 a 139,99 g/semana
1550	Masculino	43	177.6	Sim	91.4	28977457	91	726125	Nunca fumo	Usuario	37.92	Nao	Forte	Não	123.5	79	Nao	Nao	Nao	Normal	Sim	Nao	Nao branco	Ensino Sup	Não	Moderado	Sempre ou maioria junto as refeições	Nunca	Não	0 a 139,99 g/semana
1551	Masculino	47	182.8	Não	106.05	31736446	114	1078.9	Ex fumante	Usuario	505.92	Sim	Fraca	Não	122.5	87.5	Nao	Nao	Nao	Normal	Sim	Sim	Nao branco	Ensino Med	Não	Excessivo	Nunca ou maioria fora das refeições	Praticamente todos ou dias ou mais de 1x ao dia	Sim	420 a 1074 g/semana
1552	Masculino	53	171.2	Não	67.6	23064241	88.4	414.9	Fumante	Usuario	262.4	Sim	Fraca	Não	126.5	80.5	Nao	Nao	Nao	Normal	Nao	Nao	Branco	Fundamenta	Não	Excessivo	Nunca ou maioria fora das refeições	Nunca	Não	210 a 279,99 g/semana
1553	Masculino	47	170.5	Não	56.85	19556075	72.7	518625	Nunca fumo	Usuario	113.76	Nao	Moderada	Não	113	77.5	Nao	Nao	Nao	Normal	Nao	Nao	Nao branco	Ensino Med	Não	Moderado	Nunca ou maioria fora das refeições	1 a 2x por semana	Sim	0 a 139,99 g/semana
1554	Feminno	66	151	Sim	84.8	37191351	113	1452.25	Nunca fumo	Nunca usou			Forte	Não	147	78.5	Sim	Nao	Sim	Elevada	Sim	Sim	Nao branco	Ensino Med	Não	Abstêmios				Abstêmios
1555	Feminno	61	153.1	Sim	60.9	25981661	84.5	3942.25	Ex fumante	Usuario	157.92	Sim	Forte	Não	118.5	70	Nao	Nao	Nao	Normal	Sim	Sim	Branco	Ensino Sup	Não	Excessivo	Nunca ou maioria fora das refeições	Nunca	Não	140 a 209,99 g/semana
1556	Masculino	74	169.6	Não	61.4	21346008	85	12448333	Ex fumante	Ex usuario			Moderada	Não	119.5	73	Nao	Nao	Nao	Normal	Nao	Nao	Branco	Ensino Sup	Não	Abstêmios				Abstêmios
1557	Masculino	41	171.3	Sim	85.7	29205598	97.45	933625	Fumante	Usuario	12.96	Nao	Fraca	Não	121.5	86	Nao	Nao	Nao	Normal	Sim	Sim	Nao branco	Ensino Sup	Não	Moderado	Nunca ou maioria fora das refeições	Somente em ocasiões especiais	Não	0 a 139,99 g/semana
1558	Feminno	59	157	Não	58.6	23773784	83.15	7884.5	Ex fumante	Usuario	77.76	Nao	Forte	Não	98.5	63	Nao	Nao	Nao	Normal	Nao	Sim	Branco	Ensino Sup	Sim	Moderado	Sempre ou maioria junto as refeições	Somente em ocasiões especiais	Não	0 a 139,99 g/semana
1559	Feminno	53	175.1	Sim	81.6	26614473	88.7	3112.25	Ex fumante	Usuario	50.88	Nao	Moderada	Não	112.5	68.5	Nao	Nao	Nao	Normal	Sim	Sim	Branco	Ensino Sup	Não	Moderado	Tanto junto quanto fora das refeições	Nunca	Não	0 a 139,99 g/semana
1560	Feminno	50	162.1	Não	58	22073031	79.4	1037.25	Nunca fumo	Usuario	12.96	Nao	Fraca	Não	105	73.5	Nao	Nao	Nao	Normal	Nao	Nao	Branco	Ensino Sup	Não	Moderado	Sempre ou maioria junto as refeições	Nunca	Não	0 a 139,99 g/semana
1561	Feminno	49	162.2	Não	68.45	26017871	92.5	248.9	Fumante	Usuario	168	Sim	Fraca	Não	108	70	Nao	Nao	Nao	Normal	Sim	Sim	Nao branco	Ensino Med	Não	Excessivo	Nunca ou maioria fora das refeições	Nunca	Não	140 a 209,99 g/semana
1562	Masculino	53	171	Sim	82.6	28248008	102.9	1141125	Ex fumante	Ex usuario			Fraca	Não	105	65	Nao	Nao	Nao	Normal	Sim	Sim	Branco	Ensino Sup	Não	Abstêmios				Abstêmios
1563	Masculino	40	180.4	Não	83.5	25657445	90.7	933625	Nunca fumo	Usuario	148.8	Nao	Fraca	Não	126	82	Nao	Nao	Nao	Normal	Sim	Nao	Nao branco	Ensino Med	Não	Moderado	Nunca ou maioria fora das refeições	Somente em ocasiões especiais	Não	140 a 209,99 g/semana
1564	Masculino	42	167.1	Não	72.6	26000621	82.2	2074.5	Nunca fumo	Usuario	33.6	Nao	Forte	Não	127	77	Nao	Nao	Nao	Normal	Sim	Nao	Nao branco	Fundamenta	Não	Moderado	Sempre ou maioria junto as refeições	Somente em ocasiões especiais	Não	0 a 139,99 g/semana
1565	Masculino	60	183.7	Sim	66.65	1975067	80.3	3112.25	Nunca fumo	Ex usuario			Fraca	Não	117.5	73.5	Nao	Nao	Nao	Normal	Nao	Nao	Branco	Ensino Sup	Não	Abstêmios				Abstêmios
1566	Masculino	56	183.4	Sim	93.78	27881207	107.5	26281667	Ex fumante	Usuario	75.52	Nao	Fraca	Não	157.5	108	Sim	Sim	Sim	Elevada	Sim	Sim	Branco	Ensino Sup	Não	Moderado	Nunca ou maioria fora das refeições	Somente em ocasiões especiais	Não	0 a 139,99 g/semana
1567	Masculino	42	172.4	Sim	87.25	29355597	101.85	518625	Nunca fumo	Usuario	141.12	Nao	Fraca	Não	103	70	Nao	Nao	Nao	Normal	Sim	Sim	Branco	Ensino Med	Não	Moderado	Sempre ou maioria junto as refeições	2 ou 3x por mês	Sim	140 a 209,99 g/semana
1568	Feminno	35	163.5	Sim	53.11	19867389	68	6224.5	Nunca fumo	Usuario	44.96	Nao	Forte	Não	112	70.5	Nao	Nao	Nao	Normal	Nao	Nao	Branco	Ensino Sup	Não	Moderado	Nunca ou maioria fora das refeições	Nunca	Não	0 a 139,99 g/semana
1569	Masculino	46	182.5	Sim	84.95	25505723	90.8	17981667	Nunca fumo	Usuario	146.4	Nao	Forte	Não	117.5	73.5	Nao	Nao	Nao	Normal	Sim	Nao	Branco	Ensino Sup	Não	Moderado	Sempre ou maioria junto as refeições	Somente em ocasiões especiais	Não	140 a 209,99 g/semana
1570	Masculino	38	176.3	Não	81.35	26172965	97.3	622.25	Fumante	Usuario	50.4	Nao	Fraca	Não	112.5	66.5	Nao	Nao	Nao	Normal	Sim	Sim	Branco	Fundamenta	Não	Moderado	Sempre ou maioria junto as refeições	Somente em ocasiões especiais	Não	0 a 139,99 g/semana
1571	Feminno	46	172.2	Sim	78.85	26591045	93	3942.25	Nunca fumo	Usuario	134.4	Nao	Fraca	Não	136.5	75	Nao	Nao	Nao	Normal	Sim	Sim	Branco	Ensino Sup	Não	Moderado	Nunca ou maioria fora das refeições	2 ou 3x por mês	Sim	0 a 139,99 g/semana
1572	Masculino	52	164.8	Sim	61.1	22497113	82.5	41483333	Ex fumante	Ex usuario			Fraca	Não	116.5	75.5	Nao	Nao	Nao	Normal	Nao	Nao	Nao branco	Ensino Med	Não	Abstêmios				Abstêmios
1573	Masculino	41	180	Sim	99.7	30771605	106	414.9	Fumante	Usuario	126.72	Nao	Fraca	Não	123	82	Nao	Nao	Nao	Normal	Sim	Sim	Nao branco	Ensino Med	Não	Moderado	Sempre ou maioria junto as refeições	2 ou 3x por mês	Sim	0 a 139,99 g/semana
1574	Masculino	36	189.1	Sim	96.95	271122	96	20748333	Fumante	Usuario	117.6	Nao	Fraca	Não	113.5	74	Nao	Nao	Nao	Normal	Sim	Sim	Branco	Ensino Sup	Não	Moderado	Nunca ou maioria fora das refeições	2 ou 3x por mês	Sim	0 a 139,99 g/semana
1575	Masculino	42	172.4	Sim	77.5	26075172	86.2	96816667	Ex fumante	Ex usuario			Fraca	Não	122	73.5	Nao	Nao	Nao	Normal	Sim	Nao	Branco	Ensino Med	Não	Abstêmios				Abstêmios
1576	Masculino	53	170.1	Sim	80.35	27770088	100	1556125	Fumante	Usuario	174.72	Nao	Fraca	Não	128.5	80	Nao	Nao	Nao	Normal	Sim	Sim	Nao branco	Ensino Sup	Não	Moderado	Nunca ou maioria fora das refeições	1 a 2x por semana	Sim	140 a 209,99 g/semana
1577	Masculino	42	169	Não	64.75	22670775	82.5	518625	Fumante	Usuario	446.4	Sim	Fraca	Não	107.5	63	Nao	Nao	Nao	Normal	Nao	Nao	Nao branco	Ensino Sup	Não	Excessivo	Nunca ou maioria fora das refeições	1 a 2x por semana	Sim	420 a 1074 g/semana
1578	Masculino	44	180.1	Sim	89.15	27484885	101.8	6224.5	Fumante	Usuario	259.36	Sim	Fraca	Não	127	81.5	Nao	Nao	Nao	Normal	Sim	Sim	Branco	Ensino Sup	Não	Excessivo	Tanto junto quanto fora das refeições	1 a 2x por semana	Sim	210 a 279,99 g/semana
1579	Masculino	55	169.4	Sim	54.25	18904837	72.35	20748333	Fumante	Usuario	515.36	Sim	Fraca	Não	89	55	Nao	Nao	Nao	Normal	Nao	Nao	Nao branco	Fundamenta	Não	Excessivo	Sempre ou maioria junto as refeições	Somente em ocasiões especiais	Não	420 a 1074 g/semana
1580	Feminno	50	155.6	Sim	62.2	2569042	84.25	2351.5	Nunca fumo	Usuario	54.88	Nao	Moderada	Não	107.5	74	Nao	Nao	Nao	Normal	Sim	Sim	Branco	Ensino Sup	Não	Moderado	Sempre ou maioria junto as refeições	Nunca	Não	0 a 139,99 g/semana
1581	Feminno	55	156.2	Sim	57.99	23767913	77	26281667	Fumante	Usuario	80.8	Nao	Moderada	Não	100	61.5	Nao	Nao	Nao	Normal	Nao	Nao	Nao branco	Ensino Sup	Sim	Moderado	Nunca ou maioria fora das refeições	Nunca	Não	0 a 139,99 g/semana
1582	Feminno	65	156.7	Não	63.55	25880792	87.2	746.9	Nunca fumo	Usuario	252	Sim	Fraca	Não	135	77	Nao	Nao	Nao	Normal	Sim	Sim	Nao branco	Ensino Med	Sim	Excessivo	Nunca ou maioria fora das refeições	1 a 2x por semana	Sim	210 a 279,99 g/semana
1583	Feminno	54	166.2	Não	64.55	23368681	79.7	1763625	Nunca fumo	Usuario	16.8	Nao	Moderada	Não	98	64	Nao	Nao	Nao	Normal	Nao	Nao	Branco	Ensino Med	Sim	Moderado	Nunca ou maioria fora das refeições	Somente em ocasiões especiais	Não	0 a 139,99 g/semana
1584	Feminno	41	167.6	Sim	76.15	27109523	78.4	1867.25	Fumante	Ex usuario			Fraca	Não	106.5	70	Nao	Nao	Nao	Normal	Sim	Nao	Nao branco	Ensino Med	Não	Abstêmios				Abstêmios
1585	Masculino	51	170.9	Sim	72.65	24874336	93.5	1348625	Ex fumante	Usuario	84	Nao	Fraca	Não	136.5	82.5	Nao	Nao	Nao	Normal	Nao	Nao	Nao branco	Ensino Med	Não	Moderado	Nunca ou maioria fora das refeições	Nunca	Não	0 a 139,99 g/semana
1586	Feminno	54	145.6	Sim	49.65	23420518	78.7	17981667	Ex fumante	Ex usuario			Fraca	Não	107.5	69	Nao	Nao	Nao	Normal	Nao	Nao	Branco	Ensino Sup	Sim	Abstêmios				Abstêmios
1587	Feminno	50	163.9	Sim	81.45	30320278	94.6	1452.25	Ex fumante	Usuario	16.8	Nao	Fraca	Não	139	88.5	Nao	Nao	Nao	Normal	Sim	Sim	Branco	Ensino Med	Sim	Moderado	Nunca ou maioria fora das refeições	Nunca	Não	0 a 139,99 g/semana
1588	Feminno	41	168.9	Não	61.01	21386599	71.8	1971125	Nunca fumo	Ex usuario			Fraca	Não	100.5	65.5	Nao	Nao	Nao	Normal	Nao	Nao	Branco	Ensino Sup	Não	Abstêmios				Abstêmios
1589	Feminno	49	158.2	Não	61.7	24653138	87.4	20748333	Fumante	Usuario	59.52	Nao	Fraca	Não	109.5	73	Nao	Nao	Nao	Normal	Nao	Sim	Branco	Ensino Sup	Não	Moderado	Nunca ou maioria fora das refeições	1 a 2x por semana	Sim	0 a 139,99 g/semana
1590	Feminno	50	153.9	Sim	53.65	22651266	72.7	2351.5	Ex fumante	Ex usuario			Fraca	Não	117.5	67	Nao	Nao	Nao	Normal	Nao	Nao	Nao branco	Ensino Sup	Não	Abstêmios				Abstêmios
1591	Masculino	63	159.9	Não	59.85	23408157	79.9	2351.5	Ex fumante	Usuario	16.8	Nao	Fraca	Não	121.5	75.5	Nao	Nao	Nao	Normal	Nao	Nao	Branco	Fundamenta	Não	Moderado	Nunca ou maioria fora das refeições	Nunca	Não	0 a 139,99 g/semana
1592	Masculino	56	158	Sim	68.4	27399455	93.4	1452.25	Nunca fumo	Usuario	24	Nao	Fraca	Não	134	83.5	Nao	Nao	Nao	Normal	Sim	Nao	Nao branco	Ensino Sup	Não	Moderado	Sempre ou maioria junto as refeições	Somente em ocasiões especiais	Não	0 a 139,99 g/semana
1593	Masculino	44	165	Sim	64.6	23728191	82.3	746.9	Nunca fumo	Usuario	79.36	Nao	Fraca	Não	120.5	77	Nao	Nao	Nao	Normal	Nao	Nao	Nao branco	Ensino Sup	Não	Moderado	Nunca ou maioria fora das refeições	Somente em ocasiões especiais	Não	0 a 139,99 g/semana
1594	Masculino	53	168	Não	86.4	30612245	110	48408333	Nunca fumo	Usuario	472.32	Sim	Fraca	Não	161	92	Sim	Sim	Sim	Elevada	Sim	Sim	Nao branco	Ensino Med	Não	Excessivo	Nunca ou maioria fora das refeições	1 a 2x por semana	Sim	420 a 1074 g/semana
1595	Feminno	42	156.1	Sim	63.1	25895455	81.65	622.25	Fumante	Nunca usou			Fraca	Não	89	57	Nao	Nao	Nao	Normal	Sim	Sim	Nao branco	Fundamenta	Não	Abstêmios				Abstêmios
1596	Feminno	49	157	Sim	61.86	25096353	81.5	20748333	Nunca fumo	Usuario	38.88	Nao	Moderada	Não	120.5	72.5	Nao	Nao	Nao	Normal	Sim	Sim	Nao branco	Ensino Sup	Não	Moderado	Nunca ou maioria fora das refeições	1 a 2x por semana	Sim	0 a 139,99 g/semana
1597	Feminno	46	150.9	Sim	70.7	31048522	105.2	691.5	Nunca fumo	Ex usuario			Fraca	Não	107.5	70.5	Nao	Nao	Nao	Normal	Sim	Sim	Branco	Ensino Sup	Não	Abstêmios				Abstêmios
1598	Feminno	43	157.1	Sim	50	20258983	73.8	2351.5	Nunca fumo	Usuario	50.4	Nao	Fraca	Não	115	82	Nao	Nao	Nao	Normal	Nao	Nao	Branco	Ensino Sup	Não	Moderado	Nunca ou maioria fora das refeições	Somente em ocasiões especiais	Não	0 a 139,99 g/semana
1599	Masculino	45	168.8	Sim	68.6	24075717	90.8	726125	Nunca fumo	Usuario	24	Nao	Fraca	Não	125	83	Nao	Nao	Nao	Normal	Nao	Nao	Branco	Ensino Med	Não	Moderado	Nunca ou maioria fora das refeições	1 a 2x por semana	Sim	0 a 139,99 g/semana
1600	Feminno	47	163.4	Sim	56.7	21236305	79.2	1348625	Fumante	Usuario	84	Nao	Fraca	Não	102.5	65.5	Nao	Nao	Nao	Normal	Nao	Nao	Branco	Ensino Med	Não	Moderado	Nunca ou maioria fora das refeições	Nunca	Não	0 a 139,99 g/semana
1601	Masculino	49	168.7	Não	79.5	27934247	95.9	96816667	Nunca fumo	Ex usuario			Fraca	Não	125.5	82.5	Nao	Nao	Nao	Normal	Sim	Sim	Nao branco	Ensino Med	Não	Abstêmios				Abstêmios
1602	Masculino	54	169.4	Não	87.05	30334858	103.3	248.9	Ex fumante	Ex usuario			Fraca	Não	113.5	79	Nao	Nao	Nao	Normal	Sim	Sim	Branco	Fundamenta	Não	Abstêmios				Abstêmios
1603	Masculino	54	170.3	Não	79.35	27360097	94.9	691.5	Fumante	Ex usuario			Fraca	Não	118.5	76.5	Nao	Nao	Nao	Normal	Sim	Sim	Nao branco	Fundamenta	Não	Abstêmios				Abstêmios
1604	Masculino	35	173.7	Sim	67.25	22289106	86.5	2282.25	Nunca fumo	Usuario	12.96	Nao	Fraca	Não	102.5	60.5	Nao	Nao	Nao	Normal	Nao	Nao	Branco	Ensino Sup	Não	Moderado	Sempre ou maioria junto as refeições	Nunca	Não	0 a 139,99 g/semana
1605	Feminno	60	167.5	Sim	54.9	19567832	73.8	3942.25	Nunca fumo	Usuario	85.44	Nao	Moderada	Não	117	72	Nao	Nao	Nao	Normal	Nao	Nao	Branco	Ensino Sup	Sim	Moderado	Sempre ou maioria junto as refeições	Somente em ocasiões especiais	Não	0 a 139,99 g/semana
1606	Feminno	51	146.1	Sim	44.14	20679113	78	518625	Nunca fumo	Ex usuario			Fraca	Não	148.5	92	Sim	Sim	Sim	Elevada	Nao	Nao	Nao branco	Ensino Med	Sim	Abstêmios				Abstêmios
1607	Masculino	45	178.5	Sim	69.55	21828339	82	2351.5	Nunca fumo	Usuario	33.6	Nao	Fraca	Não	114.5	62.5	Nao	Nao	Nao	Normal	Nao	Nao	Nao branco	Ensino Sup	Não	Moderado	Nunca ou maioria fora das refeições	Somente em ocasiões especiais	Não	0 a 139,99 g/semana
1608	Masculino	60	154	Não	54.15	22832687	81.75	1971125	Ex fumante	Nunca usou			Moderada	Não	128	73.5	Nao	Nao	Nao	Normal	Nao	Nao	Nao branco	Ensino Sup	Não	Abstêmios				Abstêmios
1609	Feminno	46	171.1	Sim	66.86	22838436	82.8	518625	Nunca fumo	Nunca usou			Fraca	Não	136	79.5	Nao	Nao	Nao	Normal	Nao	Sim	Nao branco	Ensino Med	Não	Abstêmios				Abstêmios
1610	Masculino	55	172.6	Sim	74.45	2499097	91.5	12448333	Ex fumante	Usuario	114.4	Nao	Fraca	Não	125	79	Nao	Nao	Nao	Normal	Nao	Nao	Branco	Ensino Sup	Não	Moderado	Sempre ou maioria junto as refeições	Somente em ocasiões especiais	Não	0 a 139,99 g/semana
1611	Masculino	50	180.2	Sim	89	27408195	99.7	1555625	Ex fumante	Usuario	139.68	Nao	Fraca	Não	146.5	87	Sim	Nao	Sim	Elevada	Sim	Sim	Nao branco	Fundamenta	Não	Moderado	Nunca ou maioria fora das refeições	Nunca	Não	0 a 139,99 g/semana
1612	Masculino	50	166.6	Sim	71.7	25832662	89.8	248.9	Fumante	Usuario	238.08	Sim	Fraca	Não	125	77.5	Nao	Nao	Nao	Normal	Sim	Nao	Nao branco	Ensino Med	Não	Excessivo	Nunca ou maioria fora das refeições	Nunca	Não	210 a 279,99 g/semana
1613	Masculino	45	165.3	Não	80.95	29625872	98.5	12448333	Nunca fumo	Usuario	111.36	Nao	Fraca	Não	104.5	72	Nao	Nao	Nao	Normal	Sim	Sim	Nao branco	Ensino Med	Não	Moderado	Nunca ou maioria fora das refeições	Somente em ocasiões especiais	Não	0 a 139,99 g/semana
1614	Feminno	47	149.9	Sim	62.55	27837104	81.1	2074.5	Nunca fumo	Usuario	50.4	Nao	Fraca	Não	119	82	Nao	Nao	Nao	Normal	Sim	Sim	Nao branco	Ensino Med	Não	Moderado	Tanto junto quanto fora das refeições	1 a 2x por semana	Sim	0 a 139,99 g/semana
1615	Masculino	43	173.3	Sim	68.1	2267514	81.8	7054.5	Fumante	Ex usuario			Fraca	Não	116	72	Nao	Nao	Nao	Normal	Nao	Nao	Branco	Ensino Sup	Não	Abstêmios				Abstêmios
1616	Feminno	64	154.1	Sim	61.15	25750827	79.5	2074.5	Nunca fumo	Nunca usou			Fraca	Não	114.5	68.5	Nao	Nao	Nao	Normal	Sim	Nao	Branco	Ensino Sup	Não	Abstêmios				Abstêmios
1617	Feminno	48	163.7	Sim	66.95	24983497	85.5	1971125	Nunca fumo	Usuario	25.92	Nao	Fraca	Não	102.5	63	Nao	Nao	Nao	Normal	Nao	Sim	Branco	Ensino Sup	Não	Moderado	Sempre ou maioria junto as refeições	Nunca	Não	0 a 139,99 g/semana
1618	Feminno	68	163.8	Sim	54	20126394	70.9	1576.9	Nunca fumo	Usuario	25.92	Nao	Fraca	Não	111.5	68	Nao	Nao	Nao	Normal	Nao	Nao	Branco	Ensino Sup	Sim	Moderado	Sempre ou maioria junto as refeições	Somente em ocasiões especiais	Não	0 a 139,99 g/semana
1619	Feminno	52	154	Sim	69.35	29241862	86.35	3942.25	Ex fumante	Nunca usou			Fraca	Não	114	73	Nao	Nao	Nao	Normal	Sim	Sim	Branco	Ensino Sup	Não	Abstêmios				Abstêmios
1620	Masculino	40	174.3	Não	106.1	34923729	118.15	912.9	Nunca fumo	Usuario	30	Nao	Fraca	Não	117.5	88.5	Nao	Nao	Nao	Normal	Sim	Sim	Nao branco	Ensino Med	Não	Moderado	Sempre ou maioria junto as refeições	2 ou 3x por mês	Sim	0 a 139,99 g/semana
1621	Masculino	55	173.5	Não	70.25	23337126	77.1	691.5	Ex fumante	Ex usuario			Fraca	Não	123.5	65	Nao	Nao	Nao	Normal	Nao	Nao	Nao branco	Fundamenta	Não	Abstêmios				Abstêmios
1622	Masculino	56	161.7	Não	64.8	24783062	86.65	518625	Fumante	Ex usuario			Fraca	Não	113.5	76.5	Nao	Nao	Nao	Normal	Nao	Nao	Branco	Ensino Med	Não	Abstêmios				Abstêmios
1623	Feminno	49	164	Sim	64.11	23836258	89.45	1452.25	Ex fumante	Ex usuario			Fraca	Não	108	71.5	Nao	Nao	Nao	Normal	Nao	Sim	Nao branco	Ensino Med	Não	Abstêmios				Abstêmios
1624	Masculino	44	191.3	Sim	96.1	26259923	93.4	4564.5	Ex fumante	Usuario	50.4	Nao	Forte	Não	108	69	Nao	Nao	Nao	Normal	Sim	Nao	Branco	Ensino Sup	Não	Moderado	Nunca ou maioria fora das refeições	Nunca	Não	0 a 139,99 g/semana
1625	Feminno	43	156	Sim	48.15	19785503	71.1	7884.5	Nunca fumo	Usuario	90.72	Nao	Moderada	Não	129	93.5	Nao	Sim	Sim	Elevada	Nao	Nao	Nao branco	Ensino Sup	Não	Moderado	Sempre ou maioria junto as refeições	Nunca	Não	0 a 139,99 g/semana
1626	Masculino	45	171	Não	90.95	31103587	107.8	933625	Ex fumante	Ex usuario			Fraca	Não	116	82	Nao	Nao	Nao	Normal	Sim	Sim	Branco	Ensino Med	Não	Abstêmios				Abstêmios
1627	Masculino	61	165.7	Não	69.2	25203513	87.85	3942.25	Nunca fumo	Usuario	179.2	Nao	Forte	Não	98.5	63.5	Nao	Nao	Nao	Normal	Sim	Nao	Branco	Ensino Sup	Não	Moderado	Sempre ou maioria junto as refeições	Somente em ocasiões especiais	Não	140 a 209,99 g/semana
1628	Masculino	47	161.8	Sim	71.8	27426312	90.25	248.9	Ex fumante	Usuario	99.2	Nao	Moderada	Não	108.5	66	Nao	Nao	Nao	Normal	Sim	Nao	Branco	Ensino Med	Não	Moderado	Nunca ou maioria fora das refeições	Nunca	Não	0 a 139,99 g/semana
1629	Masculino	43	173.2	Não	73.3	24434767	94.55	726125	Nunca fumo	Usuario	80.16	Nao	Fraca	Não	119.5	84	Nao	Nao	Nao	Normal	Nao	Sim	Branco	Ensino Sup	Não	Moderado	Nunca ou maioria fora das refeições	Somente em ocasiões especiais	Não	0 a 139,99 g/semana
1630	Feminno	55	155.3	Sim	82.8	34331077	94.5	1521.5	Nunca fumo	Nunca usou			Moderada	Não	137.5	101	Nao	Sim	Sim	Elevada	Sim	Sim	Branco	Ensino Med	Sim	Abstêmios				Abstêmios
1631	Masculino	42	183.9	Sim	88	26020714	90.5	1971125	Nunca fumo	Ex usuario			Fraca	Não	122.5	77	Nao	Nao	Nao	Normal	Sim	Nao	Nao branco	Ensino Sup	Não	Abstêmios				Abstêmios
1632	Feminno	48	162.6	Sim	60.66	22943587	87.8	1452.25	Nunca fumo	Ex usuario			Fraca	Não	157.5	103	Sim	Sim	Sim	Elevada	Nao	Sim	Nao branco	Ensino Sup	Não	Abstêmios				Abstêmios
1633	Masculino	56	160.1	Não	75.65	29513877	104.5	1867.25	Fumante	Usuario	100.8	Nao	Fraca	Não	145	86.5	Sim	Nao	Sim	Elevada	Sim	Sim	Nao branco	Ensino Med	Não	Moderado	Nunca ou maioria fora das refeições	Nunca	Não	0 a 139,99 g/semana
1634	Masculino	57	183.4	Sim	93.9	27916883	110.9	1576.9	Nunca fumo	Usuario	45.76	Nao	Fraca	Não	136.5	95	Nao	Sim	Sim	Elevada	Sim	Sim	Branco	Ensino Sup	Não	Moderado	Tanto junto quanto fora das refeições	Somente em ocasiões especiais	Não	0 a 139,99 g/semana
1635	Feminno	65	166.3	Sim	63.7	23033235	79.9	2351.5	Nunca fumo	Usuario	12.96	Nao	Fraca	Não	140	81.5	Sim	Nao	Sim	Elevada	Nao	Nao	Branco	Ensino Sup	Sim	Moderado	Sempre ou maioria junto as refeições	Nunca	Não	0 a 139,99 g/semana
1636	Masculino	48	171.8	Sim	78.7	26664191	105.2	96816667	Fumante	Usuario	278.4	Sim	Fraca	Não	163	104	Sim	Sim	Sim	Elevada	Sim	Sim	Nao branco	Ensino Med	Não	Excessivo	Tanto junto quanto fora das refeições	Somente em ocasiões especiais	Não	210 a 279,99 g/semana
1637	Masculino	40	191.9	Sim	99.2	26937775	96.4	933625	Nunca fumo	Usuario	50.4	Nao	Forte	Não	108.5	71.5	Nao	Nao	Nao	Normal	Sim	Sim	Nao branco	Ensino Med	Não	Moderado	Sempre ou maioria junto as refeições	Somente em ocasiões especiais	Não	0 a 139,99 g/semana
1638	Feminno	46	156.4	Não	56.8	23220675	79.9	96816667	Nunca fumo	Usuario	75.84	Nao	Fraca	Não	107.5	61.5	Nao	Nao	Nao	Normal	Nao	Nao	Nao branco	Ensino Med	Não	Moderado	Sempre ou maioria junto as refeições	Somente em ocasiões especiais	Não	0 a 139,99 g/semana
1639	Masculino	52	168	Sim	83.65	29637897	101.7	12448333	Nunca fumo	Usuario	60	Nao	Fraca	Não	136.5	89	Nao	Nao	Nao	Normal	Sim	Sim	Nao branco	Ensino Sup	Não	Moderado	Sempre ou maioria junto as refeições	Somente em ocasiões especiais	Não	0 a 139,99 g/semana
1640	Feminno	50	159.2	Sim	70.35	27757348	92.3	1037.25	Nunca fumo	Nunca usou			Fraca	Não	117	74.5	Nao	Nao	Nao	Normal	Sim	Sim	Nao branco	Ensino Med	Não	Abstêmios				Abstêmios
1641	Feminno	67	150.9	Não	62.25	27337631	84.6	345.75	Nunca fumo	Nunca usou			Fraca	Não	162	91	Sim	Sim	Sim	Elevada	Sim	Sim	Nao branco	Ensino Sup	Não	Abstêmios				Abstêmios
1642	Feminno	52	156.1	Não	74.5	30573874	88.3	1556125	Fumante	Usuario	50.4	Nao	Fraca	Não	114.5	72	Nao	Nao	Nao	Normal	Sim	Sim	Branco	Ensino Med	Sim	Moderado	Nunca ou maioria fora das refeições	Somente em ocasiões especiais	Não	0 a 139,99 g/semana
1643	Masculino	51	181	Não	120.45	36766277	121.8	1348625	Nunca fumo	Ex usuario			Fraca	Não	111	76.5	Nao	Nao	Nao	Normal	Sim	Sim	Nao branco	Ensino Sup	Não	Abstêmios				Abstêmios
1644	Masculino	53	177.9	Não	84.05	26557416	94.1	622.25	Nunca fumo	Usuario	178.56	Nao	Forte	Não	135.5	84.5	Nao	Nao	Nao	Normal	Sim	Sim	Nao branco	Fundamenta	Não	Moderado	Nunca ou maioria fora das refeições	Nunca	Não	140 a 209,99 g/semana
1645	Feminno	50	163	Não	68.6	25819564	84.3	311125	Ex fumante	Nunca usou			Fraca	Não	134	77.5	Nao	Nao	Nao	Normal	Sim	Sim	Nao branco	Ensino Med	Sim	Abstêmios				Abstêmios
1646	Masculino	41	183	Não	106.05	31667115	105.6	48408333	Nunca fumo	Usuario	168	Nao	Fraca	Não	112.5	74.5	Nao	Nao	Nao	Normal	Sim	Sim	Branco	Ensino Med	Não	Moderado	Sempre ou maioria junto as refeições	2 ou 3x por mês	Sim	140 a 209,99 g/semana
1647	Feminno	59	162	Sim	61.45	23414876	87.5	2282.25	Ex fumante	Usuario	89.28	Nao	Forte	Não	103	56	Nao	Nao	Nao	Normal	Nao	Sim	Branco	Ensino Sup	Sim	Moderado	Tanto junto quanto fora das refeições	Nunca	Não	0 a 139,99 g/semana
1648	Masculino	58	174	Não	82.85	27364909	102.3	26281667	Ex fumante	Usuario	77.76	Nao	Fraca	Não	127.5	75	Nao	Nao	Nao	Normal	Sim	Sim	Branco	Ensino Sup	Não	Moderado	Sempre ou maioria junto as refeições	Nunca	Não	0 a 139,99 g/semana
1649	Masculino	48	172	Sim	100.6	34004867	108.5	726125	Fumante	Usuario	318.24	Sim	Fraca	Não	121.5	92.5	Nao	Sim	Sim	Elevada	Sim	Sim	Branco	Ensino Med	Não	Excessivo	Nunca ou maioria fora das refeições	Somente em ocasiões especiais	Não	280 a 419,99 g/semana
1650	Masculino	46	166.9	Sim	78.9	28324636	102.6	96816667	Nunca fumo	Ex usuario			Fraca	Não	132.5	86.5	Nao	Nao	Nao	Normal	Sim	Sim	Nao branco	Ensino Med	Não	Abstêmios				Abstêmios
1651	Feminno	66	162.8	Sim	76.95	29033529	96.5	7054.5	Nunca fumo	Usuario	48.8	Nao	Moderada	Não	115.5	67	Nao	Nao	Nao	Normal	Sim	Sim	Branco	Ensino Sup	Sim	Moderado	Tanto junto quanto fora das refeições	2 ou 3x por mês	Sim	0 a 139,99 g/semana
1652	Masculino	53	182.4	Não	89.85	27006507	101.8	5394.5	Nunca fumo	Usuario	106.08	Nao	Forte	Não	128	83	Nao	Nao	Nao	Normal	Sim	Sim	Nao branco	Ensino Sup	Não	Moderado	Nunca ou maioria fora das refeições	Nunca	Não	0 a 139,99 g/semana
1653	Feminno	41	164.2	Não	84.05	3117392	99.9	933625	Nunca fumo	Nunca usou			Fraca	Não	100	69	Nao	Nao	Nao	Normal	Sim	Sim	Nao branco	Ensino Sup	Não	Abstêmios				Abstêmios
1654	Masculino	57	169	Sim	69.5	24333882	88.15	1971125	Nunca fumo	Nunca usou			Moderada	Não	103.5	79	Nao	Nao	Nao	Normal	Nao	Nao	Branco	Ensino Sup	Não	Abstêmios				Abstêmios
1655	Feminno	55	160	Sim	66.2	25859375	80.2	1452.25	Nunca fumo	Ex usuario			Fraca	Não	107.5	76	Nao	Nao	Nao	Normal	Sim	Sim	Nao branco	Ensino Med	Não	Abstêmios				Abstêmios
1656	Feminno	49	162.4	Sim	59	2237072	74.9	3734.5	Nunca fumo	Usuario	90.72	Nao	Fraca	Não	102.5	58	Nao	Nao	Nao	Normal	Nao	Nao	Branco	Ensino Sup	Sim	Moderado	Sempre ou maioria junto as refeições	Nunca	Não	0 a 139,99 g/semana
1657	Feminno	50	161	Sim	68.6	26465028	88.35	691.5	Nunca fumo	Usuario	33.6	Nao	Fraca	Não	121.5	80.5	Nao	Nao	Nao	Normal	Sim	Sim	Branco	Fundamenta	Sim	Moderado	Tanto junto quanto fora das refeições	Nunca	Não	0 a 139,99 g/semana
1658	Feminno	46	169.5	Sim	70.8	24643016	87.6	691.5	Nunca fumo	Ex usuario			Fraca	Não	99	61.5	Nao	Nao	Nao	Normal	Nao	Sim	Nao branco	Ensino Med	Não	Abstêmios				Abstêmios
1659	Feminno	39	158.5	Sim	54.95	21873041	73.8	691.5	Nunca fumo	Usuario	89.28	Nao	Moderada	Não	105	72.5	Nao	Nao	Nao	Normal	Nao	Nao	Branco	Ensino Med	Não	Moderado	Nunca ou maioria fora das refeições	Somente em ocasiões especiais	Não	0 a 139,99 g/semana
1660	Masculino	53	164.2	Não	62.85	23310897	87.6	1521.5	Ex fumante	Usuario	168	Nao	Fraca	Não	97	63.5	Nao	Nao	Nao	Normal	Nao	Nao	Branco	Ensino Med	Não	Moderado	Nunca ou maioria fora das refeições	Nunca	Não	140 a 209,99 g/semana
1661	Feminno	42	147.5	Sim	46.9	21557024	69.3	691.5	Nunca fumo	Ex usuario			Fraca	Não	93.5	66.5	Nao	Nao	Nao	Normal	Nao	Nao	Nao branco	Ensino Med	Não	Abstêmios				Abstêmios
1662	Masculino	45	171.3	Sim	71	24196003	89.95	1348625	Nunca fumo	Nunca usou			Fraca	Não	122.5	77.5	Nao	Nao	Nao	Normal	Nao	Nao	Branco	Ensino Sup	Não	Abstêmios				Abstêmios
1663	Feminno	62	156.8	Sim	55.55	22593939	80.3	933625	Nunca fumo	Usuario	16.8	Nao	Fraca	Não	139.5	72	Nao	Nao	Nao	Normal	Nao	Sim	Nao branco	Ensino Med	Sim	Moderado	Sempre ou maioria junto as refeições	Somente em ocasiões especiais	Não	0 a 139,99 g/semana
1664	Feminno	67	161.5	Sim	72.55	27815852	90.5	26281667	Nunca fumo	Ex usuario			Moderada	Não	107	68.5	Nao	Nao	Nao	Normal	Sim	Sim	Branco	Ensino Sup	Sim	Abstêmios				Abstêmios
1665	Feminno	56	165	Sim	70.6	25932048	89	3942.25	Nunca fumo	Usuario	38.88	Nao	Fraca	Não	105	64.5	Nao	Nao	Nao	Normal	Sim	Sim	Branco	Ensino Sup	Sim	Moderado	Sempre ou maioria junto as refeições	Nunca	Não	0 a 139,99 g/semana
1666	Feminno	51	160.9	Sim	70	27038709	91.75	96816667	Fumante	Ex usuario			Fraca	Não	125.5	86.5	Nao	Nao	Nao	Normal	Sim	Sim	Branco	Ensino Sup	Sim	Abstêmios				Abstêmios
1667	Feminno	58	158.9	Sim	58.4	23129437	74.8	26281667	Nunca fumo	Usuario	100.8	Nao	Fraca	Não	122	72.5	Nao	Nao	Nao	Normal	Nao	Nao	Branco	Ensino Sup	Sim	Moderado	Sempre ou maioria junto as refeições	Somente em ocasiões especiais	Não	0 a 139,99 g/semana
1668	Feminno	47	163.9	Sim	61.55	22912377	74.7	96816667	Fumante	Ex usuario			Fraca	Não	101	62.5	Nao	Nao	Nao	Normal	Nao	Nao	Nao branco	Ensino Med	Não	Abstêmios				Abstêmios
1669	Feminno	55	162.7	Sim	58.29	22020083	81.3	3942.25	Nunca fumo	Usuario	12.96	Nao	Fraca	Não	136.5	73	Nao	Nao	Nao	Normal	Nao	Sim	Nao branco	Ensino Sup	Sim	Moderado	Sempre ou maioria junto as refeições	Nunca	Não	0 a 139,99 g/semana
1670	Feminno	48	165.8	Sim	62.3	22663083	77.9	1763625	Nunca fumo	Usuario	34.96	Nao	Moderada	Não	119	82	Nao	Nao	Nao	Normal	Nao	Nao	Branco	Ensino Sup	Não	Moderado	Sempre ou maioria junto as refeições	Somente em ocasiões especiais	Não	0 a 139,99 g/semana
1671	Feminno	51	161.9	Sim	95.9	36586841	106.15	933625	Ex fumante	Usuario	24	Nao	Fraca	Não	130	90.5	Nao	Sim	Sim	Elevada	Sim	Sim	Nao branco	Ensino Sup	Sim	Moderado	Nunca ou maioria fora das refeições	Nunca	Não	0 a 139,99 g/semana
1672	Feminno	72	159.5	Sim	80.4	31603463	96.1	2904.5	Nunca fumo	Usuario	12	Nao	Fraca	Não	120.5	79	Nao	Nao	Nao	Normal	Sim	Sim	Branco	Ensino Med	Sim	Moderado	Sempre ou maioria junto as refeições	2 ou 3x por mês	Sim	0 a 139,99 g/semana
1673	Feminno	40	164.8	Sim	56.3	20729746	75.2	3942.25	Nunca fumo	Usuario	28.96	Nao	Fraca	Não	126	92	Nao	Sim	Sim	Elevada	Nao	Nao	Branco	Ensino Sup	Não	Moderado	Sempre ou maioria junto as refeições	Nunca	Não	0 a 139,99 g/semana
1674	Feminno	50	153.8	Sim	61.3	25914797	79.3	1348625	Ex fumante	Ex usuario			Fraca	Não	102.5	68	Nao	Nao	Nao	Normal	Sim	Nao	Branco	Ensino Med	Sim	Abstêmios				Abstêmios
1675	Feminno	50	154.1	Sim	51.55	21708179	74.9	5394.5	Ex fumante	Usuario	38.88	Nao	Forte	Não	97	61.5	Nao	Nao	Nao	Normal	Nao	Nao	Branco	Ensino Sup	Sim	Moderado	Sempre ou maioria junto as refeições	Nunca	Não	0 a 139,99 g/semana
1676	Masculino	44	173.6	Sim	97.1	32219574	109.55	41483333	Ex fumante	Ex usuario			Moderada	Não	133	76.5	Nao	Nao	Nao	Normal	Sim	Sim	Nao branco	Ensino Med	Não	Abstêmios				Abstêmios
1677	Masculino	41	175.7	Não	72.3	23420425	81	1037.25	Fumante	Usuario	42	Nao	Fraca	Não	124.5	89	Nao	Nao	Nao	Normal	Nao	Nao	Nao branco	Ensino Med	Não	Moderado	Sempre ou maioria junto as refeições	Somente em ocasiões especiais	Não	0 a 139,99 g/semana
1678	Masculino	44	168.1	Não	74.15	26240719	91.2	518625	Nunca fumo	Usuario	59.52	Nao	Fraca	Não	143.5	99	Sim	Sim	Sim	Elevada	Sim	Nao	Nao branco	Ensino Sup	Não	Moderado	Nunca ou maioria fora das refeições	2 ou 3x por mês	Sim	0 a 139,99 g/semana
1679	Masculino	67	158.9	Não	72.75	28812783	115.6	1452.25	Ex fumante	Ex usuario			Moderada	Não	114	65.5	Nao	Nao	Nao	Normal	Sim	Sim	Nao branco	Fundamenta	Não	Abstêmios				Abstêmios
1680	Masculino	58	170.5	Sim	86.65	29807105	98.8	26281667	Ex fumante	Usuario	139.52	Nao	Fraca	Não	110	79	Nao	Nao	Nao	Normal	Sim	Sim	Branco	Ensino Sup	Não	Moderado	Nunca ou maioria fora das refeições	Nunca	Não	0 a 139,99 g/semana
1681	Masculino	64	171.2	Sim	73.2	24974889	96.2	1576.9	Ex fumante	Usuario	103.68	Nao	Moderada	Não	141.5	83.5	Sim	Nao	Sim	Elevada	Nao	Sim	Branco	Ensino Sup	Não	Moderado	Nunca ou maioria fora das refeições	Somente em ocasiões especiais	Não	0 a 139,99 g/semana
1682	Masculino	44	177.6	Sim	69.8	22129393	78.8	760.75	Nunca fumo	Ex usuario			Moderada	Não	110	75.5	Nao	Nao	Nao	Normal	Nao	Nao	Branco	Ensino Sup	Não	Abstêmios				Abstêmios
1683	Masculino	40	166.6	Sim	63.9	23022414	86.1	41483333	Nunca fumo	Ex usuario			Forte	Não	109	63	Nao	Nao	Nao	Normal	Nao	Nao	Nao branco	Ensino Med	Não	Abstêmios				Abstêmios
1684	Feminno	42	170.7	Sim	64.15	22015554	77.2	1971125	Nunca fumo	Usuario	25.92	Nao	Forte	Não	90	55.5	Nao	Nao	Nao	Normal	Nao	Nao	Branco	Ensino Sup	Não	Moderado	Sempre ou maioria junto as refeições	Somente em ocasiões especiais	Não	0 a 139,99 g/semana
1685	Feminno	43	157.6	Sim	46.85	18862409	67.3	1452.25	Nunca fumo	Usuario	18	Nao	Fraca	Não	125	76.5	Nao	Nao	Nao	Normal	Nao	Nao	Nao branco	Ensino Med	Não	Moderado	Nunca ou maioria fora das refeições	Somente em ocasiões especiais	Não	0 a 139,99 g/semana
1686	Feminno	48	166.9	Não	66.65	23926958	81.4	2074.5	Nunca fumo	Nunca usou			Fraca	Não	98	65.5	Nao	Nao	Nao	Normal	Nao	Sim	Nao branco	Ensino Med	Sim	Abstêmios				Abstêmios
1687	Masculino	56	171.3	Sim	91.9	31318488	114.4	26281667	Fumante	Usuario	102.24	Nao	Fraca	Não	136.5	88.5	Nao	Nao	Nao	Normal	Sim	Sim	Nao branco	Ensino Sup	Não	Moderado	Nunca ou maioria fora das refeições	Somente em ocasiões especiais	Não	0 a 139,99 g/semana
1688	Masculino	49	161.6	Sim	49.05	18782625	73	17778571	Fumante	Usuario	119.04	Nao	Fraca	Não	101	62	Nao	Nao	Nao	Normal	Nao	Nao	Nao branco	Fundamenta	Não	Moderado	Nunca ou maioria fora das refeições	Nunca	Não	0 a 139,99 g/semana
1689	Feminno	64	142.4	Não	54.35	26802763	84.1	1037.25	Nunca fumo	Ex usuario			Fraca	Não	167.5	103	Sim	Sim	Sim	Elevada	Sim	Sim	Nao branco	Ensino Med	Sim	Abstêmios				Abstêmios
1690	Masculino	46	174	Não	81.55	26935526	98	26281667	Nunca fumo	Nunca usou			Fraca	Não	117.5	72	Nao	Nao	Nao	Normal	Sim	Sim	Branco	Ensino Sup	Não	Abstêmios				Abstêmios
1691	Feminno	60	156.6	Sim	68.55	27952712	90.7	622.25	Nunca fumo	Ex usuario			Fraca	Não	110	67.5	Nao	Nao	Nao	Normal	Sim	Sim	Branco	Fundamenta	Não	Abstêmios				Abstêmios
1692	Feminno	62	158.4	Não	51.85	20665143	72.5	3942.25	Ex fumante	Usuario	230.4	Sim	Forte	Não	118.5	74	Nao	Nao	Nao	Normal	Nao	Nao	Branco	Ensino Med	Sim	Excessivo	Sempre ou maioria junto as refeições	2 ou 3x por mês	Sim	210 a 279,99 g/semana
1693	Masculino	55	171.4	Não	71.8	2444009	89.3	622.25	Fumante	Usuario	123.52	Nao	Fraca	Não	117	67.5	Nao	Nao	Nao	Normal	Nao	Nao	Nao branco	Fundamenta	Não	Moderado	Nunca ou maioria fora das refeições	2 ou 3x por mês	Sim	0 a 139,99 g/semana
1694	Masculino	59	167.6	Sim	58.15	20701494	77.9	41483333	Ex fumante	Usuario	48	Nao	Fraca	Não	128.5	86.5	Nao	Nao	Nao	Normal	Nao	Nao	Nao branco	Fundamenta	Não	Moderado	Nunca ou maioria fora das refeições	1 a 2x por semana	Sim	0 a 139,99 g/semana
1695	Feminno	45	171.6	Sim	68.45	232455	74.9	2593125	Ex fumante	Usuario	59.52	Nao	Fraca	Não	105.5	73.5	Nao	Nao	Nao	Normal	Nao	Nao	Nao branco	Ensino Med	Sim	Moderado	Tanto junto quanto fora das refeições	1 a 2x por semana	Sim	0 a 139,99 g/semana
1696	Feminno	52	155	Sim	45.25	18834547	71.9	77064286	Fumante	Usuario	134.4	Nao	Fraca	Não	115.5	81.5	Nao	Nao	Nao	Normal	Nao	Nao	Branco	Ensino Sup	Não	Moderado	Nunca ou maioria fora das refeições	Nunca	Não	0 a 139,99 g/semana
1697	Feminno	51	161.4	Sim	70.7	27140157	81.1	2074.5	Nunca fumo	Ex usuario			Fraca	Não	117	73	Nao	Nao	Nao	Normal	Sim	Sim	Branco	Ensino Med	Não	Abstêmios				Abstêmios
1698	Masculino	42	175.5	Não	84.35	27386141	92.3	1175.75	Nunca fumo	Ex usuario			Forte	Não	110	72	Nao	Nao	Nao	Normal	Sim	Nao	Branco	Ensino Med	Não	Abstêmios				Abstêmios
1699	Masculino	37	189.8	Sim	92.7	25732816	100.5	26281667	Nunca fumo	Usuario	92.32	Nao	Fraca	Não	115	72	Nao	Nao	Nao	Normal	Sim	Sim	Nao branco	Ensino Sup	Não	Moderado	Sempre ou maioria junto as refeições	2 ou 3x por mês	Sim	0 a 139,99 g/semana
1700	Feminno	46	162.6	Sim	61.15	23128921	78.3	6743125	Fumante	Usuario	148.8	Sim	Fraca	Não	104	71.5	Nao	Nao	Nao	Normal	Nao	Nao	Nao branco	Ensino Med	Sim	Excessivo	Nunca ou maioria fora das refeições	1 a 2x por semana	Sim	140 a 209,99 g/semana
1701	Masculino	44	176.4	Não	71.05	22833207	86.15	12448333	Fumante	Usuario	297.6	Sim	Fraca	Não	124.5	84	Nao	Nao	Nao	Normal	Nao	Nao	Branco	Fundamenta	Não	Excessivo	Nunca ou maioria fora das refeições	1 a 2x por semana	Sim	280 a 419,99 g/semana
1702	Masculino	46	168.4	Não	83	29268059	99.9	414.9	Nunca fumo	Usuario	267.84	Sim	Fraca	Não	159.5	91.5	Sim	Sim	Sim	Elevada	Sim	Sim	Nao branco	Ensino Med	Não	Excessivo	Nunca ou maioria fora das refeições	1 a 2x por semana	Sim	210 a 279,99 g/semana
1703	Masculino	43	158.2	Não	62.25	24872898	89	20741667	Nunca fumo	Usuario	132	Nao	Fraca	Não	98.5	61	Nao	Nao	Nao	Normal	Nao	Nao	Nao branco	Ensino Sup	Não	Moderado	Nunca ou maioria fora das refeições	Somente em ocasiões especiais	Não	0 a 139,99 g/semana
1704	Masculino	50	162	Sim	65.8	25072398	93.8	518625	Fumante	Ex usuario			Fraca	Não	113	75	Nao	Nao	Nao	Normal	Sim	Nao	Nao branco	Fundamenta	Não	Abstêmios				Abstêmios
1705	Masculino	61	168.5	Sim	88.95	31328972	105.9	3942.25	Ex fumante	Ex usuario			Fraca	Não	128.5	88.5	Nao	Nao	Nao	Normal	Sim	Sim	Branco	Ensino Sup	Não	Abstêmios				Abstêmios
1706	Feminno	41	155.8	Sim	77.05	31742252	94.9	933625	Ex fumante	Ex usuario			Fraca	Não	107	71.5	Nao	Nao	Nao	Normal	Sim	Sim	Branco	Ensino Med	Não	Abstêmios				Abstêmios
1707	Feminno	43	161.9	Sim	78.06	29780696	95.4	311125	Nunca fumo	Ex usuario			Fraca	Não	104	69.5	Nao	Nao	Nao	Normal	Sim	Sim	Nao branco	Ensino Med	Não	Abstêmios				Abstêmios
1708	Feminno	36	157.5	Não	56.7	22857143	76.5	1763625	Nunca fumo	Usuario	80.16	Nao	Fraca	Não	93	67	Nao	Nao	Nao	Normal	Nao	Nao	Branco	Ensino Sup	Não	Moderado	Sempre ou maioria junto as refeições	Somente em ocasiões especiais	Não	0 a 139,99 g/semana
1709	Masculino	73	161.8	Sim	67.45	2576469	87	26281667	Nunca fumo	Usuario	137.28	Nao	Moderada	Não	129.5	81	Nao	Nao	Nao	Normal	Sim	Nao	Nao branco	Ensino Sup	Não	Moderado	Sempre ou maioria junto as refeições	Somente em ocasiões especiais	Não	0 a 139,99 g/semana
1710	Feminno	51	149.4	Sim	57.95	25962843	90.9	1037.25	Nunca fumo	Usuario	29.76	Nao	Forte	Não	117.5	68.5	Nao	Nao	Nao	Normal	Sim	Sim	Nao branco	Ensino Med	Sim	Moderado	Nunca ou maioria fora das refeições	Nunca	Não	0 a 139,99 g/semana
1711	Masculino	43	174.2	Sim	97.15	32014484	102.3	2697.25	Fumante	Usuario	362.4	Sim	Fraca	Não	187.5	119.5	Sim	Sim	Sim	Elevada	Sim	Sim	Nao branco	Ensino Sup	Não	Excessivo	Nunca ou maioria fora das refeições	1 a 2x por semana	Sim	280 a 419,99 g/semana
1712	Feminno	57	152.8	Sim	57.05	24434809	82.2	96816667	Ex fumante	Ex usuario			Fraca	Não	107	68	Nao	Nao	Nao	Normal	Nao	Sim	Branco	Ensino Med	Sim	Abstêmios				Abstêmios
1713	Feminno	61	153.8	Não	48.49	20499323	77	1244.5	Nunca fumo	Nunca usou			Fraca	Não	137.5	81	Nao	Nao	Nao	Normal	Nao	Nao	Nao branco	Ensino Med	Sim	Abstêmios				Abstêmios
1714	Feminno	54	159.5	Sim	64.85	25491102	82.2	1971125	Nunca fumo	Nunca usou			Forte	Não	119.5	79.5	Nao	Nao	Nao	Normal	Sim	Sim	Nao branco	Ensino Sup	Sim	Abstêmios				Abstêmios
1715	Feminno	42	167.1	Sim	87.25	31247303	97.7	62241667	Ex fumante	Usuario	36	Nao	Moderada	Não	116	68.5	Nao	Nao	Nao	Normal	Sim	Sim	Nao branco	Ensino Sup	Não	Moderado	Nunca ou maioria fora das refeições	Nunca	Não	0 a 139,99 g/semana
1716	Masculino	46	173.8	Não	90.45	29943946	108.8	933625	Ex fumante	Usuario	170.08	Nao	Fraca	Não	126.5	85	Nao	Nao	Nao	Normal	Sim	Sim	Branco	Ensino Sup	Não	Moderado	Tanto junto quanto fora das refeições	Somente em ocasiões especiais	Não	140 a 209,99 g/semana
1717	Masculino	49	170.1	Não	77.95	26940614	89.3	1763625	Ex fumante	Nunca usou			Fraca	Não	106.5	74.5	Nao	Nao	Nao	Normal	Sim	Nao	Branco	Ensino Sup	Não	Abstêmios				Abstêmios
1718	Masculino	57	181.9	Não	73.45	22198642	94.7	1576.9	Ex fumante	Usuario	137.28	Nao	Fraca	Não	96.5	62.5	Nao	Nao	Nao	Normal	Nao	Sim	Branco	Ensino Sup	Não	Moderado	Nunca ou maioria fora das refeições	Somente em ocasiões especiais	Não	0 a 139,99 g/semana
1719	Masculino	55	183.3	Não	88.55	26355037	94.8	1452.25	Fumante	Ex usuario			Fraca	Não	113.5	68	Nao	Nao	Nao	Normal	Sim	Sim	Nao branco	Fundamenta	Não	Abstêmios				Abstêmios
1720	Feminno	57	156.9	Não	66.6	27053804	87.75	1037.25	Nunca fumo	Nunca usou			Fraca	Não	128	83.5	Nao	Nao	Nao	Normal	Sim	Sim	Nao branco	Fundamenta	Não	Abstêmios				Abstêmios
1721	Feminno	52	154.3	Sim	60.05	25222095	83.3	1141125	Nunca fumo	Ex usuario			Fraca	Não	101	64.5	Nao	Nao	Nao	Normal	Sim	Sim	Branco	Ensino Med	Não	Abstêmios				Abstêmios
1722	Masculino	38	184.3	Sim	87.25	25687082	94	760.75	Fumante	Usuario	51.84	Nao	Fraca	Não	127.5	74.5	Nao	Nao	Nao	Normal	Sim	Sim	Nao branco	Ensino Med	Não	Moderado	Nunca ou maioria fora das refeições	Nunca	Não	0 a 139,99 g/semana
1723	Masculino	47	167.4	Não	78.55	28030786	92.9	746.9	Fumante	Usuario	67.2	Nao	Fraca	Não	117	74.5	Nao	Nao	Nao	Normal	Sim	Nao	Nao branco	Ensino Med	Não	Moderado	Sempre ou maioria junto as refeições	Somente em ocasiões especiais	Não	0 a 139,99 g/semana
1724	Masculino	51	170.9	Sim	63.35	21690147	84.1	691.5	Fumante	Ex usuario			Fraca	Não	146	103	Sim	Sim	Sim	Elevada	Nao	Nao	Nao branco	Fundamenta	Não	Abstêmios				Abstêmios
1725	Masculino	47	172.2	Sim	77.7	26203224	92.9	41483333	Nunca fumo	Usuario	313.6	Sim	Fraca	Não	112	69	Nao	Nao	Nao	Normal	Sim	Nao	Nao branco	Ensino Med	Não	Excessivo	Tanto junto quanto fora das refeições	Nunca	Não	280 a 419,99 g/semana
1726	Masculino	66	172.8	Sim	79.6	26657879	101.8	1971125	Ex fumante	Usuario	67.84	Nao	Forte	Não	140	77.5	Sim	Nao	Sim	Elevada	Sim	Sim	Branco	Ensino Sup	Não	Moderado	Nunca ou maioria fora das refeições	Nunca	Não	0 a 139,99 g/semana
1727	Feminno	61	161.9	Sim	65.65	25046153	81.5	3527.25	Ex fumante	Usuario	67.84	Nao	Moderada	Não	84	58	Nao	Nao	Nao	Normal	Sim	Sim	Branco	Ensino Sup	Sim	Moderado	Sempre ou maioria junto as refeições	Nunca	Não	0 a 139,99 g/semana
1728	Masculino	35	180.7	Sim	69.85	21391937	84.9	726125	Nunca fumo	Usuario	36	Nao	Fraca	Não	146	87.5	Sim	Nao	Sim	Elevada	Nao	Nao	Nao branco	Ensino Med	Não	Moderado	Sempre ou maioria junto as refeições	2 ou 3x por mês	Sim	0 a 139,99 g/semana
1729	Masculino	39	183.5	Sim	71.1	2111531	78.3	518625	Nunca fumo	Ex usuario			Fraca	Não	112	68.5	Nao	Nao	Nao	Normal	Nao	Nao	Branco	Ensino Med	Não	Abstêmios				Abstêmios
1730	Masculino	51	177.7	Sim	95.4	30211586	104.6	1555625	Fumante	Usuario	457.6	Sim	Fraca	Não	116	79.5	Nao	Nao	Nao	Normal	Sim	Sim	Branco	Fundamenta	Não	Excessivo	Nunca ou maioria fora das refeições	1 a 2x por semana	Sim	420 a 1074 g/semana
1731	Feminno	63	161.5	Sim	60.55	23215022	85.8	26281667	Nunca fumo	Usuario	12	Nao	Moderada	Não	110	69	Nao	Nao	Nao	Normal	Nao	Sim	Branco	Ensino Sup	Não	Moderado	Nunca ou maioria fora das refeições	Nunca	Não	0 a 139,99 g/semana
1732	Masculino	57	173.5	Não	68.25	22672724	87.2	1576.9	Ex fumante	Usuario	81.6	Nao	Fraca	Não	85.5	60	Nao	Nao	Nao	Normal	Nao	Nao	Branco	Ensino Sup	Não	Moderado	Sempre ou maioria junto as refeições	Nunca	Não	0 a 139,99 g/semana
1733	Feminno	51	162.3	Sim	65.8	24979794	87	1556125	Nunca fumo	Nunca usou			Fraca	Não	102	62.5	Nao	Nao	Nao	Normal	Nao	Sim	Branco	Ensino Med	Não	Abstêmios				Abstêmios
1734	Masculino	54	170.8	Não	82	28108529	101.2	7884.5	Nunca fumo	Usuario	304.16	Sim	Moderada	Não	110	66.5	Nao	Nao	Nao	Normal	Sim	Sim	Branco	Ensino Sup	Não	Excessivo	Sempre ou maioria junto as refeições	2 ou 3x por mês	Sim	280 a 419,99 g/semana
1735	Masculino	48	163.6	Sim	68.5	25593164	85	3112.25	Nunca fumo	Usuario	38.88	Nao	Fraca	Não	108.5	65.5	Nao	Nao	Nao	Normal	Sim	Nao	Nao branco	Ensino Sup	Não	Moderado	Sempre ou maioria junto as refeições	Nunca	Não	0 a 139,99 g/semana
1736	Feminno	68	161.7	Sim	63.1	24132889	78.1	7054.5	Fumante	Usuario	29.76	Nao	Fraca	Não	124	74	Nao	Nao	Nao	Normal	Nao	Nao	Branco	Ensino Sup	Não	Moderado	Nunca ou maioria fora das refeições	Somente em ocasiões especiais	Não	0 a 139,99 g/semana
1737	Masculino	63	171.9	Não	70.55	23875104	101.1	248.9	Fumante	Usuario	119.04	Nao	Fraca	Não	111	76	Nao	Nao	Nao	Normal	Nao	Sim	Nao branco	Ensino Med	Não	Moderado	Nunca ou maioria fora das refeições	2 ou 3x por mês	Sim	0 a 139,99 g/semana
1738	Masculino	52	178.1	Não	77.75	24511651	87.6	760.75	Nunca fumo	Usuario	51.84	Nao	Fraca	Não	113.5	66.5	Nao	Nao	Nao	Normal	Nao	Nao	Nao branco	Ensino Med	Não	Moderado	Nunca ou maioria fora das refeições	Somente em ocasiões especiais	Não	0 a 139,99 g/semana
1739	Masculino	42	172	Sim	80.25	27126149	100.7	1556125	Nunca fumo	Usuario	201.6	Nao	Moderada	Não	109.5	62	Nao	Nao	Nao	Normal	Sim	Sim	Branco	Ensino Sup	Não	Moderado	Tanto junto quanto fora das refeições	Nunca	Não	140 a 209,99 g/semana
1740	Masculino	44	164.5	Não	68.15	25184542	92.25	933625	Nunca fumo	Usuario	357.12	Sim	Fraca	Não	97.5	57	Nao	Nao	Nao	Normal	Sim	Nao	Branco	Ensino Sup	Não	Excessivo	Nunca ou maioria fora das refeições	1 a 2x por semana	Sim	280 a 419,99 g/semana
1741	Feminno	57	160.1	Sim	71.3	27816781	90.8	1576.9	Fumante	Usuario	201.6	Sim	Moderada	Não	147.5	88.5	Sim	Nao	Sim	Elevada	Sim	Sim	Nao branco	Fundamenta	Sim	Excessivo	Nunca ou maioria fora das refeições	Praticamente todos ou dias ou mais de 1x ao dia	Sim	140 a 209,99 g/semana
1742	Masculino	60	170.1	Não	65.8	22741404	84.15	1244.5	Fumante	Usuario	833.28	Sim	Fraca	Não	111	72	Nao	Nao	Nao	Normal	Nao	Nao	Branco	Fundamenta	Não	Excessivo	Nunca ou maioria fora das refeições	Praticamente todos ou dias ou mais de 1x ao dia	Sim	420 a 1074 g/semana
1743	Masculino	49	176.8	Sim	86.25	27592724	103.8	1971125	Nunca fumo	Usuario	80.16	Nao	Forte	Não	113.5	68	Nao	Nao	Nao	Normal	Sim	Sim	Branco	Ensino Sup	Não	Moderado	Sempre ou maioria junto as refeições	Somente em ocasiões especiais	Não	0 a 139,99 g/semana
1744	Feminno	56	163.5	Sim	61.65	23062032	82.5	96816667	Fumante	Usuario	67.2	Nao	Fraca	Não	97.5	65.5	Nao	Nao	Nao	Normal	Nao	Sim	Branco	Ensino Med	Sim	Moderado	Nunca ou maioria fora das refeições	Somente em ocasiões especiais	Não	0 a 139,99 g/semana
1745	Masculino	36	162.9	Sim	57.85	21800236	84.2	1037.25	Nunca fumo	Ex usuario			Fraca	Não	136	95.5	Nao	Sim	Sim	Elevada	Nao	Nao	Nao branco	Ensino Sup	Não	Abstêmios				Abstêmios
1746	Masculino	45	171.9	Não	80.95	27394609	94	1078.9	Ex fumante	Usuario	144.96	Nao	Moderada	Não	122.5	83.5	Nao	Nao	Nao	Normal	Sim	Sim	Nao branco	Ensino Sup	Não	Moderado	Nunca ou maioria fora das refeições	1 a 2x por semana	Sim	140 a 209,99 g/semana
1747	Feminno	54	169.3	Não	61.45	2143917	78.3	7054.5	Ex fumante	Usuario	25.92	Nao	Forte	Não	111.5	66.5	Nao	Nao	Nao	Normal	Nao	Nao	Branco	Ensino Sup	Sim	Moderado	Sempre ou maioria junto as refeições	Nunca	Não	0 a 139,99 g/semana
1748	Masculino	44	169.9	Sim	67.8	23487832	83.3	207.25	Ex fumante	Ex usuario			Fraca	Não	113	70.5	Nao	Nao	Nao	Normal	Nao	Nao	Nao branco	Ensino Med	Não	Abstêmios				Abstêmios
1749	Feminno	58	156	Não	59.6	24490467	84.5	7884.5	Nunca fumo	Usuario	32	Nao	Forte	Não	87	57	Nao	Nao	Nao	Normal	Nao	Sim	Nao branco	Ensino Sup	Sim	Moderado	Nunca ou maioria fora das refeições	Nunca	Não	0 a 139,99 g/semana
1750	Masculino	48	166.7	Não	66.7	24002398	83.7	41483333	Fumante	Usuario	59.52	Nao	Moderada	Não	116.5	75	Nao	Nao	Nao	Normal	Nao	Nao	Nao branco	Fundamenta	Não	Moderado	Nunca ou maioria fora das refeições	Somente em ocasiões especiais	Não	0 a 139,99 g/semana
1751	Feminno	57	155.5	Sim	58.65	24255332	80.4	691.5	Nunca fumo	Nunca usou			Moderada	Não	105	68	Nao	Nao	Nao	Normal	Nao	Sim	Nao branco	Ensino Med	Sim	Abstêmios				Abstêmios
1752	Feminno	54	150.6	Não	73.65	3247303	96.3	1452.25	Ex fumante	Usuario	168	Sim	Fraca	Não	117.5	71.5	Nao	Nao	Nao	Normal	Sim	Sim	Nao branco	Ensino Med	Não	Excessivo	Nunca ou maioria fora das refeições	2 ou 3x por mês	Sim	140 a 209,99 g/semana
1753	Masculino	48	160.6	Não	67.55	26189926	85.05	26281667	Ex fumante	Usuario	164	Nao	Forte	Não	109.5	72	Nao	Nao	Nao	Normal	Sim	Nao	Nao branco	Ensino Sup	Não	Moderado	Nunca ou maioria fora das refeições	Nunca	Não	140 a 209,99 g/semana
1754	Feminno	47	158.3	Sim	59.05	23564491	82.1	20748333	Nunca fumo	Usuario	76.32	Nao	Fraca	Não	111	66.5	Nao	Nao	Nao	Normal	Nao	Sim	Branco	Ensino Sup	Não	Moderado	Nunca ou maioria fora das refeições	Nunca	Não	0 a 139,99 g/semana
1755	Feminno	59	161.6	Não	66	25273258	83	26281667	Nunca fumo	Ex usuario			Forte	Não	108.5	72	Nao	Nao	Nao	Normal	Sim	Sim	Branco	Ensino Sup	Sim	Abstêmios				Abstêmios
1756	Masculino	52	165	Não	68.9	25307622	84.3	622.25	Nunca fumo	Nunca usou			Fraca	Não	105.5	73.5	Nao	Nao	Nao	Normal	Sim	Nao	Nao branco	Ensino Med	Não	Abstêmios				Abstêmios
1757	Feminno	49	163.9	Sim	63.5	23638277	85	726125	Fumante	Usuario	416.64	Sim	Fraca	Não	113.5	71.5	Nao	Nao	Nao	Normal	Nao	Sim	Nao branco	Ensino Sup	Sim	Excessivo	Nunca ou maioria fora das refeições	Nunca	Não	280 a 419,99 g/semana
1758	Feminno	50	174.2	Sim	71.25	23479485	78	1348625	Nunca fumo	Nunca usou			Fraca	Não	118	72.5	Nao	Nao	Nao	Normal	Nao	Nao	Branco	Ensino Sup	Não	Abstêmios				Abstêmios
1759	Masculino	69	175.6	Não	87	28214362	98	912.9	Nunca fumo	Nunca usou			Moderada	Não	108	60.5	Nao	Nao	Nao	Normal	Sim	Sim	Nao branco	Ensino Sup	Não	Abstêmios				Abstêmios
1760	Masculino	49	163.9	Sim	64.05	23843018	86.5	726125	Nunca fumo	Usuario	25.92	Nao	Fraca	Não	110.5	72.5	Nao	Nao	Nao	Normal	Nao	Nao	Nao branco	Ensino Med	Não	Moderado	Tanto junto quanto fora das refeições	Somente em ocasiões especiais	Não	0 a 139,99 g/semana
1761	Masculino	44	180.8	Sim	91.4	27960784	102.2	103625	Nunca fumo	Nunca usou			Fraca	Não	144.5	84	Sim	Nao	Sim	Elevada	Sim	Sim	Nao branco	Ensino Med	Não	Abstêmios				Abstêmios
1762	Masculino	63	169.8	Não	77.95	27035895	95.3	1037.25	Fumante	Usuario	144	Nao	Fraca	Não	156.5	90.5	Sim	Sim	Sim	Elevada	Sim	Sim	Nao branco	Ensino Med	Não	Moderado	Nunca ou maioria fora das refeições	Somente em ocasiões especiais	Não	140 a 209,99 g/semana
1763	Feminno	43	162.5	Sim	58.15	22021302	78.05	1348625	Ex fumante	Ex usuario			Fraca	Não	107	67.5	Nao	Nao	Nao	Normal	Nao	Nao	Nao branco	Ensino Sup	Não	Abstêmios				Abstêmios
1764	Masculino	43	176.3	Sim	62.95	20253081	83.8	1763625	Nunca fumo	Usuario	18.96	Nao	Fraca	Não	105.5	70	Nao	Nao	Nao	Normal	Nao	Nao	Branco	Ensino Sup	Não	Moderado	Sempre ou maioria junto as refeições	Somente em ocasiões especiais	Não	0 a 139,99 g/semana
1765	Feminno	51	152.9	Sim	63.7	27247362	89.85	248.9	Nunca fumo	Nunca usou			Fraca	Não	115	63.5	Nao	Nao	Nao	Normal	Sim	Sim	Nao branco	Fundamenta	Sim	Abstêmios				Abstêmios
1766	Feminno	46	152	Sim	69.55	30103012	90.85	17778571	Nunca fumo	Ex usuario			Fraca	Não	113	67	Nao	Nao	Nao	Normal	Sim	Sim	Nao branco	Ensino Med	Não	Abstêmios				Abstêmios
1767	Masculino	58	169.9	Não	85.15	29498362	96.7	26281667	Ex fumante	Usuario	93.12	Nao	Fraca	Não	116	82.5	Nao	Nao	Nao	Normal	Sim	Sim	Branco	Ensino Sup	Não	Moderado	Sempre ou maioria junto as refeições	Somente em ocasiões especiais	Não	0 a 139,99 g/semana
1768	Masculino	35	178.2	Sim	76.35	24043276	89.7	26281667	Nunca fumo	Usuario	76.32	Nao	Fraca	Não	113	73.5	Nao	Nao	Nao	Normal	Nao	Nao	Branco	Ensino Sup	Não	Moderado	Nunca ou maioria fora das refeições	2 ou 3x por mês	Sim	0 a 139,99 g/semana
1769	Masculino	42	168	Não	71.2	25226757	90.2	1348625	Ex fumante	Usuario	100.8	Nao	Fraca	Não	127.5	75	Nao	Nao	Nao	Normal	Sim	Nao	Nao branco	Ensino Med	Não	Moderado	Nunca ou maioria fora das refeições	1 a 2x por semana	Sim	0 a 139,99 g/semana
1770	Masculino	52	178.3	Sim	72.26	22729782	96.8	3734.5	Fumante	Usuario	48	Nao	Fraca	Não	114	78	Nao	Nao	Nao	Normal	Nao	Sim	Nao branco	Ensino Sup	Não	Moderado	Nunca ou maioria fora das refeições	1 a 2x por semana	Sim	0 a 139,99 g/semana
1771	Feminno	56	163.8	Não	88.45	32966288	108.1	29635714	Fumante	Usuario	16.8	Nao	Fraca	Não	95	71	Nao	Nao	Nao	Normal	Sim	Sim	Branco	Ensino Med	Sim	Moderado	Nunca ou maioria fora das refeições	Somente em ocasiões especiais	Não	0 a 139,99 g/semana
1772	Masculino	44	178.9	Não	79.35	24792838	92.6	26281667	Nunca fumo	Usuario	38.88	Nao	Fraca	Não	106	71.5	Nao	Nao	Nao	Normal	Nao	Nao	Branco	Ensino Sup	Não	Moderado	Sempre ou maioria junto as refeições	2 ou 3x por mês	Sim	0 a 139,99 g/semana
1773	Feminno	47	156	Sim	53	21778435	71.8	933625	Fumante	Nunca usou			Fraca	Não	89.5	53	Nao	Nao	Nao	Normal	Nao	Nao	Nao branco	Ensino Sup	Não	Abstêmios				Abstêmios
1774	Masculino	51	187.7	Sim	79.8	2265032	92	1971125	Ex fumante	Usuario	116.8	Nao	Fraca	Não	112.5	75	Nao	Nao	Nao	Normal	Nao	Nao	Branco	Ensino Sup	Não	Moderado	Nunca ou maioria fora das refeições	Nunca	Não	0 a 139,99 g/semana
1775	Feminno	47	170	Sim	86.8	30034602	87.95	7884.5	Nunca fumo	Usuario	109.92	Nao	Moderada	Não	148.5	98.5	Sim	Sim	Sim	Elevada	Sim	Sim	Branco	Ensino Sup	Sim	Moderado	Nunca ou maioria fora das refeições	Somente em ocasiões especiais	Não	0 a 139,99 g/semana
1776	Feminno	51	164.6	Não	79.51	29346891	92.25	622.25	Nunca fumo	Ex usuario			Fraca	Não	102.5	69.5	Nao	Nao	Nao	Normal	Sim	Sim	Nao branco	Ensino Med	Não	Abstêmios				Abstêmios
1777	Masculino	45	176.2	Sim	75.6	24350618	87.7	414.9	Nunca fumo	Ex usuario			Fraca	Não	107.5	66.5	Nao	Nao	Nao	Normal	Nao	Nao	Branco	Ensino Med	Não	Abstêmios				Abstêmios
1778	Feminno	52	160.9	Sim	70.45	27212529	90.1	3942.25	Ex fumante	Ex usuario			Fraca	Não	103	71	Nao	Nao	Nao	Normal	Sim	Sim	Branco	Ensino Sup	Sim	Abstêmios				Abstêmios
1779	Feminno	59	159	Não	56.95	22526799	79.2	7884.5	Ex fumante	Usuario	272.16	Sim	Moderada	Não	105.5	68	Nao	Nao	Nao	Normal	Nao	Nao	Branco	Ensino Sup	Sim	Excessivo	Sempre ou maioria junto as refeições	Somente em ocasiões especiais	Não	210 a 279,99 g/semana
1780	Feminno	54	150	Não	47	20888889	75.55	2904.5	Ex fumante	Ex usuario			Fraca	Não	109.5	59	Nao	Nao	Nao	Normal	Nao	Nao	Branco	Ensino Med	Não	Abstêmios				Abstêmios
1781	Masculino	47	190.9	Sim	79.75	21883603	83.4	20748333	Fumante	Usuario	201.6	Nao	Fraca	Não	117.5	75	Nao	Nao	Nao	Normal	Nao	Nao	Nao branco	Fundamenta	Não	Moderado	Nunca ou maioria fora das refeições	1 a 2x por semana	Sim	140 a 209,99 g/semana
1782	Masculino	52	174.6	Não	78.4	25717431	98.1	1763625	Ex fumante	Usuario	75.52	Nao	Fraca	Não	139.5	92.5	Nao	Sim	Sim	Elevada	Sim	Sim	Nao branco	Ensino Sup	Não	Moderado	Sempre ou maioria junto as refeições	Nunca	Não	0 a 139,99 g/semana
1783	Masculino	50	174.2	Não	81.3	26791328	91.5	2697.25	Nunca fumo	Ex usuario			Fraca	Não	138	88	Nao	Nao	Nao	Normal	Sim	Nao	Branco	Ensino Sup	Não	Abstêmios				Abstêmios
1784	Masculino	40	176.2	Não	74.65	24044625	87.5	26281667	Ex fumante	Usuario	117.6	Nao	Fraca	Não	103	65	Nao	Nao	Nao	Normal	Nao	Nao	Branco	Ensino Sup	Não	Moderado	Nunca ou maioria fora das refeições	Nunca	Não	0 a 139,99 g/semana
1785	Masculino	45	162	Não	63.15	24062643	80.9	580.9	Ex fumante	Ex usuario			Fraca	Não	122	73.5	Nao	Nao	Nao	Normal	Nao	Nao	Nao branco	Fundamenta	Não	Abstêmios				Abstêmios
1786	Masculino	64	172.3	Não	76.8	25869657	102.8	3527.25	Ex fumante	Usuario	64.8	Nao	Fraca	Não	128.5	86	Nao	Nao	Nao	Normal	Sim	Sim	Branco	Ensino Sup	Não	Moderado	Sempre ou maioria junto as refeições	Somente em ocasiões especiais	Não	0 a 139,99 g/semana
1787	Feminno	42	152.1	Sim	60.95	26346036	87	622.25	Nunca fumo	Nunca usou			Fraca	Não	119	73	Nao	Nao	Nao	Normal	Sim	Sim	Branco	Fundamenta	Não	Abstêmios				Abstêmios
1788	Feminno	44	170.3	Não	63.75	21981174	77	7884.5	Nunca fumo	Usuario	99.76	Nao	Fraca	Não	98	64.5	Nao	Nao	Nao	Normal	Nao	Nao	Branco	Ensino Sup	Não	Moderado	Sempre ou maioria junto as refeições	Somente em ocasiões especiais	Não	0 a 139,99 g/semana
1789	Feminno	57	161.4	Sim	68.8	26410789	90.35	230.5	Nunca fumo	Nunca usou			Fraca	Não	129.5	66	Nao	Nao	Nao	Normal	Sim	Sim	Nao branco	Ensino Med	Sim	Abstêmios				Abstêmios
1790	Masculino	47	176.2	Sim	93.1	29987335	105.9	96816667	Nunca fumo	Usuario	238.08	Sim	Fraca	Não	119	83	Nao	Nao	Nao	Normal	Sim	Sim	Nao branco	Ensino Med	Não	Excessivo	Nunca ou maioria fora das refeições	Nunca	Não	210 a 279,99 g/semana
1791	Masculino	40	182.8	Sim	89.4	26753779	103.2	3942.25	Nunca fumo	Usuario	55.68	Nao	Fraca	Não	123.5	83	Nao	Nao	Nao	Normal	Sim	Sim	Branco	Ensino Sup	Não	Moderado	Sempre ou maioria junto as refeições	Nunca	Não	0 a 139,99 g/semana
1792	Feminno	43	161.9	Sim	61.06	23295021	81.4	96816667	Nunca fumo	Usuario	59.52	Nao	Forte	Não	107.5	80	Nao	Nao	Nao	Normal	Nao	Sim	Branco	Ensino Sup	Não	Moderado	Nunca ou maioria fora das refeições	Somente em ocasiões especiais	Não	0 a 139,99 g/semana
1793	Feminno	51	166.5	Sim	77.8	280641	93.9	17981667	Nunca fumo	Nunca usou			Fraca	Não	120	71.5	Nao	Nao	Nao	Normal	Sim	Sim	Nao branco	Ensino Med	Não	Abstêmios				Abstêmios
1794	Masculino	54	167.7	Não	63.75	22668045	83.8	345.75	Ex fumante	Ex usuario			Moderada	Não	104.5	73	Nao	Nao	Nao	Normal	Nao	Nao	Nao branco	Ensino Med	Não	Abstêmios				Abstêmios
1795	Masculino	55	163.5	Não	62.3	23305184	88.7	96816667	Nunca fumo	Ex usuario			Fraca	Não	120.5	81	Nao	Nao	Nao	Normal	Nao	Nao	Branco	Fundamenta	Não	Abstêmios				Abstêmios
1796	Feminno	57	163	Sim	78.7	29620987	100.65	96816667	Nunca fumo	Ex usuario			Fraca	Não	149.5	89.5	Sim	Nao	Sim	Elevada	Sim	Sim	Nao branco	Ensino Med	Sim	Abstêmios				Abstêmios
1797	Feminno	41	162.3	Sim	73.4	27864998	94.5	13816667	Nunca fumo	Nunca usou			Fraca	Não	103.5	68	Nao	Nao	Nao	Normal	Sim	Sim	Nao branco	Ensino Med	Não	Abstêmios				Abstêmios
1798	Masculino	49	180.6	Sim	72.05	22090141	92.7	2351.5	Nunca fumo	Usuario	89.28	Nao	Fraca	Não	147.5	110	Sim	Sim	Sim	Elevada	Nao	Nao	Branco	Ensino Sup	Não	Moderado	Nunca ou maioria fora das refeições	Somente em ocasiões especiais	Não	0 a 139,99 g/semana
1799	Masculino	45	174.1	Sim	91.1	30055284	98.45	311125	Ex fumante	Ex usuario			Fraca	Não	122	75	Nao	Nao	Nao	Normal	Sim	Sim	Branco	Ensino Med	Não	Abstêmios				Abstêmios
1800	Masculino	52	164.4	Sim	69.8	25825682	91	518625	Fumante	Usuario	517.12	Sim	Fraca	Não	173	101	Sim	Sim	Sim	Elevada	Sim	Nao	Nao branco	Fundamenta	Não	Excessivo	Nunca ou maioria fora das refeições	2 ou 3x por mês	Sim	420 a 1074 g/semana
1801	Feminno	44	171	Não	67.75	23169522	79.6	3942.25	Ex fumante	Ex usuario			Fraca	Não	94.5	61.5	Nao	Nao	Nao	Normal	Nao	Nao	Nao branco	Ensino Sup	Não	Abstêmios				Abstêmios
1802	Masculino	47	176.1	Sim	82.3	2653879	109.1	2904.5	Nunca fumo	Usuario	33.6	Nao	Fraca	Não	126	83.5	Nao	Nao	Nao	Normal	Sim	Sim	Branco	Ensino Sup	Não	Moderado	Nunca ou maioria fora das refeições	Somente em ocasiões especiais	Não	0 a 139,99 g/semana
1803	Feminno	55	153	Sim	59.76	25528643	87.4	622.25	Ex fumante	Usuario	89.28	Nao	Moderada	Não	167.5	90.5	Sim	Sim	Sim	Elevada	Sim	Sim	Nao branco	Ensino Med	Não	Moderado	Nunca ou maioria fora das refeições	2 ou 3x por mês	Sim	0 a 139,99 g/semana
1804	Masculino	56	176	Não	70.5	22759556	91	17981667	Ex fumante	Usuario	51.84	Nao	Fraca	Não	112	72	Nao	Nao	Nao	Normal	Nao	Nao	Branco	Ensino Med	Não	Moderado	Nunca ou maioria fora das refeições	Nunca	Não	0 a 139,99 g/semana
1805	Feminno	43	150.5	Sim	49.9	22030662	70.65	1521.5	Nunca fumo	Usuario	16.8	Nao	Fraca	Não	147.5	96.5	Sim	Sim	Sim	Elevada	Nao	Nao	Nao branco	Ensino Sup	Não	Moderado	Sempre ou maioria junto as refeições	Somente em ocasiões especiais	Não	0 a 139,99 g/semana
1806	Masculino	57	165.7	Sim	74.65	27188472	95.25	1763625	Ex fumante	Usuario	160.32	Nao	Fraca	Não	153.5	91	Sim	Sim	Sim	Elevada	Sim	Sim	Branco	Ensino Sup	Não	Moderado	Sempre ou maioria junto as refeições	Somente em ocasiões especiais	Não	140 a 209,99 g/semana
1807	Feminno	48	158.8	Não	68.4	27124086	84.2	518625	Fumante	Usuario	25.92	Nao	Fraca	Não	97.5	56.5	Nao	Nao	Nao	Normal	Sim	Sim	Nao branco	Ensino Sup	Não	Moderado	Nunca ou maioria fora das refeições	Somente em ocasiões especiais	Não	0 a 139,99 g/semana
1808	Masculino	50	174.8	Sim	81.75	26754997	90.3	1867.25	Nunca fumo	Usuario	103.68	Nao	Moderada	Não	128	73	Nao	Nao	Nao	Normal	Sim	Nao	Nao branco	Ensino Sup	Não	Moderado	Sempre ou maioria junto as refeições	Somente em ocasiões especiais	Não	0 a 139,99 g/semana
1809	Masculino	60	170	Sim	70.4	24359862	89	248.9	Ex fumante	Usuario	67.2	Nao	Fraca	Não	144	85.5	Sim	Nao	Sim	Elevada	Nao	Nao	Nao branco	Fundamenta	Não	Moderado	Sempre ou maioria junto as refeições	Nunca	Não	0 a 139,99 g/semana
1810	Feminno	62	155.2	Sim	64.76	26885827	92.8	96816667	Nunca fumo	Usuario	24	Nao	Moderada	Não	125	77.5	Nao	Nao	Nao	Normal	Sim	Sim	Nao branco	Ensino Med	Não	Moderado	Nunca ou maioria fora das refeições	Somente em ocasiões especiais	Não	0 a 139,99 g/semana
1811	Masculino	45	180.7	Não	68.85	21085681	88.5	1521.5	Nunca fumo	Usuario	77.76	Nao	Forte	Não	141.5	94	Sim	Sim	Sim	Elevada	Nao	Nao	Nao branco	Ensino Sup	Não	Moderado	Nunca ou maioria fora das refeições	Somente em ocasiões especiais	Não	0 a 139,99 g/semana
1812	Masculino	42	181	Sim	81.85	24983975	89.15	311125	Nunca fumo	Ex usuario			Forte	Não	102.5	71	Nao	Nao	Nao	Normal	Nao	Nao	Branco	Fundamenta	Não	Abstêmios				Abstêmios
1813	Feminno	70	159.1	Não	93.5	36937819	117	26281667	Nunca fumo	Nunca usou			Moderada	Não	135.5	74	Nao	Nao	Nao	Normal	Sim	Sim	Branco	Ensino Sup	Não	Abstêmios				Abstêmios
1814	Masculino	49	169.8	Não	70	24278546	87.8	1971125	Nunca fumo	Usuario	147.36	Nao	Moderada	Não	119	70.5	Nao	Nao	Nao	Normal	Nao	Nao	Branco	Ensino Sup	Não	Moderado	Nunca ou maioria fora das refeições	1 a 2x por semana	Sim	140 a 209,99 g/semana
1815	Feminno	38	153.9	Sim	85	35887374	100.1	1556125	Nunca fumo	Ex usuario			Fraca	Não	121	89.5	Nao	Nao	Nao	Normal	Sim	Sim	Nao branco	Ensino Sup	Não	Abstêmios				Abstêmios
1816	Feminno	49	162.3	Sim	72.9	27675182	91.9	2904.5	Nunca fumo	Usuario	25.92	Nao	Fraca	Não	109	73	Nao	Nao	Nao	Normal	Sim	Sim	Branco	Ensino Med	Não	Moderado	Sempre ou maioria junto as refeições	2 ou 3x por mês	Sim	0 a 139,99 g/semana
1817	Feminno	47	159.2	Não	59.1	2331854	81.5	1348625	Ex fumante	Usuario	16.8	Nao	Fraca	Não	95.5	61	Nao	Nao	Nao	Normal	Nao	Sim	Branco	Ensino Sup	Não	Moderado	Nunca ou maioria fora das refeições	Nunca	Não	0 a 139,99 g/semana
1818	Feminno	46	158.9	Sim	65.4	259018	90.3	1348625	Ex fumante	Ex usuario			Fraca	Não	124	79.5	Nao	Nao	Nao	Normal	Sim	Sim	Nao branco	Ensino Med	Não	Abstêmios				Abstêmios
1819	Feminno	46	164	Sim	78.85	29316627	100.8	933625	Ex fumante	Nunca usou			Fraca	Não	126.5	81	Nao	Nao	Nao	Normal	Sim	Sim	Branco	Fundamenta	Não	Abstêmios				Abstêmios
1820	Masculino	57	174.6	Sim	89.6	2939135	96.7	7054.5	Ex fumante	Usuario	86.88	Nao	Fraca	Não	113	73.5	Nao	Nao	Nao	Normal	Sim	Sim	Branco	Ensino Sup	Não	Moderado	Sempre ou maioria junto as refeições	Nunca	Não	0 a 139,99 g/semana
1821	Masculino	57	179.5	Sim	86.25	2676888	101.9	3527.25	Nunca fumo	Usuario	12.96	Nao	Fraca	Não	116.5	76.5	Nao	Nao	Nao	Normal	Sim	Sim	Branco	Ensino Sup	Não	Moderado	Nunca ou maioria fora das refeições	Somente em ocasiões especiais	Não	0 a 139,99 g/semana
1822	Feminno	44	160.3	Sim	79.85	31074767	106.5	1348625	Ex fumante	Usuario	12.96	Nao	Fraca	Não	110	73.5	Nao	Nao	Nao	Normal	Sim	Sim	Nao branco	Ensino Sup	Não	Moderado	Nunca ou maioria fora das refeições	Somente em ocasiões especiais	Não	0 a 139,99 g/semana
1823	Masculino	60	164.3	Sim	56.25	20837586	79.95	26281667	Nunca fumo	Usuario	118.24	Nao	Moderada	Não	103.5	69	Nao	Nao	Nao	Normal	Nao	Nao	Branco	Ensino Sup	Não	Moderado	Sempre ou maioria junto as refeições	Somente em ocasiões especiais	Não	0 a 139,99 g/semana
1824	Feminno	65	146	Não	63.7	29883655	92.5	3527.25	Ex fumante	Usuario	41.92	Nao	Fraca	Não	96	59.5	Nao	Nao	Nao	Normal	Sim	Sim	Branco	Ensino Sup	Sim	Moderado	Tanto junto quanto fora das refeições	Nunca	Não	0 a 139,99 g/semana
1825	Masculino	43	181.3	Sim	86	26163922	94.7	518625	Nunca fumo	Usuario	148.8	Nao	Fraca	Não	129	84.5	Nao	Nao	Nao	Normal	Sim	Sim	Nao branco	Ensino Med	Não	Moderado	Sempre ou maioria junto as refeições	1 a 2x por semana	Sim	140 a 209,99 g/semana
1826	Feminno	39	165.9	Sim	89.1	32373148	102	103625	Nunca fumo	Ex usuario			Fraca	Não	108.5	72.5	Nao	Nao	Nao	Normal	Sim	Sim	Nao branco	Ensino Sup	Não	Abstêmios				Abstêmios
1827	Feminno	57	161	Sim	52.5	20253848	72.8	1763625	Nunca fumo	Usuario	12.96	Nao	Moderada	Não	132.5	78	Nao	Nao	Nao	Normal	Nao	Nao	Branco	Ensino Sup	Não	Moderado	Sempre ou maioria junto as refeições	Somente em ocasiões especiais	Não	0 a 139,99 g/semana
1828	Feminno	36	161.2	Não	75.85	29189423	93	622.25	Nunca fumo	Usuario	16.8	Nao	Fraca	Não	101	65.5	Nao	Nao	Nao	Normal	Sim	Sim	Nao branco	Ensino Sup	Não	Moderado	Nunca ou maioria fora das refeições	Somente em ocasiões especiais	Não	0 a 139,99 g/semana
1829	Feminno	41	153	Sim	61	26058354	84.5	2697.25	Nunca fumo	Usuario	55.92	Nao	Fraca	Não	106	75	Nao	Nao	Nao	Normal	Sim	Sim	Nao branco	Ensino Sup	Não	Moderado	Nunca ou maioria fora das refeições	Somente em ocasiões especiais	Não	0 a 139,99 g/semana
1830	Masculino	36	176.2	Sim	87.4	28151376	92.7	933625	Fumante	Usuario	48.8	Nao	Moderada	Não	112	63.5	Nao	Nao	Nao	Normal	Sim	Nao	Branco	Ensino Sup	Não	Moderado	Nunca ou maioria fora das refeições	Nunca	Não	0 a 139,99 g/semana
1831	Feminno	62	147.6	Não	66.7	30616329	93.9	2904.5	Nunca fumo	Usuario	50.4	Nao	Fraca	Não	114	76	Nao	Nao	Nao	Normal	Sim	Sim	Nao branco	Ensino Med	Sim	Moderado	Nunca ou maioria fora das refeições	1 a 2x por semana	Sim	0 a 139,99 g/semana
1832	Feminno	51	154.5	Sim	66.7	27942732	88.4	96816667	Ex fumante	Ex usuario			Fraca	Não	108.5	74	Nao	Nao	Nao	Normal	Sim	Sim	Nao branco	Ensino Med	Não	Abstêmios				Abstêmios
1833	Feminno	49	164.9	Não	71	26110611	82.9	3112.25	Nunca fumo	Usuario	25.92	Nao	Fraca	Não	93.5	54.5	Nao	Nao	Nao	Normal	Sim	Sim	Branco	Ensino Med	Não	Moderado	Sempre ou maioria junto as refeições	Somente em ocasiões especiais	Não	0 a 139,99 g/semana
1834	Feminno	53	160.5	Sim	67	26009064	89.7	1576.9	Ex fumante	Usuario	24	Nao	Fraca	Não	115.5	73	Nao	Nao	Nao	Normal	Sim	Sim	Branco	Ensino Sup	Sim	Moderado	Nunca ou maioria fora das refeições	Nunca	Não	0 a 139,99 g/semana
1835	Masculino	41	167.6	Não	73.5	26166119	87	1763625	Nunca fumo	Usuario	89.28	Nao	Forte	Não	120	79	Nao	Nao	Nao	Normal	Sim	Nao	Nao branco	Ensino Sup	Não	Moderado	Sempre ou maioria junto as refeições	Nunca	Não	0 a 139,99 g/semana
1836	Feminno	56	153.2	Sim	49.2	20962717	71.1	1037.25	Fumante	Usuario	132	Nao	Fraca	Não	112.5	65.5	Nao	Nao	Nao	Normal	Nao	Nao	Branco	Ensino Med	Sim	Moderado	Nunca ou maioria fora das refeições	Nunca	Não	0 a 139,99 g/semana
1837	Feminno	69	143.9	Não	50.51	2439247	79	2904.5	Nunca fumo	Usuario	33.6	Nao	Fraca	Não	124.5	66	Nao	Nao	Nao	Normal	Nao	Nao	Branco	Fundamenta	Sim	Moderado	Nunca ou maioria fora das refeições	Nunca	Não	0 a 139,99 g/semana
1838	Masculino	53	163.9	Sim	82.1	30562245	105.5	96816667	Nunca fumo	Usuario	204.48	Nao	Fraca	Não	131	84	Nao	Nao	Nao	Normal	Sim	Sim	Branco	Ensino Med	Não	Moderado	Nunca ou maioria fora das refeições	1 a 2x por semana	Sim	140 a 209,99 g/semana
1839	Masculino	55	170.9	Não	82.3	2817836	101	1452.25	Ex fumante	Nunca usou			Fraca	Não	103.5	67	Nao	Nao	Nao	Normal	Sim	Sim	Nao branco	Fundamenta	Não	Abstêmios				Abstêmios
1840	Masculino	64	165.7	Sim	66.45	24201928	90.9	17981667	Nunca fumo	Ex usuario			Fraca	Não	118.5	74.5	Nao	Nao	Nao	Normal	Nao	Nao	Nao branco	Ensino Sup	Não	Abstêmios				Abstêmios
1841	Masculino	56	173.5	Não	68.7	22822214	87	1410.9	Nunca fumo	Usuario	42.72	Nao	Fraca	Não	99	57	Nao	Nao	Nao	Normal	Nao	Nao	Branco	Ensino Sup	Não	Moderado	Sempre ou maioria junto as refeições	Nunca	Não	0 a 139,99 g/semana
1842	Feminno	36	153.2	Sim	62.3	26544253	73.15	691.5	Nunca fumo	Usuario	12.96	Nao	Fraca	Não	93.5	60.5	Nao	Nao	Nao	Normal	Sim	Nao	Branco	Ensino Sup	Não	Moderado	Nunca ou maioria fora das refeições	Somente em ocasiões especiais	Não	0 a 139,99 g/semana
1843	Masculino	49	170.8	Sim	71.3	24440709	84.8	17981667	Nunca fumo	Usuario	51.84	Nao	Fraca	Não	114.5	73.5	Nao	Nao	Nao	Normal	Nao	Nao	Branco	Ensino Med	Não	Moderado	Sempre ou maioria junto as refeições	Nunca	Não	0 a 139,99 g/semana
1844	Masculino	55	177.3	Sim	77.7	24717443	96.8	1037.25	Ex fumante	Ex usuario			Fraca	Não	118	79.5	Nao	Nao	Nao	Normal	Nao	Sim	Nao branco	Fundamenta	Não	Abstêmios				Abstêmios
1845	Masculino	49	171.5	Sim	70.2	23867606	89.1	1452.25	Fumante	Usuario	267.84	Sim	Moderada	Não	125.5	77	Nao	Nao	Nao	Normal	Nao	Nao	Branco	Ensino Med	Não	Excessivo	Nunca ou maioria fora das refeições	Praticamente todos ou dias ou mais de 1x ao dia	Sim	210 a 279,99 g/semana
1846	Feminno	59	152	Sim	63.85	27635907	92.4	691.5	Nunca fumo	Nunca usou			Fraca	Não	121	75	Nao	Nao	Nao	Normal	Sim	Sim	Branco	Ensino Med	Não	Abstêmios				Abstêmios
[truncated: 5,809 more rows]
